# Supplementary material for: Protein expression in the obligate hydrocarbon‐degrading psychrophile Oleispira antarctica RB‐8 during alkane degradation and cold tolerance
Source: Environ Microbiol. 2020 Feb 28;22(5):1870–83. doi: 10.1111/1462-2920.14956 (PMC7318663; doi:10.1111/1462-2920.14956)
Supplement: Supplementary file 3 — Table S1 ‐ Growth Rates of Oleispira antarctica RB‐8 at 4°C (left) and 16°C in ONR7a media enriched with aliphatic n‐alkanes (n‐C10‐decane, n‐C12‐dodecane, n‐C16‐hexadecane, n‐C20‐eicosane, n‐C24‐tetracosane). [file EMI-22-1870-s003.xlsx]

## Sheet: Growth Rates
Table S1 - Growth Rates of Oleispira antartica RB-8 at 4°C (left) and 16°C in ONR7a media enriched with aliphatic n-alkanes (n-C10-decane, n-C12-dodecane, n-C16-hexadecane, n-C20-eicosane, n-C24-tetracosane)
n-C10 4°C									n-C10 16°C
Day	Optical Density (OD600) Replicate 1	Optical Density (OD600) Replicate 2	Optical Density (OD600) Replicate 3	Mean Optical Density (OD600)	Standard Deviation	Ln(Mean Optical Density)	Growth Rate		Day	Optical Density (OD600) Replicate 1	Optical Density (OD600) Replicate 2	Optical Density (OD600) Replicate 3	Mean Optical Density (OD600)	Standard Deviation	Ln(Mean Optical Density)	Growth Rate
1	0	0	0	0	0	N/A	N/A		1	0	0	0	0	0	N/A	N/A
2	0	0	0	0	0	N/A	N/A		2	0	0	0	0	0	N/A	N/A
3	0.003	0.002	0.002	0.00233333	0.00057735	-6.06046	N/A		3	0	0	0	0	0	N/A	N/A
6	0.005	0.006	0.007	0.006	0.001	-5.116	0.314821		6	0.003	0.002	0.003	0.00266667	0.00057735	-5.92693	N/A
8	0.007	0.007	0.013	0.009	0.0034641	-4.71053	0.202733		8	0.004	0.004	0.005	0.00433333	0.00057735	-5.44142	0.242754
9	0.008	0.007	0.013	0.00933333	0.00321455	-4.67416	0.0363676		9	0.005	0.005	0.007	0.00566667	0.0011547	-5.17315	0.268264
10	0.008	0.009	0.011	0.00933333	0.00152753	-4.67416	0		10	0.006	0.006	0.007	0.00633333	0.00057735	-5.06193	0.111226
13	0.007	0.01	0.012	0.00966667	0.00251661	-4.63907	0.0116971		13	0.009	0.007	0.011	0.009	0.002	-4.71053	0.117133
14	0.007	0.008	0.014	0.00966667	0.00378594	-4.63907	-8.88178e-16		14	0.01	0.009	0.01	0.00966667	0.00057735	-4.63907	0.071459
21	0.008	0.011	0.01	0.00966667	0.00152753	-4.63907	0		21	0.009	0.009	0.011	0.00966667	0.0011547	-4.63907	0
n-C12 4°C									n-C12 16°C
Day	Optical Density (OD600) Replicate 1	Optical Density (OD600) Replicate 2	Optical Density (OD600) Replicate 3	Mean Optical Density (OD600)	Standard Deviation	Ln(Mean Optical Density)	Growth Rate		Day	Optical Density (OD600) Replicate 1	Optical Density (OD600) Replicate 2	Optical Density (OD600) Replicate 3	Mean Optical Density (OD600)	Standard Deviation	Ln(Mean Optical Density)	Growth Rate
1	0	0	0	0	0	N/A	N/A		1	0	0	0	0	0	N/A	N/A
2	0	0	0	0	0	N/A	N/A		2	0	0	0	0	0	N/A	N/A
3	0.001	0	0	0.000333333	0.00057735	-8.00637	N/A		3	0	0	0	0	0	N/A	N/A
6	0.004	0.004	0.006	0.00466667	0.0011547	-5.36731	0.879686		6	0.003	0.002	0.003	0.00266667	0.00057735	-5.92693	N/A
8	0.007	0.003	0.004	0.00466667	0.00208167	-5.36731	0		8	0.003	0.006	0.007	0.00533333	0.00208167	-5.23378	0.346574
9	0.006	0.005	0.007	0.006	0.001	-5.116	0.251314		9	0.006	0.006	0.006	0.006	1.0623e-18	-5.116	0.117783
10	0.008	0.006	0.004	0.006	0.002	-5.116	0		10	0.007	0.008	0.009	0.008	0.001	-4.82831	0.287682
13	0.008	0.008	0.008	0.008	0	-4.82831	0.095894		13	0.006	0.009	0.011	0.00866667	0.00251661	-4.74827	0.0266809
14	0.008	0.012	0.008	0.00933333	0.0023094	-4.67416	0.154151		14	0.008	0.009	0.011	0.00933333	0.00152753	-4.67416	0.074108
21	0.009	0.008	0.011	0.00933333	0.00152753	-4.67416	0		21	0.007	0.01	0.011	0.00933333	0.00208167	-4.67416	0
n-C16 4°C									n-C16 16°C
Day	Optical Density (OD600) Replicate 1	Optical Density (OD600) Replicate 2	Optical Density (OD600) Replicate 3	Mean Optical Density (OD600)	Standard Deviation	Ln(Mean Optical Density)	Growth Rate		Day	Optical Density (OD600) Replicate 1	Optical Density (OD600) Replicate 2	Optical Density (OD600) Replicate 3	Mean Optical Density (OD600)	Standard Deviation	Ln(Mean Optical Density)	Growth Rate
1	0	0	0	0	0	N/A	N/A		1	0	0	0	0	0	N/A	N/A
2	0	0	0	0	0	N/A	N/A		2	0	0	0	0	0	N/A	N/A
3	0.005	0.001	0.005	0.00366667	0.0023094	-5.60847	N/A		3	0	0	0	0	0	N/A	N/A
6	0.006	0.005	0.004	0.005	0.001	-5.29832	0.103385		6	0.009	0.005	0.01	0.008	0.00264575	-4.82831	N/A
8	0.007	0.009	0.009	0.00833333	0.0011547	-4.78749	0.255413		8	0.007	0.008	0.009	0.008	0.001	-4.82831	0
9	0.007	0.005	0.011	0.00766667	0.00305505	-4.87087	-0.0833816		9	0.008	0.008	0.01	0.00866667	0.0011547	-4.74827	0.0800427
10	0.008	0.008	0.01	0.00866667	0.0011547	-4.74827	0.122602		10	0.009	0.009	0.01	0.00933333	0.00057735	-4.67416	0.074108
13	0.009	0.009	0.011	0.00966667	0.0011547	-4.63907	0.0363998		13	0.011	0.009	0.009	0.00966667	0.0011547	-4.63907	0.0116971
14	0.013	0.011	0.012	0.012	0.001	-4.42285	0.216223		14	0.011	0.01	0.01	0.0103333	0.00057735	-4.57238	0.0666914
21	0.012	0.012	0.012	0.012	2.12459e-18	-4.42285	0		21	0.012	0.009	0.01	0.0103333	0.00152753	-4.57238	0
n-C20 4°C									n-C20 16°C
Day	Optical Density (OD600) Replicate 1	Optical Density (OD600) Replicate 2	Optical Density (OD600) Replicate 3	Mean Optical Density (OD600)	Standard Deviation	Ln(Mean Optical Density)	Growth Rate		Day	Optical Density (OD600) Replicate 1	Optical Density (OD600) Replicate 2	Optical Density (OD600) Replicate 3	Mean Optical Density (OD600)	Standard Deviation	Ln(Mean Optical Density)	Growth Rate
1	0	0	0	0	0	N/A	N/A		1	0	0	0	0	0	N/A	N/A
2	0	0	0	0	0	N/A	N/A		2	0	0	0	0	0	N/A	N/A
3	0.002	0.002	0.001	0.00166667	0.00057735	-6.39693	N/A		3	0	0	0	0	0	N/A	N/A
6	0.006	0.002	0.003	0.00366667	0.00208167	-5.60847	0.262819		6	0.006	0.006	0.006	0.006	1.0623e-18	-5.116	N/A
8	0.003	0.006	0.003	0.004	0.00173205	-5.52146	0.0435057		8	0.007	0.008	0.008	0.00766667	0.00057735	-4.87087	0.122561
9	0.007	0.004	0.003	0.00466667	0.00208167	-5.36731	0.154151		9	0.007	0.008	0.009	0.008	0.001	-4.82831	0.0425596
10	0.006	0.005	0.005	0.00533333	0.00057735	-5.23378	0.133531		10	0.007	0.009	0.012	0.00933333	0.00251661	-4.67416	0.154151
13	0.006	0.009	0.004	0.00633333	0.00251661	-5.06193	0.0572834		13	0.01	0.01	0.009	0.00966667	0.00057735	-4.63907	0.0116971
14	0.01	0.008	0.006	0.008	0.002	-4.82831	0.233615		14	0.011	0.011	0.008	0.01	0.00173205	-4.60517	0.0339016
21	0.01	0.007	0.007	0.008	0.00173205	-4.82831	0		21	0.011	0.01	0.009	0.01	0.001	-4.60517	0
n-C24 4°C									n-C24 16°C
Day	Optical Density (OD600) Replicate 1	Optical Density (OD600) Replicate 2	Optical Density (OD600) Replicate 3	Mean Optical Density (OD600)	Standard Deviation	Ln(Mean Optical Density)	Growth Rate		Day	Optical Density (OD600) Replicate 1	Optical Density (OD600) Replicate 2	Optical Density (OD600) Replicate 3	Mean Optical Density (OD600)	Standard Deviation	Ln(Mean Optical Density)	Growth Rate
1	0	0	0	0	0	N/A	N/A		1	0	0	0	0	0	N/A	N/A
2	0	0	0	0	0	N/A	N/A		2	0	0	0	0	0	N/A	N/A
3	0	0	0	0	0	N/A	N/A		3	0	0	0	0	0	N/A	N/A
6	0.001	0.001	0.002	0.00133333	0.00057735	-6.62007	N/A		6	0.002	0.002	0.003	0.00233333	0.00057735	-6.06046	N/A
8	0.002	0.002	0.002	0.002	0	-6.21461	0.202733		8	0.004	0.003	0.003	0.00333333	0.00057735	-5.70378	0.178337
9	0.003	0.002	0.002	0.00233333	0.00057735	-6.06046	0.154151		9	0.003	0.003	0.005	0.00366667	0.0011547	-5.60847	0.0953102
10	0.006	0.002	0.001	0.003	0.00264575	-5.80914	0.251314		10	0.004	0.004	0.005	0.00433333	0.00057735	-5.44142	0.167054
13	0.004	0.005	0.005	0.00466667	0.00057735	-5.36731	0.147278		13	0.005	0.004	0.006	0.005	0.001	-5.29832	0.0477003
14	0.005	0.007	0.006	0.006	0.001	-5.116	0.251314		14	0.006	0.007	0.004	0.00566667	0.00152753	-5.17315	0.125163
21	0.005	0.006	0.008	0.00633333	0.00152753	-5.06193	0.00772389		21	0.005	0.007	0.006	0.006	0.001	-5.116	0.00816549
