# Supplementary material for: Protein expression in the obligate hydrocarbon‐degrading psychrophile Oleispira antarctica RB‐8 during alkane degradation and cold tolerance
Source: Environ Microbiol. 2020 Feb 28;22(5):1870–83. doi: 10.1111/1462-2920.14956 (PMC7318663; doi:10.1111/1462-2920.14956)
Supplement: Supplementary file 4 — Table S2 Mean spectral counts (SpC; n = 3) of expressed proteins during growth on a medium‐chain alkane (n‐C14) and a non‐hydrocarbon control (Tween) in Oleispira antarctica RB‐8 at two different temperatures (4°C and 16°C), with differential expression analysis (Anova with Benjamini‐Hochberg FDR correction (P‐value) and Tukey HSD Post Hoc Test (a, b, c in parentheses indicate significant differences by Tukey HSD test)). [file EMI-22-1870-s004.xlsx]

## Sheet: Gene Locus
Table S1. Mean spectral counts (SpC; n=3) of expressed proteins during growth on a medium-chain alkane (n-C14) and a non-hydrocarbon control (Tween) in Oleispira antarctica RB-8 at two different temperatures (4°C and 16°C), with differential expression analysis (Anova with Benjamini-Hochberg FDR correction (P-value) and Tukey HSD Post Hoc Test (a,b, c in parentheses indicate significant differenc…
		SpC Substrate				SpC Temperature				SpC per treatment							SpC/Length				Normalized Spectral Abundance Factor (%)
Gene locus i.d	UniprotKB Entry	P-value	Significant	Tween	n-C14	P-value	Significant	4°C	16°C	P-value	Significant	4°C Tween	16°C Tween	4°C n-C14	16°C n-C14	Protein Length (amino acids)	4°C Tween	16°C Tween	4°C n-C14	16°C n-C14	4°C Tween	16°C Tween	4°C n-C14	16°C n-C14	Protein Annotation
C00010	R4YJA7	0.240102	No	4.174 (a)	2.620 (b)	0.788403	No	3.200 (a)	3.594 (a)	0.350988	No	4.012 (a)	4.335 (a)	2.388 (a)	2.852 (a)	513	0.00782066	0.00845029	0.00465497	0.00555945	0.0199243	0.0198801	0.0106362	0.0142026	>tr|R4YJA7|R4YJA7_OLEAN Chromosomal replication initiator protein DnaA OS=Oleispira antarctica RB-8 GN=dnaA PE=3 SV=1
C00020	R4YM70	0.846906	No	16.162 (a)	15.355 (a)	0.753181	No	15.246 (a)	16.271 (a)	0.942409	No	15.747 (a)	16.577 (a)	14.745 (a)	15.966 (a)	366	0.0430246	0.0452923	0.0402869	0.043623	0.109612	0.106555	0.0920517	0.111442	>tr|R4YM70|R4YM70_OLEAN DNA polymerase III subunit beta OS=Oleispira antarctica RB-8 GN=dnaN PE=4 SV=1
C00040	R4YJF7	0.88266	No	36.391 (a)	37.603 (a)	0.193103	No	40.058 (a)	33.935 (b)	0.134908	No	42.065 (b)	30.717 (a)	38.051 (ab)	37.154 (ab)	806	0.0521898	0.0381104	0.0472097	0.0460968	0.132961	0.0896584	0.10787	0.117762	>tr|R4YJF7|R4YJF7_OLEAN DNA gyrase subunit B OS=Oleispira antarctica RB-8 GN=gyrB PE=3 SV=1
C00050	R4YJ83	0.820364	No	14.430 (a)	12.277 (a)	0.00397224	Yes	7.084 (b)	19.622 (a)	0.0056504	Yes	8.405 (a)	20.455 (b)	5.764 (a)	18.790 (b)	83	0.101265	0.246446	0.0694458	0.226386	0.257988	0.579787	0.158677	0.578341	>tr|R4YJ83|R4YJ83_OLEAN Uncharacterized protein OS=Oleispira antarctica RB-8 GN=OLEAN_C00050 PE=4 SV=1
C00070	R4YM76	0.983961	No	12.511 (a)	12.183 (a)	0.0326462	Yes	2.946 (b)	21.748 (a)	0.0912238	No	2.929 (a)	22.093 (a)	2.962 (a)	21.403 (a)	181	0.0161823	0.122061	0.0163646	0.118249	0.0412269	0.287159	0.0373916	0.302086	>tr|R4YM76|R4YM76_OLEAN OmpA-like transmembrane protein OS=Oleispira antarctica RB-8 GN=OLEAN_C00070 PE=4 SV=1
C00120	R4YM82	0.732158	No	16.806 (a)	18.335 (a)	0.97877	No	17.613 (a)	17.528 (a)	0.565089	No	18.257 (a)	15.355 (a)	16.970 (a)	19.701 (a)	692	0.0263829	0.0221893	0.0245231	0.0284697	0.0672145	0.0522024	0.056033	0.0727306	>tr|R4YM82|R4YM82_OLEAN Glycine--tRNA ligase beta subunit OS=Oleispira antarctica RB-8 GN=glyS PE=3 SV=1
C00130	R4YPV3	0.600205	No	12.497 (a)	10.439 (a)	0.337461	No	10.067 (a)	12.869 (a)	0.0240308	Yes	13.168 (b)	11.826 (b)	6.966 (a)	13.912 (b)	377	0.0349284	0.0313687	0.0184775	0.0369019	0.0889852	0.0737978	0.0422192	0.0942721	>tr|R4YPV3|R4YPV3_OLEAN Glycine--tRNA ligase alpha subunit OS=Oleispira antarctica RB-8 GN=glyQ PE=3 SV=1
C00170	R4YM86	0.0950333	No	1.689 (a)	0.567 (b)	0.375957	No	1.465 (a)	0.791 (a)	0.0415368	Yes	2.196 (b)	1.182 (ab)	0.734 (a)	0.400 (a)	457	0.00480525	0.00258643	0.00160613	0.000875274	0.0122421	0.00608483	0.00366985	0.00223604	>tr|R4YM86|R4YM86_OLEAN Potassium uptake protein OS=Oleispira antarctica RB-8 GN=trkA PE=4 SV=1
C00180	R4YPV8	0.368183	No	1.519 (a)	0.734 (a)	0.756654	No	1.265 (a)	0.988 (a)	0.428998	No	1.463 (a)	1.576 (a)	1.067 (a)	0.400 (a)	461	0.00317354	0.00341866	0.00231453	0.000867679	0.00808505	0.00804271	0.00528849	0.00221664	>tr|R4YPV8|R4YPV8_OLEAN Ribosomal RNA small subunit methyltransferase B OS=Oleispira antarctica RB-8 GN=rsmB PE=4 SV=1
C00190	R4YJG5	0.966583	No	1.328 (a)	1.368 (a)	0.347386	No	1.691 (a)	1.005 (a)	0.546751	No	1.474 (a)	1.182 (a)	1.908 (a)	0.827 (a)	317	0.00464984	0.00372871	0.00601893	0.00260883	0.0118462	0.00877213	0.0137527	0.00666471	>tr|R4YJG5|R4YJG5_OLEAN Methionyl-tRNA formyltransferase OS=Oleispira antarctica RB-8 GN=fmt PE=3 SV=1
C00200	R4YJ86	0.438797	No	3.236 (a)	1.582 (a)	0.982234	No	2.426 (a)	2.392 (a)	0.422166	No	2.543 (a)	3.929 (a)	2.309 (a)	0.854 (a)	173	0.0146994	0.022711	0.0133468	0.00493642	0.037449	0.0534297	0.0304962	0.0126109	>tr|R4YJ86|R4YJ86_OLEAN Peptide deformylase OS=Oleispira antarctica RB-8 GN=def PE=3 SV=1
C00210	R4YJB4	0.901727	No	12.322 (a)	12.931 (a)	0.845386	No	13.024 (a)	12.230 (a)	0.970998	No	12.420 (a)	12.224 (a)	13.627 (a)	12.235 (a)	345	0.036	0.0354319	0.0394986	0.0354638	0.0917153	0.0833568	0.0902504	0.0905983	>tr|R4YJB4|R4YJB4_OLEAN Uncharacterized protein OS=Oleispira antarctica RB-8 GN=OLEAN_C00210 PE=4 SV=1
C00240	R4YJG8	0.903735	No	0.944 (a)	0.767 (a)	0.926721	No	0.912 (a)	0.798 (a)	0.985922	No	1.091 (a)	0.796 (a)	0.734 (a)	0.800 (a)	316	0.00345253	0.00251899	0.00232278	0.00253165	0.00879583	0.00592616	0.00530734	0.00646752	>tr|R4YJG8|R4YJG8_OLEAN Oxygen-dependent coproporphyrinogen-III oxidase OS=Oleispira antarctica RB-8 GN=hemF PE=3 SV=1
C00260	R4YJB6	0.62932	No	3.269 (a)	2.240 (a)	0.0446026	Yes	1.499 (b)	4.011 (a)	0.0466548	Yes	2.196 (ab)	4.343 (b)	0.802 (a)	3.678 (b)	296	0.00741892	0.0146723	0.00270946	0.0124257	0.0189008	0.034518	0.00619085	0.0317435	>tr|R4YJB6|R4YJB6_OLEAN Protease HtpX OS=Oleispira antarctica RB-8 GN=htpX PE=3 SV=1
C00300	R4YJ88	0.850435	No	3.794 (a)	4.108 (a)	0.301377	No	4.505 (a)	3.396 (a)	0.105109	No	3.648 (ab)	3.940 (ab)	5.363 (b)	2.852 (a)	215	0.0169674	0.0183256	0.0249442	0.0132651	0.0432271	0.0431127	0.0569951	0.033888	>tr|R4YJ88|R4YJ88_OLEAN Thiol:disulfide interchange protein OS=Oleispira antarctica RB-8 GN=OLEAN_C00300 PE=3 SV=1
C00310	R4YJB8	0.637331	No	2.269 (a)	2.899 (a)	0.7616	No	2.758 (a)	2.411 (a)	0.783245	No	2.568 (a)	1.971 (a)	2.947 (a)	2.851 (a)	199	0.0129045	0.00990452	0.014809	0.0143266	0.0328762	0.0233013	0.0338372	0.0365999	>tr|R4YJB8|R4YJB8_OLEAN Cytochrome c4 OS=Oleispira antarctica RB-8 GN=OLEAN_C00310 PE=4 SV=1
C00330	R4YPX5	0.14305	No	6.060 (a)	2.966 (b)	0.918123	No	4.665 (a)	4.361 (a)	0.268802	No	6.220 (a)	5.900 (a)	3.111 (a)	2.822 (a)	232	0.0268103	0.025431	0.0134095	0.0121638	0.0683033	0.0598289	0.0306394	0.0310745	>tr|R4YPX5|R4YPX5_OLEAN Probable GTP-binding protein EngB OS=Oleispira antarctica RB-8 GN=engB PE=3 SV=1
C00340	R4YJH3	0.595238	No	7.450 (a)	9.780 (a)	0.0961454	No	10.981 (a)	6.250 (b)	0.0191576	Yes	11.355 (b)	3.545 (a)	10.606 (b)	8.954 (b)	937	0.0121185	0.00378335	0.0113191	0.00955603	0.0308736	0.00890069	0.0258631	0.0244125	>tr|R4YJH3|R4YJH3_OLEAN Probable DNA-directed DNA polymerase OS=Oleispira antarctica RB-8 GN=polA PE=3 SV=1
C00500	R4YJ92	0.000254005	Yes	1.857 (b)	17.054 (a)	0.904028	No	10.119 (a)	8.793 (a)	0.00195205	Yes	2.918 (a)	0.796 (a)	17.320 (b)	16.789 (b)	541	0.00539372	0.00147135	0.0320148	0.0310333	0.0137413	0.00346149	0.0731507	0.0792798	>tr|R4YJ92|R4YJ92_OLEAN Oxidoreductase, GMC domain protein OS=Oleispira antarctica RB-8 GN=OLEAN_C00500 PE=4 SV=1
C00510	R4YJC5	0.0546133	No	0.566 (b)	6.082 (a)	0.469295	No	4.637 (a)	2.011 (a)	0.0190935	Yes	0.733 (a)	0.398 (a)	8.541 (b)	3.623 (a)	207	0.00354106	0.00192271	0.0412609	0.0175024	0.00902138	0.00452335	0.0942771	0.0447129	>tr|R4YJC5|R4YJC5_OLEAN Uncharacterized protein OS=Oleispira antarctica RB-8 GN=OLEAN_C00510 PE=4 SV=1
C00520	R4YMB5	0.0468388	Yes	1.280 (b)	6.005 (a)	0.996275	No	3.648 (a)	3.637 (a)	0.0309892	Yes	2.561 (ab)	0 (a)	4.736 (bc)	7.274 (c)	480	0.00533542	0	0.00986667	0.0151542	0.0135928	0	0.0225444	0.0387139	>tr|R4YMB5|R4YMB5_OLEAN Aldehyde dehydrogenase OS=Oleispira antarctica RB-8 GN=OLEAN_C00520 PE=3 SV=1
C00560	R4YJC7	0.703257	No	3.027 (a)	2.347 (a)	0.924262	No	2.764 (a)	2.610 (a)	0.873845	No	3.287 (a)	2.767 (a)	2.242 (a)	2.452 (a)	412	0.00797816	0.00671602	0.00544175	0.00595146	0.0203255	0.0158001	0.0124339	0.015204	>tr|R4YJC7|R4YJC7_OLEAN Signal recognition particle receptor FtsY OS=Oleispira antarctica RB-8 GN=ftsY PE=3 SV=1
C00570	R4YMC0	0.547761	No	1.149 (a)	0.621 (a)	0.814247	No	0.783 (a)	0.986 (a)	0.395736	No	0.726 (a)	1.572 (a)	0.841 (a)	0.400 (a)	228	0.00318421	0.00689474	0.0036886	0.00175439	0.00811225	0.0162205	0.00842809	0.00448188	>tr|R4YMC0|R4YMC0_OLEAN Cell division ATP-binding protein OS=Oleispira antarctica RB-8 GN=ftsE PE=3 SV=1
C00600	R4YJ94	0.903735	No	31.046 (a)	31.928 (a)	0.211561	No	28.714 (a)	34.259 (a)	0.459156	No	28.190 (a)	33.901 (a)	29.238 (a)	34.618 (a)	426	0.0661737	0.0795798	0.0686338	0.0812629	0.168587	0.187219	0.156822	0.2076	>tr|R4YJ94|R4YJ94_OLEAN Transcription termination factor Rho OS=Oleispira antarctica RB-8 GN=rho PE=3 SV=1
C00610	R4YJC9	0.638302	No	1.886 (a)	3.666 (a)	0.50637	No	3.738 (a)	1.814 (a)	0.564568	No	2.196 (a)	1.576 (a)	5.281 (a)	2.052 (a)	108	0.0203333	0.0145926	0.0488981	0.019	0.0518022	0.0343305	0.111728	0.0485388	>tr|R4YJC9|R4YJC9_OLEAN Thioredoxin OS=Oleispira antarctica RB-8 GN=trxA PE=3 SV=1
C00620	R4YMC5	0.0671043	No	2.813 (a)	0.621 (b)	0.289741	No	2.448 (a)	0.985 (a)	0.0181064	Yes	3.655 (c)	1.971 (bc)	1.242 (ab)	0 (a)	527	0.00693548	0.00374004	0.00235674	0	0.0176692	0.00879879	0.00538492	0	>tr|R4YMC5|R4YMC5_OLEAN Exopolyphosphatase OS=Oleispira antarctica RB-8 GN=ppx PE=4 SV=1
C00630	R4YQ10	0.357114	No	3.560 (a)	1.807 (a)	0.909766	No	2.552 (a)	2.815 (a)	0.159588	No	4.370 (b)	2.750 (ab)	0.734 (a)	2.879 (ab)	701	0.00623395	0.00392297	0.00104708	0.00410699	0.0158819	0.00922915	0.00239247	0.010492	>tr|R4YQ10|R4YQ10_OLEAN Polyphosphate kinase OS=Oleispira antarctica RB-8 GN=ppk PE=3 SV=1
C00640	R4YJI8	0.0182013	Yes	10.472 (a)	5.300 (b)	0.479035	No	6.778 (a)	8.994 (a)	0.0181064	Yes	9.513 (bc)	11.431 (c)	4.043 (a)	6.558 (ab)	336	0.0283125	0.0340208	0.0120327	0.0195179	0.0721303	0.0800372	0.0274936	0.0498617	>tr|R4YJI8|R4YJI8_OLEAN Delta-aminolevulinic acid dehydratase OS=Oleispira antarctica RB-8 GN=hemB PE=3 SV=1
C00650	R4YJ95	0.901727	No	6.105 (a)	5.780 (a)	0.0627769	No	4.691 (b)	7.194 (a)	0.145307	No	5.125 (a)	7.085 (a)	4.256 (a)	7.303 (a)	717	0.00714784	0.00988145	0.00593584	0.0101855	0.0182102	0.023247	0.0135628	0.0260206	>tr|R4YJ95|R4YJ95_OLEAN Mercuric reductase OS=Oleispira antarctica RB-8 GN=merA PE=3 SV=1
C00670	R4YMD0	0.903735	No	8.681 (a)	9.775 (a)	0.29061	No	12.289 (a)	6.166 (a)	0.428062	No	9.878 (a)	7.483 (a)	14.700 (a)	4.849 (a)	68	0.145265	0.110044	0.216176	0.0713088	0.370083	0.258889	0.493942	0.182171	>tr|R4YMD0|R4YMD0_OLEAN Cold shock-like protein OS=Oleispira antarctica RB-8 GN=cspE PE=4 SV=1
C00680	R4YQ17	0.60093	No	16.659 (a)	12.037 (a)	0.0441977	Yes	19.733 (a)	8.964 (b)	0.0466548	Yes	21.894 (b)	11.425 (ab)	17.573 (ab)	6.502 (a)	456	0.0480132	0.0250548	0.0385373	0.0142588	0.122321	0.0589438	0.088054	0.0364265	>tr|R4YQ17|R4YQ17_OLEAN ATP-dependent RNA helicase RhlE OS=Oleispira antarctica RB-8 GN=rhlE PE=3 SV=1
C00730	R4YQ25	0.805763	No	1.168 (a)	0.819 (a)	0.164929	No	0.402 (b)	1.584 (a)	0.26929	No	0.365 (a)	1.971 (a)	0.440 (a)	1.198 (a)	159	0.0022956	0.0123962	0.0027673	0.00753459	0.00584837	0.0291633	0.006323	0.0192484	>tr|R4YQ25|R4YQ25_OLEAN Uncharacterized protein OS=Oleispira antarctica RB-8 GN=OLEAN_C00730 PE=4 SV=1
C00750	R4YJ97	0.544098	No	0.558 (a)	0.980 (a)	0.914557	No	0.730 (a)	0.808 (a)	0.514987	No	0.726 (a)	0.390 (a)	0.734 (a)	1.226 (a)	397	0.00182872	0.000982368	0.00184887	0.00308816	0.00465892	0.00231111	0.00422448	0.00788924	>tr|R4YJ97|R4YJ97_OLEAN Homoserine O-acetyltransferase OS=Oleispira antarctica RB-8 GN=metX PE=3 SV=1
C00760	R4YJD4	0.634872	No	1.321 (a)	1.033 (a)	0.924262	No	1.150 (a)	1.204 (a)	0.602446	No	1.459 (a)	1.182 (a)	0.841 (a)	1.226 (a)	194	0.00752062	0.00609278	0.00433505	0.00631959	0.0191599	0.0143338	0.00990518	0.0161445	>tr|R4YJD4|R4YJD4_OLEAN Uncharacterized protein OS=Oleispira antarctica RB-8 GN=OLEAN_C00760 PE=4 SV=1
C00790	R4YJJ4	0.540624	No	6.952 (a)	5.341 (a)	0.644398	No	6.664 (a)	5.629 (a)	0.120508	No	8.777 (b)	5.127 (ab)	4.551 (a)	6.132 (ab)	344	0.0255145	0.0149041	0.0132297	0.0178256	0.065002	0.0350632	0.0302285	0.0455385	>tr|R4YJJ4|R4YJJ4_OLEAN Pilus retraction ATPase, PilT OS=Oleispira antarctica RB-8 GN=pilT PE=4 SV=1
C00800	R4YJ98	0.775078	No	1.863 (a)	1.327 (a)	0.589493	No	1.965 (a)	1.225 (a)	0.343956	No	2.929 (a)	0.796 (a)	1 (a)	1.653 (a)	371	0.00789488	0.00214555	0.00269542	0.00445553	0.0201134	0.00504761	0.00615877	0.0113824	>tr|R4YJ98|R4YJ98_OLEAN Twitching motility protein OS=Oleispira antarctica RB-8 GN=pilU PE=4 SV=1
C00820	R4YME5	0.72144	No	1.713 (a)	1.134 (a)	0.962127	No	1.458 (a)	1.389 (a)	0.803452	No	1.448 (a)	1.979 (a)	1.468 (a)	0.799 (a)	415	0.00348916	0.00476867	0.00353735	0.0019253	0.00888914	0.0112188	0.0080825	0.00491851	>tr|R4YME5|R4YME5_OLEAN Dihydroorotase, multifunctional complex type OS=Oleispira antarctica RB-8 GN=pyrC PE=4 SV=1
C00830	R4YQ36	0.778746	No	1.155 (a)	0.766 (a)	0.34802	No	0.530 (a)	1.391 (a)	0.592046	No	0.726 (a)	1.584 (a)	0.333 (a)	1.199 (a)	336	0.00216071	0.00471429	0.000991071	0.00356845	0.00550474	0.0110908	0.0022645	0.00911623	>tr|R4YQ36|R4YQ36_OLEAN Aspartate carbamoyltransferase OS=Oleispira antarctica RB-8 GN=pyrB PE=3 SV=1
C00880	R4YQ43	0.753465	No	13.568 (a)	11.478 (a)	0.0204438	Yes	8.588 (b)	16.458 (a)	0.0128732	Yes	10.983 (ab)	16.153 (b)	6.193 (a)	16.763 (b)	316	0.0347563	0.0511171	0.0195981	0.0530475	0.0885469	0.120258	0.0447798	0.135519	>tr|R4YQ43|R4YQ43_OLEAN Glutathione synthetase OS=Oleispira antarctica RB-8 GN=gshB PE=3 SV=1
C00890	R4YJK2	0.2949	No	0.580 (a)	2.107 (a)	0.692243	No	1.053 (a)	1.635 (a)	0.396646	No	0.372 (a)	0.789 (a)	1.734 (a)	2.481 (a)	126	0.00295238	0.0062619	0.0137619	0.0196905	0.00752163	0.0147317	0.0314446	0.0503027	>tr|R4YJK2|R4YJK2_OLEAN CheY-like receiver protein OS=Oleispira antarctica RB-8 GN=OLEAN_C00890 PE=4 SV=1
C00910	R4YJD9	0.535591	No	3.991 (a)	4.952 (a)	0.861881	No	4.341 (a)	4.602 (a)	0.684494	No	3.652 (a)	4.330 (a)	5.030 (a)	4.874 (a)	174	0.0209885	0.0248851	0.028908	0.0280115	0.0534713	0.0585444	0.0660521	0.0715602	>tr|R4YJD9|R4YJD9_OLEAN Chemotaxis signal transduction protein OS=Oleispira antarctica RB-8 GN=OLEAN_C00910 PE=4 SV=1
C00920	R4YMF6	0.00865278	Yes	12.910 (b)	22.328 (a)	0.7616	No	16.668 (a)	18.570 (a)	0.0269421	Yes	12.428 (a)	13.392 (ab)	20.908 (bc)	23.748 (c)	678	0.0183304	0.0197522	0.0308378	0.0350265	0.0466994	0.0464689	0.0704613	0.0894814	>tr|R4YMF6|R4YMF6_OLEAN Methyl-accepting chemotaxis protein OS=Oleispira antarctica RB-8 GN=pilJ PE=4 SV=1
C00940	R4YJK5	0.328787	No	30.844 (a)	41.085 (a)	0.915837	No	36.638 (a)	35.291 (a)	0.440963	No	33.683 (a)	28.004 (a)	39.592 (a)	42.578 (a)	2119	0.0158957	0.0132157	0.0186843	0.0200934	0.0404967	0.0310911	0.0426918	0.0513322	>tr|R4YJK5|R4YJK5_OLEAN Sensor histidine kinase/response regulator OS=Oleispira antarctica RB-8 GN=cheA PE=4 SV=1
C00970	R4YMG1	0.00644273	Yes	0 (b)	2.554 (a)	0.752562	No	1.541 (a)	1.013 (a)	0.0150766	Yes	0 (a)	0 (a)	3.082 (b)	2.027 (b)	247	0	0	0.0124777	0.00820648	0	0	0.0285104	0.0209649	>tr|R4YMG1|R4YMG1_OLEAN Uncharacterized protein OS=Oleispira antarctica RB-8 GN=OLEAN_C00970 PE=4 SV=1
C00980	R4YQ54	0.819866	No	2.700 (a)	3.438 (a)	0.0480915	Yes	1.311 (b)	4.826 (a)	0.0887965	No	1.448 (a)	3.951 (ab)	1.174 (a)	5.702 (b)	339	0.00427139	0.0116549	0.00346313	0.0168201	0.010882	0.0274192	0.00791291	0.0429697	>tr|R4YQ54|R4YQ54_OLEAN Uncharacterized protein OS=Oleispira antarctica RB-8 GN=OLEAN_C00980 PE=4 SV=1
C01000	R4YJA2	0.732158	No	1.321 (a)	1.000 (a)	0.656046	No	1.318 (a)	1.002 (a)	0.834636	No	1.463 (a)	1.179 (a)	1.174 (a)	0.826 (a)	366	0.00399727	0.00322131	0.00320765	0.00225683	0.0101836	0.00757844	0.00732917	0.00576546	>tr|R4YJA2|R4YJA2_OLEAN Capsule polysaccharide-like biosynthesis protein. By similarity OS=Oleispira antarctica RB-8 GN=OLEAN_C01000 PE=4 SV=1
C01040	R4YJL2	0.923156	No	1.141 (a)	1.334 (a)	0.854635	No	1.081 (a)	1.394 (a)	0.982348	No	1.094 (a)	1.187 (a)	1.067 (a)	1.601 (a)	360	0.00303889	0.00329722	0.00296389	0.00444722	0.00774202	0.00775703	0.0067722	0.0113612	>tr|R4YJL2|R4YJL2_OLEAN Uncharacterized protein OS=Oleispira antarctica RB-8 GN=OLEAN_C01040 PE=4 SV=1
C01060	R4YJE5	0.675602	No	32.820 (a)	29.714 (a)	0.121453	No	34.878 (a)	27.655 (b)	0.155755	No	37.652 (a)	27.988 (a)	32.104 (a)	27.323 (a)	465	0.080972	0.0601892	0.0690409	0.0587591	0.206288	0.141601	0.157752	0.15011	>tr|R4YJE5|R4YJE5_OLEAN Adenosylhomocysteinase OS=Oleispira antarctica RB-8 GN=ahcY PE=3 SV=1
C01070	R4YMH1	0.707725	No	14.758 (a)	13.047 (a)	0.951578	No	13.762 (a)	14.043 (a)	0.701037	No	15.714 (a)	13.801 (a)	11.811 (a)	14.284 (a)	403	0.0389926	0.0342457	0.0293077	0.0354442	0.0993393	0.0805661	0.0669653	0.0905482	>tr|R4YMH1|R4YMH1_OLEAN S-adenosylmethionine synthase OS=Oleispira antarctica RB-8 GN=metK PE=3 SV=1
C01100	R4YJA4	0.649817	No	29.222 (a)	31.864 (a)	0.735703	No	29.708 (a)	31.378 (a)	0.728552	No	29.298 (a)	29.146 (a)	30.118 (a)	33.610 (a)	664	0.0441235	0.0438946	0.0453584	0.0506175	0.112411	0.103266	0.10364	0.129311	>tr|R4YJA4|R4YJA4_OLEAN Transketolase OS=Oleispira antarctica RB-8 GN=tktAB PE=3 SV=1
C01120	R4YMH7	0.67616	No	19.368 (a)	16.815 (a)	0.131945	No	15.169 (b)	21.013 (a)	0.0466548	Yes	14.299 (a)	24.436 (b)	16.039 (a)	17.591 (ab)	386	0.037044	0.0633057	0.0415518	0.0455725	0.0943752	0.148933	0.0949419	0.116423	>tr|R4YMH7|R4YMH7_OLEAN Phosphoglycerate kinase OS=Oleispira antarctica RB-8 GN=pgk PE=3 SV=1
C01140	R4YJM0	0.378304	No	29.808 (a)	25.448 (a)	0.34559	No	25.611 (a)	29.644 (a)	0.214146	No	28.897 (a)	30.718 (a)	22.326 (a)	28.570 (a)	354	0.0816299	0.086774	0.0630678	0.0807062	0.207964	0.204144	0.144104	0.206178	>tr|R4YJM0|R4YJM0_OLEAN Fructose-bisphosphate aldolase OS=Oleispira antarctica RB-8 GN=fba PE=4 SV=1
C01150	R4YJA5	0.429969	No	0.959 (a)	1.993 (a)	0.131945	No	0.735 (b)	2.217 (a)	0.0128732	Yes	0.737 (a)	1.182 (a)	0.734 (a)	3.251 (b)	286	0.00257692	0.00413287	0.00256643	0.0113671	0.00656509	0.00972296	0.00586405	0.0290393	>tr|R4YJA5|R4YJA5_OLEAN Uncharacterized protein OS=Oleispira antarctica RB-8 GN=OLEAN_C01150 PE=4 SV=1
C01170	R4YMI2	0.649817	No	62.301 (a)	48.532 (a)	0.0724179	No	72.147 (a)	38.686 (b)	0.0814837	No	84.043 (b)	40.560 (a)	60.252 (ab)	36.812 (a)	607	0.138456	0.0668204	0.0992619	0.0606458	0.352738	0.157201	0.226804	0.15493	>tr|R4YMI2|R4YMI2_OLEAN Putative GTP-binding protein TypA OS=Oleispira antarctica RB-8 GN=OLEAN_C01170 PE=4 SV=1
C01180	R4YQ79	0.819866	No	63.725 (a)	67.476 (a)	0.474115	No	69.805 (a)	61.395 (a)	0.591269	No	64.393 (a)	63.057 (a)	75.217 (a)	59.734 (a)	468	0.137592	0.134737	0.16072	0.127637	0.350536	0.316982	0.36723	0.32607	>tr|R4YQ79|R4YQ79_OLEAN Glutamine synthetase OS=Oleispira antarctica RB-8 GN=glnA PE=3 SV=1
C01210	R4YJF0	0.81054	No	7.984 (a)	7.620 (a)	0.415178	No	7.389 (a)	8.215 (a)	0.669459	No	7.693 (a)	8.275 (a)	7.084 (a)	8.155 (a)	198	0.0388535	0.0417929	0.0357778	0.0411869	0.0989851	0.0983218	0.0817488	0.105219	>tr|R4YJF0|R4YJF0_OLEAN Uncharacterized protein OS=Oleispira antarctica RB-8 GN=OLEAN_C01210 PE=4 SV=1
C01220	R4YMI6	0.737132	No	3.966 (a)	3.321 (a)	0.827385	No	3.458 (a)	3.828 (a)	0.562629	No	4.381 (a)	3.551 (a)	2.536 (a)	4.105 (a)	349	0.012553	0.0101748	0.00726648	0.0117622	0.0319806	0.0239371	0.0166032	0.0300485	>tr|R4YMI6|R4YMI6_OLEAN Uncharacterized protein OS=Oleispira antarctica RB-8 GN=OLEAN_C01220 PE=4 SV=1
C01280	R4YQ92	0.891718	No	1.124 (a)	1.314 (a)	0.35045	No	1.630 (a)	0.807 (a)	0.639724	No	1.459 (a)	0.789 (a)	1.802 (a)	0.826 (a)	437	0.00333867	0.00180549	0.00412357	0.00189016	0.00850576	0.00424759	0.00942196	0.00482874	>tr|R4YQ92|R4YQ92_OLEAN Xaa-Pro aminopeptidase OS=Oleispira antarctica RB-8 GN=pepP PE=3 SV=1
C01300	R4YJB0	0.0991984	No	2.272 (a)	0.420 (b)	0.603785	No	1.703 (a)	0.989 (a)	0.144686	No	2.564 (a)	1.979 (a)	0.841 (a)	0 (a)	404	0.00634653	0.00489851	0.00208168	0	0.0161687	0.0115242	0.00475645	0	>tr|R4YJB0|R4YJB0_OLEAN 2-octaprenyl-3-methyl-6-methoxy-1,4-benzoquinol hydroxylase OS=Oleispira antarctica RB-8 GN=OLEAN_C01300 PE=4 SV=1
C01350	R4YJB3	0.514214	No	4.467 (a)	2.548 (a)	0.155138	No	5.000 (a)	2.015 (b)	0.0461009	Yes	6.956 (b)	1.977 (a)	3.043 (a)	2.052 (a)	758	0.00917678	0.00260818	0.00401451	0.00270712	0.0233792	0.00613599	0.00917277	0.00691581	>tr|R4YJB3|R4YJB3_OLEAN PEP-utilising enzyme OS=Oleispira antarctica RB-8 GN=OLEAN_C01350 PE=4 SV=1
C01400	R4YJB5	0.761202	No	1.142 (a)	0.787 (a)	0.347386	No	1.336 (a)	0.593 (a)	0.217882	No	1.098 (a)	1.185 (a)	1.575 (a)	0 (a)	279	0.00393548	0.00424731	0.00564516	0	0.0100262	0.0099922	0.0128987	0	>tr|R4YJB5|R4YJB5_OLEAN Prolipoprotein diacylglyceryl transferase OS=Oleispira antarctica RB-8 GN=lgt PE=3 SV=1
C01410	R4YJF8	0.265835	No	4.941 (a)	3.561 (b)	0.567066	No	3.904 (a)	4.599 (a)	0.279051	No	4.764 (a)	5.119 (a)	3.043 (a)	4.078 (a)	283	0.0168339	0.0180883	0.0107527	0.0144099	0.0428869	0.0425545	0.0245688	0.0368126	>tr|R4YJF8|R4YJF8_OLEAN Thymidylate synthase OS=Oleispira antarctica RB-8 GN=thyA PE=3 SV=1
C01430	R4YQB1	0.645099	No	3.859 (a)	2.682 (a)	0.184548	No	2.139 (b)	4.401 (a)	0.20802	No	2.196 (a)	5.522 (a)	2.082 (a)	3.281 (a)	173	0.0126936	0.0319191	0.0120347	0.0189653	0.0323389	0.0750926	0.0274981	0.0484502	>tr|R4YQB1|R4YQB1_OLEAN Dihydrofolate reductase OS=Oleispira antarctica RB-8 GN=folA PE=3 SV=1
C01500	R4YJC0	0.388653	No	13.673 (a)	10.905 (a)	0.770145	No	11.809 (a)	12.769 (a)	0.569337	No	13.157 (a)	14.189 (a)	10.460 (a)	11.349 (a)	331	0.0397492	0.0428671	0.0316012	0.034287	0.101267	0.100849	0.0722057	0.0875921	>tr|R4YJC0|R4YJC0_OLEAN Branched-chain amino acid aminotransferase OS=Oleispira antarctica RB-8 GN=ilvE PE=3 SV=1
C01510	R4YJG4	0.966583	No	0.941 (a)	0.874 (a)	0.63502	No	1.207 (a)	0.608 (a)	0.895643	No	1.094 (a)	0.789 (a)	1.320 (a)	0.427 (a)	1019	0.0010736	0.000774289	0.00129539	0.000419038	0.00273516	0.00182159	0.00295984	0.00107051	>tr|R4YJG4|R4YJG4_OLEAN Glutamate-ammonia-ligase adenylyltransferase OS=Oleispira antarctica RB-8 GN=glnE PE=3 SV=1
C01550	R4YJC2	0.283721	No	0.181 (b)	2.438 (a)	0.319449	No	0.381 (a)	2.238 (a)	0.00536518	Yes	0.361 (a)	0 (a)	0.401 (a)	4.476 (b)	350	0.00103143	0	0.00114571	0.0127886	0.00262772	0	0.00261785	0.0326706	>tr|R4YJC2|R4YJC2_OLEAN Uncharacterized protein OS=Oleispira antarctica RB-8 GN=OLEAN_C01550 PE=4 SV=1
C01680	R4YQD8	0.905598	No	3.991 (a)	3.800 (a)	0.337874	No	3.387 (a)	4.404 (a)	0.597195	No	3.652 (a)	4.330 (a)	3.122 (a)	4.479 (a)	240	0.0152167	0.0180417	0.0130083	0.0186625	0.0387667	0.0424447	0.0297228	0.0476766	>tr|R4YQD8|R4YQD8_OLEAN Probable transcriptional regulatory protein OLEAN_C01680 OS=Oleispira antarctica RB-8 GN=OLEAN_C01680 PE=3 SV=1
C01720	R4YMN5	0.982001	No	1.686 (a)	1.640 (a)	0.415178	No	1.096 (a)	2.229 (a)	0.0470841	Yes	2.192 (ab)	1.179 (ab)	0 (a)	3.280 (b)	447	0.0049038	0.00263758	0	0.00733781	0.0124932	0.00620516	0	0.0187457	>tr|R4YMN5|R4YMN5_OLEAN Potassium channel protein OS=Oleispira antarctica RB-8 GN=OLEAN_C01720 PE=4 SV=1
C01750	R4YJD1	0.0650171	No	0 (b)	2.192 (a)	0.918123	No	1.194 (a)	0.998 (a)	0.155755	No	0 (a)	0 (a)	2.388 (a)	1.996 (a)	722	0	0	0.00330748	0.00276454	0	0	0.00755727	0.0070625	>tr|R4YJD1|R4YJD1_OLEAN TonB-dependent receptor protein OS=Oleispira antarctica RB-8 GN=OLEAN_C01750 PE=3 SV=1
C01760	R4YJH8	0.810057	No	5.904 (a)	4.540 (a)	0.161787	No	7.599 (a)	2.845 (b)	0.0234712	Yes	10.622 (b)	1.187 (a)	4.577 (a)	4.504 (a)	624	0.0170224	0.00190224	0.00733494	0.00721795	0.0433672	0.00447521	0.0167596	0.0184395	>tr|R4YJH8|R4YJH8_OLEAN Putative methyl-accepting chemotaxis sensory transducer OS=Oleispira antarctica RB-8 GN=OLEAN_C01760 PE=4 SV=1
C01800	R4YJD3	0.681994	No	1.465 (a)	0.754 (a)	0.00987836	Yes	2.218 (a)	0 (b)	0.00113899	Yes	2.929 (c)	0 (a)	1.507 (b)	0 (a)	417	0.00702398	0	0.00361391	0	0.0178946	0	0.00825743	0	>tr|R4YJD3|R4YJD3_OLEAN Response regulator receiver modulated diguanylate cyclase OS=Oleispira antarctica RB-8 GN=OLEAN_C01800 PE=4 SV=1
C01810	R4YJI1	0.744896	No	1.658 (a)	1.153 (a)	0.0624023	No	2.215 (a)	0.596 (b)	0.0275481	Yes	2.922 (b)	0.394 (a)	1.507 (ab)	0.799 (a)	397	0.0073602	0.000992443	0.00379597	0.00201259	0.0187512	0.00233482	0.00867343	0.00514152	>tr|R4YJI1|R4YJI1_OLEAN Uncharacterized protein OS=Oleispira antarctica RB-8 GN=OLEAN_C01810 PE=4 SV=1
C01820	R4YMP7	0.481713	No	23.553 (a)	19.994 (a)	0.471228	No	23.294 (a)	20.253 (a)	0.118554	No	27.413 (b)	19.694 (ab)	19.176 (a)	20.813 (ab)	611	0.0448658	0.0322324	0.0313846	0.0340638	0.114302	0.0758298	0.0717108	0.0870219	>tr|R4YMP7|R4YMP7_OLEAN Dihydroxy-acid dehydratase OS=Oleispira antarctica RB-8 GN=ilvD PE=3 SV=1
C01840	R4YJR6	0.544039	No	4.667 (a)	2.648 (a)	0.415178	No	4.705 (a)	2.609 (a)	0.339735	No	6.566 (a)	2.767 (a)	2.845 (a)	2.451 (a)	600	0.0109433	0.00461167	0.00474167	0.004085	0.0278798	0.0108494	0.0108343	0.0104358	>tr|R4YJR6|R4YJR6_OLEAN GTPase-translation elongation factors OS=Oleispira antarctica RB-8 GN=OLEAN_C01840 PE=4 SV=1
C01860	R4YJI3	0.850435	No	0.943 (a)	0.801 (a)	0.26955	No	1.136 (a)	0.608 (a)	0.453668	No	1.098 (a)	0.789 (a)	1.174 (a)	0.427 (a)	189	0.00580952	0.0041746	0.00621164	0.00225926	0.0148006	0.00982115	0.014193	0.00577167	>tr|R4YJI3|R4YJI3_OLEAN Translation elongation factor P OS=Oleispira antarctica RB-8 GN=efp PE=3 SV=1
C01930	R4YQG7	0.546778	No	1.511 (a)	0.700 (a)	0.319449	No	1.616 (a)	0.595 (a)	0.357855	No	1.831 (a)	1.190 (a)	1.401 (a)	0 (a)	298	0.0061443	0.00399329	0.00470134	0	0.0156535	0.00939459	0.0107421	0	>tr|R4YQG7|R4YQG7_OLEAN Glutathione S-transferase family protein OS=Oleispira antarctica RB-8 GN=OLEAN_C01930 PE=3 SV=1
C01970	R4YMR4	0.92912	No	2.317 (a)	2.148 (a)	0.388729	No	1.663 (a)	2.802 (a)	0.325717	No	1.083 (a)	3.550 (a)	2.242 (a)	2.053 (a)	440	0.00246136	0.00806818	0.00509545	0.00466591	0.00627069	0.0189812	0.0116426	0.0119199	>tr|R4YMR4|R4YMR4_OLEAN Glutamate-1-semialdehyde-2,1-aminomutase OS=Oleispira antarctica RB-8 GN=hemL PE=3 SV=1
C01980	R4YQH4	0.638302	No	1.468 (a)	0.600 (a)	0.186178	No	1.855 (a)	0.214 (b)	0.0881696	No	2.936 (b)	0 (a)	0.773 (ab)	0.427 (ab)	363	0.00808815	0	0.00212948	0.00117631	0.0206058	0	0.00486565	0.00300508	>tr|R4YQH4|R4YQH4_OLEAN Methyl-accepting chemotaxis protein OS=Oleispira antarctica RB-8 GN=OLEAN_C01980 PE=4 SV=1
C01990	R4YJS9	0.33986	No	1.704 (a)	0.813 (a)	0.767352	No	1.114 (a)	1.403 (a)	0.353979	No	1.827 (a)	1.580 (a)	0.401 (a)	1.226 (a)	261	0.007	0.00605364	0.0015364	0.00469732	0.0178335	0.0142418	0.00351052	0.0120001	>tr|R4YJS9|R4YJS9_OLEAN Cyclic nucleotide-binding protein OS=Oleispira antarctica RB-8 GN=OLEAN_C01990 PE=4 SV=1
C02020	R4YMS0	0.0998166	No	5.561 (a)	2.388 (b)	0.627393	No	3.390 (a)	4.559 (a)	0.0392318	Yes	4.031 (ab)	7.091 (b)	2.749 (a)	2.027 (a)	371	0.0108652	0.0191132	0.0074097	0.00546361	0.0276808	0.0449656	0.0169305	0.0139577	>tr|R4YMS0|R4YMS0_OLEAN Uncharacterized protein OS=Oleispira antarctica RB-8 GN=OLEAN_C02020 PE=4 SV=1
C02050	R4YJE4	0.0466902	Yes	30.032 (a)	13.254 (b)	0.589743	No	18.592 (a)	24.694 (a)	0.0405761	Yes	24.137 (ab)	35.927 (b)	13.046 (a)	13.461 (a)	503	0.0479861	0.0714254	0.0259364	0.0267614	0.122252	0.168035	0.0592621	0.0683667	>tr|R4YJE4|R4YJE4_OLEAN Uncharacterized protein OS=Oleispira antarctica RB-8 GN=OLEAN_C02050 PE=4 SV=1
C02060	R4YJJ2	0.613158	No	3.400 (a)	2.261 (a)	0.304394	No	3.663 (a)	1.998 (a)	0.413031	No	4.031 (a)	2.769 (a)	3.296 (a)	1.226 (a)	445	0.00905843	0.00622247	0.00740674	0.00275506	0.0230777	0.014639	0.0169237	0.00703827	>tr|R4YJJ2|R4YJJ2_OLEAN Cytochrome-c peroxidase OS=Oleispira antarctica RB-8 GN=OLEAN_C02060 PE=4 SV=1
C02070	R4YMS6	0.0292569	Yes	10.594 (a)	4.707 (b)	0.964559	No	7.748 (a)	7.554 (a)	0.0925943	No	10.958 (a)	10.231 (a)	4.537 (a)	4.877 (a)	742	0.0147682	0.0137884	0.00611456	0.00657278	0.0376242	0.0324385	0.0139712	0.0167913	>tr|R4YMS6|R4YMS6_OLEAN TonB-dependent receptor OS=Oleispira antarctica RB-8 GN=OLEAN_C02070 PE=3 SV=1
C02100	R4YJE6	0.649817	No	7.377 (a)	6.282 (a)	0.844003	No	7.054 (a)	6.604 (a)	0.739214	No	8.051 (a)	6.703 (a)	6.058 (a)	6.505 (a)	330	0.024397	0.0203121	0.0183576	0.0197121	0.0621549	0.0477862	0.0419453	0.050358	>tr|R4YJE6|R4YJE6_OLEAN Carbohydrate kinase OS=Oleispira antarctica RB-8 GN=OLEAN_C02100 PE=4 SV=1
C02110	R4YJJ5	0.649817	No	1.656 (a)	3.096 (a)	0.129804	No	3.928 (a)	0.824 (b)	0.193422	No	2.918 (a)	0.394 (a)	4.938 (a)	1.255 (a)	805	0.00362484	0.000489441	0.00613416	0.00155901	0.00923483	0.00115146	0.014016	0.00398275	>tr|R4YJJ5|R4YJJ5_OLEAN Penicillin-binding protein 1B OS=Oleispira antarctica RB-8 GN=OLEAN_C02110 PE=3 SV=1
C02130	R4YQJ0	0.846906	No	3.535 (a)	4.161 (a)	0.138677	No	5.269 (a)	2.427 (b)	0.3066	No	5.096 (a)	1.974 (a)	5.442 (a)	2.879 (a)	497	0.0102535	0.00397183	0.0109497	0.00579276	0.0261224	0.00934411	0.025019	0.0147986	>tr|R4YQJ0|R4YQJ0_OLEAN Methyl-accepting chemotaxis protein OS=Oleispira antarctica RB-8 GN=OLEAN_C02130 PE=4 SV=1
C02150	R4YJE9	0.166738	No	11.945 (a)	9.086 (b)	0.528133	No	9.814 (a)	11.217 (a)	0.074178	No	12.063 (b)	11.826 (b)	7.565 (a)	10.607 (ab)	438	0.0275411	0.027	0.0172717	0.0242169	0.070165	0.06352	0.0394641	0.0618662	>tr|R4YJE9|R4YJE9_OLEAN Glutamate-1-semialdehyde 2,1-aminomutase OS=Oleispira antarctica RB-8 GN=hemL PE=3 SV=1
C02180	R4YQJ5	0.373647	No	5.869 (a)	4.301 (a)	0.561735	No	5.559 (a)	4.611 (a)	0.430139	No	6.223 (a)	5.516 (a)	4.895 (a)	3.707 (a)	349	0.0178309	0.0158052	0.0140258	0.0106218	0.045427	0.0371831	0.0320476	0.0271352	>tr|R4YQJ5|R4YQJ5_OLEAN N-acetyl-gamma-glutamyl-phosphate reductase OS=Oleispira antarctica RB-8 GN=argC PE=3 SV=1
C02200	R4YJF1	0.326677	No	2.999 (a)	1.500 (a)	0.319449	No	2.914 (a)	1.585 (a)	0.151254	No	4.027 (a)	1.971 (a)	1.802 (a)	1.199 (a)	149	0.0270268	0.0132282	0.012094	0.00804698	0.0688549	0.0311206	0.0276335	0.0205574	>tr|R4YJF1|R4YJF1_OLEAN Integral membrane protein CcmA involved in cell shape determination OS=Oleispira antarctica RB-8 GN=ccmA PE=4 SV=1
C02240	R4YJV1	0.81054	No	1.501 (a)	1.812 (a)	0.752562	No	1.497 (a)	1.816 (a)	0.419612	No	1.820 (a)	1.182 (a)	1.174 (a)	2.451 (a)	433	0.00420323	0.00272979	0.00271132	0.00566051	0.0107084	0.00642209	0.0061951	0.0144607	>tr|R4YJV1|R4YJV1_OLEAN Peptidase, M23B family. By similarity OS=Oleispira antarctica RB-8 GN=OLEAN_C02240 PE=4 SV=1
C02250	R4YJF3	0.753465	No	16.719 (a)	14.468 (a)	0.0385916	Yes	11.551 (b)	19.636 (a)	0.0366658	Yes	11.359 (a)	22.080 (b)	11.743 (a)	17.192 (ab)	434	0.0261728	0.0508756	0.0270576	0.0396129	0.0666791	0.11969	0.061824	0.101198	>tr|R4YJF3|R4YJF3_OLEAN Tyrosine--tRNA ligase OS=Oleispira antarctica RB-8 GN=tyrS PE=3 SV=1
C02300	R4YJF6	0.775078	No	103.343 (a)	96.936 (a)	0.416745	No	106.300 (a)	93.979 (a)	0.0896614	No	120.024 (b)	86.662 (a)	92.576 (ab)	101.296 (ab)	694	0.172945	0.124873	0.133395	0.14596	0.440604	0.293776	0.304794	0.372879	>tr|R4YJF6|R4YJF6_OLEAN Elongation factor G OS=Oleispira antarctica RB-8 GN=fusA1 PE=3 SV=1
C02310	R4YJL3	0.381703	No	1.912 (a)	2.400 (a)	0.280075	No	1.904 (a)	2.408 (a)	0.0877836	No	1.459 (a)	2.364 (ab)	2.348 (ab)	2.452 (b)	122	0.011959	0.019377	0.0192459	0.0200984	0.0304674	0.0455863	0.043975	0.0513447	>tr|R4YJL3|R4YJL3_OLEAN Membrane protein SecE, protein translocase subunit OS=Oleispira antarctica RB-8 GN=secE PE=3 SV=1
C02320	R4YMV5	0.55965	No	16.460 (a)	14.044 (a)	0.0994242	No	17.527 (a)	12.977 (b)	0.042872	Yes	17.549 (b)	15.371 (ab)	17.505 (b)	10.582 (a)	178	0.0985899	0.0863539	0.0983427	0.0594494	0.251172	0.203156	0.224704	0.151874	>tr|R4YMV5|R4YMV5_OLEAN Transcription termination/antitermination protein NusG OS=Oleispira antarctica RB-8 GN=nusG PE=3 SV=1
C02330	R4YQL7	0.906563	No	15.501 (a)	16.070 (a)	0.19249	No	17.757 (a)	13.814 (b)	0.301505	No	16.433 (a)	14.568 (a)	19.080 (a)	13.060 (a)	144	0.114118	0.101167	0.1325	0.0906944	0.290733	0.238004	0.30275	0.231695	>tr|R4YQL7|R4YQL7_OLEAN 50S ribosomal protein L11 OS=Oleispira antarctica RB-8 GN=rplK PE=3 SV=1
C02340	R4YJW4	0.912523	No	179.540 (a)	186.090 (a)	0.910813	No	179.781 (a)	185.849 (a)	0.553677	No	13.136 (a)	12.996 (a)	11.621 (a)	8.956 (a)	123	0.106797	0.105659	0.0944797	0.072813	0.272081	0.248572	0.215877	0.186013	>tr|R4YJV9|R4YJV9_OLEAN 50S ribosomal protein L1 OS=Oleispira antarctica RB-8 GN=rplA PE=3 SV=1
C02350	R4YJF9	0.388653	No	19.009 (a)	22.353 (a)	0.982234	No	20.712 (a)	20.649 (a)	0.443916	No	17.932 (a)	20.085 (a)	23.492 (a)	21.213 (a)	164	0.109341	0.12247	0.143244	0.129348	0.278564	0.288121	0.327299	0.330441	>tr|R4YJF9|R4YJF9_OLEAN 50S ribosomal protein L10 OS=Oleispira antarctica RB-8 GN=rplJ PE=3 SV=1
C02360	R4YJL8	0.638302	No	3.030 (a)	37.913 (a)	0.55235	No	37.739 (a)	3.204 (a)	0.528824	No	3.301 (a)	2.758 (a)	72.176 (a)	3.650 (a)	123	0.0268374	0.0224228	0.586797	0.0296748	0.0683722	0.0527517	1.34077	0.0758094	>tr|R4YJL8|R4YJL8_OLEAN 50S ribosomal protein L7/L12 OS=Oleispira antarctica RB-8 GN=rplL PE=3 SV=1
C02370	R4YMW0	0.854195	No	132.874 (a)	136.875 (a)	0.401462	No	128.735 (a)	141.013 (a)	0.689316	No	127.784 (a)	137.964 (a)	129.687 (a)	144.062 (a)	1357	0.0941665	0.101668	0.0955689	0.106162	0.239903	0.239184	0.218366	0.271209	>tr|R4YMW0|R4YMW0_OLEAN DNA-directed RNA polymerase subunit beta OS=Oleispira antarctica RB-8 GN=rpoB PE=3 SV=1
C02380	R4YQM5	0.985972	No	127.921 (a)	128.358 (a)	0.962127	No	127.572 (a)	128.707 (a)	0.560098	No	137.523 (a)	118.319 (a)	117.620 (a)	139.096 (a)	1408	0.0976726	0.0840334	0.0835369	0.0987898	0.248835	0.197696	0.190874	0.252375	>tr|R4YQM5|R4YQM5_OLEAN DNA-directed RNA polymerase subunit beta OS=Oleispira antarctica RB-8 GN=rpoC PE=3 SV=1
C02390	R4YJW8	0.469132	No	13.066 (a)	10.289 (a)	0.68862	No	12.378 (a)	10.976 (a)	0.31566	No	142.340 (a)	181.237 (a)	145.546 (a)	134.256 (a)	210	0.67781	0.863033	0.693076	0.639314	1.72682	2.03037	1.58361	1.63324	>tr|R4YJW4|R4YJW4_OLEAN 30S ribosomal protein S12 OS=Oleispira antarctica RB-8 GN=rpsL PE=3 SV=1
C02400	R4YJG3	0.902331	No	30.265 (a)	29.415 (a)	0.415178	No	31.670 (a)	28.010 (a)	0.727465	No	31.801 (a)	28.729 (a)	31.538 (a)	27.291 (a)	156	0.203853	0.18416	0.202167	0.174942	0.519345	0.433254	0.461931	0.44692	>tr|R4YJG3|R4YJG3_OLEAN 30S ribosomal protein S7 OS=Oleispira antarctica RB-8 GN=rpsG PE=3 SV=1
C02410	R4YJM2	0.401044	No	18.801 (a)	24.101 (a)	0.51865	No	23.304 (a)	19.599 (a)	0.215266	No	23.035 (a)	14.567 (a)	23.572 (a)	24.631 (a)	699	0.0329542	0.0208398	0.0337225	0.0352375	0.0839557	0.0490275	0.0770526	0.0900202	>tr|R4YJM2|R4YJM2_OLEAN Elongation factor G OS=Oleispira antarctica RB-8 GN=fusA PE=3 SV=1
C02430	R4YQN2	0.881885	No	16.393 (a)	17.359 (a)	0.909766	No	16.559 (a)	17.194 (a)	0.511005	No	13.880 (a)	18.907 (a)	19.237 (a)	15.482 (a)	103	0.134757	0.183563	0.186767	0.150311	0.343314	0.43185	0.426745	0.383995	>tr|R4YQN2|R4YQN2_OLEAN 30S ribosomal protein S10 OS=Oleispira antarctica RB-8 GN=rpsJ PE=3 SV=1
C02440	R4YJW9	0.52721	No	161.788 (a)	139.901 (a)	0.644128	No	143.943 (a)	157.747 (a)	0.330172	No	52.676 (a)	49.642 (a)	50.891 (a)	59.816 (a)	594	0.0886801	0.0835724	0.0856751	0.1007	0.225926	0.196612	0.195759	0.257256	>tr|R4YJW8|R4YJW8_OLEAN 50S ribosomal protein L3 OS=Oleispira antarctica RB-8 GN=rplC PE=3 SV=1
C02450	R4YJG6	0.732158	No	187.865 (a)	157.608 (a)	0.709038	No	185.617 (a)	159.856 (a)	0.0925943	No	154.345 (ab)	221.385 (b)	216.890 (b)	98.327 (a)	200	0.771725	1.10692	1.08445	0.491635	1.96608	2.60415	2.47786	1.25597	>tr|R4YJG6|R4YJG6_OLEAN 50S ribosomal protein L4 OS=Oleispira antarctica RB-8 GN=rplD PE=3 SV=1
C02460	R4YJM6	0.615625	No	13.273 (a)	23.819 (a)	0.739738	No	21.541 (a)	15.551 (a)	0.342677	No	8.047 (a)	18.499 (a)	35.035 (a)	12.602 (a)	97	0.0829588	0.190711	0.361186	0.129918	0.21135	0.448666	0.825274	0.331897	>tr|R4YJM6|R4YJM6_OLEAN 50S ribosomal protein L23 OS=Oleispira antarctica RB-8 GN=rplW PE=3 SV=1
C02470	R4YMX2	0.537013	No	45.648 (a)	39.694 (a)	0.730805	No	44.159 (a)	41.182 (a)	0.689316	No	47.172 (a)	44.123 (a)	41.147 (a)	38.241 (a)	275	0.171535	0.160447	0.149625	0.139058	0.43701	0.377467	0.34188	0.355248	>tr|R4YMX2|R4YMX2_OLEAN 50S ribosomal protein L2 OS=Oleispira antarctica RB-8 GN=rplB PE=3 SV=1
C02480	R4YQP0	0.579039	No	15.728 (a)	13.977 (a)	0.634052	No	15.489 (a)	14.216 (a)	0.565089	No	15.715 (a)	15.742 (a)	15.264 (a)	12.689 (a)	91	0.172692	0.172989	0.167736	0.13944	0.439959	0.406973	0.383261	0.356222	>tr|R4YQP0|R4YQP0_OLEAN 30S ribosomal protein S19 OS=Oleispira antarctica RB-8 GN=rpsS PE=3 SV=1
C02490	R4YJX7	0.478472	No	12.874 (a)	17.128 (a)	0.357586	No	17.206 (a)	12.796 (a)	0.991756	No	22.280 (a)	22.035 (a)	21.189 (a)	21.270 (a)	122	0.182623	0.180615	0.17368	0.174344	0.465259	0.424913	0.396843	0.445392	>tr|R4YJX4|R4YJX4_OLEAN 50S ribosomal protein L22 OS=Oleispira antarctica RB-8 GN=rplV PE=3 SV=1
C02500	R4YJH0	0.802238	No	47.222 (a)	51.294 (a)	0.229491	No	55.317 (a)	43.199 (a)	0.440963	No	52.708 (a)	41.737 (a)	57.926 (a)	44.662 (a)	229	0.230166	0.182258	0.252952	0.195031	0.586382	0.428778	0.577971	0.498239	>tr|R4YJH0|R4YJH0_OLEAN 30S ribosomal protein S3 OS=Oleispira antarctica RB-8 GN=rpsC PE=3 SV=1
C02510	R4YJN0	0.921459	No	12.984 (a)	13.415 (a)	0.529958	No	12.212 (a)	14.187 (a)	0.301505	No	10.228 (a)	15.739 (a)	14.196 (a)	12.634 (a)	136	0.0752059	0.115728	0.104382	0.0928971	0.191598	0.272261	0.238504	0.237322	>tr|R4YJN0|R4YJN0_OLEAN 50S ribosomal protein L16 OS=Oleispira antarctica RB-8 GN=rplP PE=3 SV=1
C02520	R4YMX7	0.819866	No	9.522 (a)	10.008 (a)	0.776413	No	9.521 (a)	10.009 (a)	0.365351	No	8.408 (a)	10.636 (a)	10.635 (a)	9.381 (a)	63	0.13346	0.168825	0.16881	0.148905	0.34001	0.397178	0.385714	0.380403	>tr|R4YMX7|R4YMX7_OLEAN 50S ribosomal protein L29 OS=Oleispira antarctica RB-8 GN=rpmC PE=3 SV=1
C02530	R4YQP7	0.707725	No	19.641 (a)	23.120 (a)	0.661062	No	22.926 (a)	19.834 (a)	0.10377	No	16.462 (a)	22.820 (ab)	29.391 (b)	16.849 (ab)	87	0.189218	0.262299	0.337828	0.193667	0.482062	0.617083	0.771904	0.494755	>tr|R4YQP7|R4YQP7_OLEAN 30S ribosomal protein S17 OS=Oleispira antarctica RB-8 GN=rpsQ PE=3 SV=1
C02540	R4YJY0	0.885472	No	22.158 (a)	21.229 (a)	0.982234	No	21.734 (a)	21.653 (a)	0.31774	No	5.136 (a)	7.085 (a)	3.828 (a)	5.333 (a)	197	0.0260711	0.0359645	0.0194315	0.0270711	0.0664199	0.0846098	0.044399	0.0691577	>tr|R4YJX7|R4YJX7_OLEAN 50S ribosomal protein L14 OS=Oleispira antarctica RB-8 GN=rplN PE=3 SV=1
C02550	R4YJH4	0.820364	No	30.020 (a)	33.745 (a)	0.459371	No	36.241 (a)	27.524 (a)	0.25943	No	27.781 (a)	32.259 (a)	44.702 (a)	22.789 (a)	103	0.269718	0.313194	0.434	0.221252	0.687148	0.736819	0.991648	0.565227	>tr|R4YJH4|R4YJH4_OLEAN 50S ribosomal protein L24 OS=Oleispira antarctica RB-8 GN=rplX PE=3 SV=1
C02560	R4YJN5	0.86125	No	90.260 (a)	86.436 (a)	0.918503	No	87.390 (a)	89.306 (a)	0.126446	No	78.130 (a)	102.390 (a)	96.650 (a)	76.222 (a)	179	0.43648	0.572011	0.539944	0.425821	1.112	1.34571	1.23372	1.08783	>tr|R4YJN5|R4YJN5_OLEAN 50S ribosomal protein L5 OS=Oleispira antarctica RB-8 GN=rplE PE=3 SV=1
C02570	R4YMY4	0.0481604	Yes	4.023 (b)	13.296 (a)	0.769995	No	9.669 (a)	7.650 (a)	0.0439249	Yes	2.929 (a)	5.117 (a)	16.408 (b)	10.183 (ab)	101	0.029	0.0506634	0.162455	0.100822	0.0738818	0.11919	0.371195	0.257567	>tr|R4YMY4|R4YMY4_OLEAN 30S ribosomal protein S14 OS=Oleispira antarctica RB-8 GN=rpsN PE=3 SV=1
C02580	R4YQQ6	0.990837	No	40.671 (a)	40.773 (a)	0.752562	No	42.370 (a)	39.074 (a)	0.0269421	Yes	34.453 (ab)	46.889 (bc)	50.287 (c)	31.259 (a)	130	0.265023	0.360685	0.386823	0.240454	0.675185	0.848545	0.883854	0.614281	>tr|R4YQQ6|R4YQQ6_OLEAN 30S ribosomal protein S8 OS=Oleispira antarctica RB-8 GN=rpsH PE=3 SV=1
C02590	R4YJY6	0.383172	No	219.715 (a)	181.902 (a)	0.671305	No	209.573 (a)	192.043 (a)	0.440963	No	9.875 (a)	7.491 (a)	6.792 (a)	6.874 (a)	442	0.0223416	0.016948	0.0153665	0.015552	0.0569186	0.0398717	0.035111	0.0397304	>tr|R4YJY2|R4YJY2_OLEAN 50S ribosomal protein L6 OS=Oleispira antarctica RB-8 GN=rplF PE=3 SV=1
C02600	R4YJH7	0.466417	No	44.824 (a)	58.454 (a)	0.752562	No	48.808 (a)	54.471 (a)	0.375777	No	35.685 (a)	53.963 (a)	61.930 (a)	54.978 (a)	116	0.307629	0.465198	0.533879	0.473948	0.783731	1.09442	1.21986	1.21078	>tr|R4YJH7|R4YJH7_OLEAN 50S ribosomal protein L18 OS=Oleispira antarctica RB-8 GN=rplR PE=3 SV=1
C02610	R4YJN9	0.957833	No	28.810 (a)	28.389 (a)	0.737362	No	29.564 (a)	27.634 (a)	0.91677	No	28.868 (a)	28.751 (a)	30.259 (a)	26.518 (a)	169	0.170817	0.170124	0.179047	0.156911	0.43518	0.400233	0.409106	0.400857	>tr|R4YJN9|R4YJN9_OLEAN 30S ribosomal protein S5 OS=Oleispira antarctica RB-8 GN=rpsE PE=3 SV=1
C02620	R4YMZ0	0.480934	No	4.920 (a)	5.986 (a)	0.969278	No	5.478 (a)	5.428 (a)	0.678172	No	5.114 (a)	4.725 (a)	5.842 (a)	6.130 (a)	60	0.0852333	0.07875	0.0973667	0.102167	0.217145	0.185267	0.222473	0.261002	>tr|R4YMZ0|R4YMZ0_OLEAN 50S ribosomal protein L30 OS=Oleispira antarctica RB-8 GN=rpmD PE=3 SV=1
C02630	R4YQR2	0.990894	No	23.268 (a)	23.233 (a)	0.739738	No	23.868 (a)	22.633 (a)	0.662728	No	25.253 (a)	21.282 (a)	22.483 (a)	23.983 (a)	144	0.175368	0.147792	0.156132	0.166549	0.446776	0.347694	0.356746	0.425477	>tr|R4YQR2|R4YQR2_OLEAN 50S ribosomal protein L15 OS=Oleispira antarctica RB-8 GN=rplO PE=3 SV=1
C02640	R4YJY7	0.469132	No	8.683 (a)	6.833 (a)	0.61612	No	8.333 (a)	7.182 (a)	0.111185	No	2.185 (b)	0.784 (ab)	0.841 (ab)	0 (a)	292	0.00748288	0.00268493	0.00288014	0	0.0190637	0.00631655	0.00658084	0	>tr|R4YJY6|R4YJY6_OLEAN Protein translocase subunit SecY OS=Oleispira antarctica RB-8 GN=secY PE=3 SV=1
C02650	R4YJI0	0.582908	No	0.755 (a)	1.200 (a)	0.946352	No	0.948 (a)	1.007 (a)	0.815056	No	0.722 (a)	0.789 (a)	1.174 (a)	1.226 (a)	38	0.019	0.0207632	0.0308947	0.0322632	0.0484053	0.0488473	0.0705915	0.0824218	>tr|R4YJI0|R4YJI0_OLEAN 50S ribosomal protein L36 OS=Oleispira antarctica RB-8 GN=rpmJ PE=3 SV=1
C02660	R4YJP3	0.297297	No	18.642 (a)	14.370 (a)	0.983514	No	16.474 (a)	16.537 (a)	0.193862	No	16.816 (a)	20.468 (a)	16.133 (a)	12.607 (a)	118	0.142508	0.173458	0.13672	0.106839	0.363061	0.408075	0.312393	0.272939	>tr|R4YJP3|R4YJP3_OLEAN 30S ribosomal protein S13 OS=Oleispira antarctica RB-8 GN=rpsM PE=3 SV=1
C02670	R4YN12	0.885098	No	23.338 (a)	21.551 (a)	0.975565	No	22.567 (a)	22.322 (a)	0.406379	No	18.716 (a)	27.959 (a)	26.419 (a)	16.684 (a)	130	0.143969	0.215069	0.203223	0.128338	0.366783	0.505971	0.464345	0.327863	>tr|R4YN12|R4YN12_OLEAN 30S ribosomal protein S11 OS=Oleispira antarctica RB-8 GN=rpsK PE=3 SV=1
C02680	R4YQU2	0.157	No	113.458 (a)	83.201 (b)	0.953135	No	97.403 (a)	99.256 (a)	0.266895	No	115.855 (a)	111.061 (a)	78.951 (a)	87.451 (a)	206	0.562403	0.539131	0.383257	0.424519	1.4328	1.26836	0.875706	1.08451	>tr|R4YQU2|R4YQU2_OLEAN 30S ribosomal protein S4 OS=Oleispira antarctica RB-8 GN=rpsD PE=3 SV=1
C02690	R4YK02	0.290976	No	32.566 (a)	28.310 (a)	0.328703	No	32.192 (a)	28.683 (a)	0.611906	No	2.568 (a)	1.571 (a)	1.575 (a)	2.452 (a)	427	0.00601405	0.00367916	0.00368852	0.00574239	0.0153217	0.00865556	0.00842792	0.0146699	>tr|R4YK01|R4YK01_OLEAN DNA-directed RNA polymerase subunit alpha OS=Oleispira antarctica RB-8 GN=rpoA PE=3 SV=1
C02700	R4YJJ3	0.27462	No	13.880 (b)	16.583 (a)	0.902452	No	15.427 (a)	15.035 (a)	0.229951	No	13.176 (a)	14.584 (a)	17.679 (a)	15.486 (a)	135	0.0976	0.10803	0.130956	0.114711	0.24865	0.25415	0.299221	0.293049	>tr|R4YJJ3|R4YJJ3_OLEAN 50S ribosomal protein L17 OS=Oleispira antarctica RB-8 GN=rplQ PE=3 SV=1
C02720	R4YN21	0.753833	No	7.911 (a)	9.426 (a)	0.661062	No	9.463 (a)	7.874 (a)	0.627793	No	9.907 (a)	5.914 (a)	9.018 (a)	9.834 (a)	944	0.0104947	0.00626483	0.00955297	0.0104174	0.0267368	0.0147386	0.0218276	0.026613	>tr|R4YN21|R4YN21_OLEAN UvrABC system protein A OS=Oleispira antarctica RB-8 GN=uvrA PE=3 SV=1
C02730	R4YQU5	0.813038	No	1.186 (a)	0.787 (a)	0.768227	No	0.787 (a)	1.186 (a)	0.0391255	Yes	0 (a)	2.372 (b)	1.575 (ab)	0 (a)	225	0	0.0105422	0.007	0	0	0.0248016	0.0159943	0	>tr|R4YQU5|R4YQU5_OLEAN Transcriptional regulator, LuxR family protein OS=Oleispira antarctica RB-8 GN=OLEAN_C02730 PE=4 SV=1
C02750	R4YJJ6	0.546778	No	3.623 (a)	4.792 (a)	0.134057	No	3.201 (b)	5.214 (a)	0.13255	No	2.918 (a)	4.327 (ab)	3.483 (ab)	6.102 (b)	232	0.0125776	0.0186509	0.0150129	0.0263017	0.0320433	0.0438779	0.0343031	0.0671923	>tr|R4YJJ6|R4YJJ6_OLEAN Single-stranded DNA-binding protein OS=Oleispira antarctica RB-8 GN=ssb PE=3 SV=1
C02900	R4YJK1	0.928678	No	2.685 (a)	2.521 (a)	0.833214	No	2.433 (a)	2.772 (a)	0.491185	No	1.824 (a)	3.546 (a)	3.043 (a)	1.998 (a)	410	0.00444878	0.00864878	0.00742195	0.00487317	0.0113339	0.0203471	0.0169584	0.0124494	>tr|R4YJK1|R4YJK1_OLEAN Cobalamin (Vitamin B12) biosynthesis CbiX protein OS=Oleispira antarctica RB-8 GN=cbiX PE=4 SV=1
C02910	R4YJS2	0.383172	No	0 (a)	1.648 (a)	0.300611	No	1.648 (a)	0 (a)	0.0546873	No	0 (a)	0 (a)	3.296 (b)	0 (a)	197	0	0	0.016731	0	0	0	0.0382286	0	>tr|R4YJS2|R4YJS2_OLEAN Uncharacterized protein OS=Oleispira antarctica RB-8 GN=OLEAN_C02910 PE=4 SV=1
C02920	R4YN34	0.000441769	Yes	14.328 (a)	1.367 (b)	0.686583	No	9.366 (a)	6.329 (a)	0.000542867	Yes	16.823 (c)	11.833 (b)	1.908 (a)	0.826 (a)	377	0.0446233	0.0313873	0.00506101	0.00219098	0.113685	0.0738415	0.0115639	0.00559724	>tr|R4YN34|R4YN34_OLEAN NADH:flavin oxidoreductase/NADH oxidase OS=Oleispira antarctica RB-8 GN=OLEAN_C02920 PE=4 SV=1
C03000	R4YJK6	0.851102	No	3.222 (a)	2.867 (a)	0.847211	No	2.889 (a)	3.200 (a)	0.925697	No	3.294 (a)	3.150 (a)	2.483 (a)	3.251 (a)	500	0.006588	0.0063	0.004966	0.006502	0.0167839	0.0148213	0.0113468	0.0166105	>tr|R4YJK6|R4YJK6_OLEAN Cytochrome bd-type quinol oxidase, subunit 1 OS=Oleispira antarctica RB-8 GN=cydA PE=4 SV=1
C03060	R4YJT0	0.873847	No	1.887 (a)	1.614 (a)	0.948027	No	1.699 (a)	1.801 (a)	0.828547	No	2.196 (a)	1.577 (a)	1.202 (a)	2.025 (a)	422	0.00520379	0.00373697	0.00284834	0.00479858	0.0132574	0.00879157	0.00650819	0.0122588	>tr|R4YJT0|R4YJT0_OLEAN Molybdopterin biosynthesis enzyme OS=Oleispira antarctica RB-8 GN=moeA PE=4 SV=1
C03110	R4YJT2	0.46287	No	2.238 (a)	1.121 (a)	0.0168253	Yes	2.768 (a)	0.591 (b)	0.00178246	Yes	3.294 (c)	1.182 (b)	2.242 (bc)	0 (a)	333	0.00989189	0.00354955	0.00673273	0	0.0252011	0.00835065	0.0153836	0	>tr|R4YJT2|R4YJT2_OLEAN Zinc-containing alcohol dehydrogenase family protein OS=Oleispira antarctica RB-8 GN=OLEAN_C03110 PE=3 SV=1
C03170	R4YN48	0.515713	No	33.950 (a)	25.167 (a)	0.41656	No	33.875 (a)	25.242 (a)	0.126446	No	32.442 (a)	35.458 (a)	35.308 (a)	15.026 (a)	640	0.0506906	0.0554031	0.0551688	0.0234781	0.129142	0.130341	0.126055	0.0599789	>tr|R4YN48|R4YN48_OLEAN Nitrous-oxide reductase OS=Oleispira antarctica RB-8 GN=nosZ PE=3 SV=1
C03180	R4YQX7	0.216559	No	1.503 (a)	0.613 (b)	0.909766	No	1.112 (a)	1.004 (a)	0.190143	No	1.824 (a)	1.182 (a)	0.401 (a)	0.826 (a)	720	0.00253333	0.00164167	0.000556944	0.00114722	0.00645404	0.00386218	0.00127256	0.00293078	>tr|R4YQX7|R4YQX7_OLEAN Regulator of nitric oxide reductase transcription OS=Oleispira antarctica RB-8 GN=nosR PE=4 SV=1
C03190	R4YK38	0.359342	No	4.380 (a)	2.755 (a)	0.655025	No	3.954 (a)	3.181 (a)	0.561664	No	2.922 (a)	3.949 (a)	4.189 (a)	5.679 (a)	391	0.00747315	0.0100997	0.0107136	0.0145243	0.0190389	0.0237606	0.0244794	0.0371048	>tr|R4YK32|R4YK32_OLEAN Aldehyde dehydrogenase OS=Oleispira antarctica RB-8 GN=OLEAN_C03190 PE=3 SV=1
C03300	R4YJL7	0.469132	No	2.052 (a)	1.054 (a)	0.135137	No	2.302 (a)	0.805 (b)	0.121102	No	2.922 (b)	1.182 (ab)	1.682 (ab)	0.427 (a)	1091	0.00267828	0.00108341	0.0015417	0.000391384	0.00682331	0.00254882	0.00352265	0.000999858	>tr|R4YJL7|R4YJL7_OLEAN Type III restriction enzyme, res subunit OS=Oleispira antarctica RB-8 GN=hsdR PE=4 SV=1
C03330	R4YQZ0	0.947301	No	3.186 (a)	2.995 (a)	0.107318	No	4.365 (a)	1.816 (b)	0.267927	No	4.395 (a)	1.977 (a)	4.335 (a)	1.655 (a)	799	0.00550063	0.00247434	0.00542553	0.00207134	0.0140137	0.00582113	0.0123968	0.00529159	>tr|R4YQZ0|R4YQZ0_OLEAN Type I restriction-modification system, modification subunit OS=Oleispira antarctica RB-8 GN=hsdM PE=4 SV=1
C03450	R4YJM3	0.589142	No	4.935 (a)	4.180 (a)	0.941565	No	4.505 (a)	4.611 (a)	0.795906	No	4.753 (a)	5.117 (a)	4.256 (a)	4.104 (a)	199	0.0238844	0.0257136	0.0213869	0.0206231	0.0608491	0.0604936	0.0488671	0.0526853	>tr|R4YJM3|R4YJM3_OLEAN Imidazoleglycerol-phosphate dehydratase OS=Oleispira antarctica RB-8 GN=hisB PE=3 SV=1
C03470	R4YN62	0.638302	No	0.943 (a)	0.600 (a)	0.95363	No	0.749 (a)	0.794 (a)	0.670934	No	1.098 (a)	0.789 (a)	0.401 (a)	0.799 (a)	262	0.00419084	0.00301145	0.00153053	0.00304962	0.0106768	0.00708472	0.00349712	0.00779078	>tr|R4YN62|R4YN62_OLEAN Imidazole glycerol phosphate synthase subunit HisF OS=Oleispira antarctica RB-8 GN=hisF PE=3 SV=1
C03500	R4YJM5	0.337922	No	5.999 (a)	9.448 (a)	0.85456	No	7.347 (a)	8.100 (a)	0.0778618	No	7.660 (ab)	4.338 (a)	7.034 (ab)	11.862 (b)	467	0.0164026	0.00928908	0.0150621	0.0254004	0.041788	0.0218534	0.0344154	0.0648898	>tr|R4YJM5|R4YJM5_OLEAN Peptidase S41A, family protein OS=Oleispira antarctica RB-8 GN=OLEAN_C03500 PE=3 SV=1
C03520	R4YN66	0.326677	No	5.103 (a)	3.420 (a)	0.764574	No	4.533 (a)	3.991 (a)	0.474882	No	5.475 (a)	4.730 (a)	3.590 (a)	3.251 (a)	511	0.0107143	0.00925636	0.00702544	0.00636204	0.0272962	0.0217765	0.0160525	0.0162529	>tr|R4YN66|R4YN66_OLEAN 2,3-bisphosphoglycerate-independent phosphoglycerate mutase OS=Oleispira antarctica RB-8 GN=gpm PE=3 SV=1
C03530	R4YR09	0.901727	No	3.827 (a)	4.014 (a)	0.0929111	No	3.226 (b)	4.615 (a)	0.185559	No	2.929 (a)	4.725 (a)	3.522 (a)	4.506 (a)	137	0.0213796	0.0344891	0.025708	0.0328905	0.0544676	0.0811387	0.0587404	0.0840245	>tr|R4YR09|R4YR09_OLEAN Rhodanese-like protein/ thiosulfate sulfurtransferase, probable OS=Oleispira antarctica RB-8 GN=OLEAN_C03530 PE=4 SV=1
C03540	R4YK51	0.921459	No	7.821 (a)	8.074 (a)	0.830957	No	7.710 (a)	8.185 (a)	0.46924	No	2.192 (a)	0 (a)	3.734 (a)	0 (a)	406	0.00539901	0	0.00919704	0	0.0137548	0	0.0210144	0	>tr|R4YK47|R4YK47_OLEAN Protein-export protein SecB OS=Oleispira antarctica RB-8 GN=secB PE=3 SV=1
C03560	R4YJV3	0.819866	No	2.023 (a)	1.601 (a)	0.166041	No	2.615 (a)	1.008 (b)	0.0183306	Yes	3.655 (b)	0.390 (a)	1.575 (a)	1.626 (a)	388	0.0094201	0.00100515	0.00405928	0.00419072	0.0239991	0.00236472	0.00927506	0.0107059	>tr|R4YJV3|R4YJV3_OLEAN Uncharacterized protein OS=Oleispira antarctica RB-8 GN=OLEAN_C03560 PE=4 SV=1
C03570	R4YN68	0.861301	No	1.279 (a)	0.987 (a)	0.0212699	Yes	2.066 (a)	0.199 (b)	0.0199259	Yes	2.557 (c)	0 (a)	1.575 (bc)	0.399 (ab)	178	0.0143652	0	0.00884831	0.00224157	0.0365974	0	0.0202175	0.00572648	>tr|R4YN68|R4YN68_OLEAN Probable fimbrial assembly protein OS=Oleispira antarctica RB-8 GN=OLEAN_C03570 PE=4 SV=1
C03600	R4YJM9	0.428711	No	3.522 (a)	1.613 (a)	0.347386	No	3.516 (a)	1.619 (a)	0.00943548	Yes	5.858 (b)	1.185 (a)	1.174 (a)	2.052 (a)	536	0.0109291	0.00221082	0.0021903	0.00382836	0.0278435	0.00520116	0.00500462	0.0097802	>tr|R4YJM9|R4YJM9_OLEAN MSHA biogenesis protein MshL OS=Oleispira antarctica RB-8 GN=mshL PE=4 SV=1
C03630	R4YR19	0.429969	No	4.445 (a)	2.235 (a)	0.155361	No	4.865 (a)	1.815 (b)	0.00257198	Yes	7.314 (b)	1.576 (a)	2.416 (a)	2.053 (a)	572	0.0127867	0.00275524	0.00422378	0.00358916	0.032576	0.00648197	0.00965092	0.00916913	>tr|R4YR19|R4YR19_OLEAN Type II secretion system protein E OS=Oleispira antarctica RB-8 GN=OLEAN_C03630 PE=4 SV=1
C03640	R4YK53	0.850435	No	1.096 (a)	1.867 (a)	0.247203	No	2.963 (a)	0 (a)	0.035495	Yes	60.315 (a)	108.352 (ab)	79.166 (a)	138.665 (b)	638	0.0945376	0.169831	0.124085	0.217343	0.240849	0.399543	0.283521	0.555241	>tr|R4YK51|R4YK51_OLEAN Type II secretory pathway, component PulF OS=Oleispira antarctica RB-8 GN=pulF PE=4 SV=1
C03660	R4YJV9	0.873973	No	7.099 (a)	6.361 (a)	0.00726718	Yes	9.454 (a)	4.007 (b)	0.380897	No	151.821 (a)	207.260 (a)	207.742 (a)	164.438 (a)	231	0.657234	0.897229	0.899316	0.711853	1.6744	2.11082	2.05485	1.81855	>tr|R4YJV7|R4YJV7_OLEAN Type II secretory pathway, pseudopilin PulG OS=Oleispira antarctica RB-8 GN=pulG PE=4 SV=1
C03790	R4YK60	0.290976	No	3.378 (a)	1.561 (a)	0.586639	No	2.928 (a)	2.011 (a)	0.238913	No	3.652 (a)	5.125 (a)	7.084 (a)	4.477 (a)	171	0.0213567	0.0299708	0.0414269	0.0261813	0.0544094	0.070509	0.0946565	0.0668846	>tr|R4YK59|R4YK59_OLEAN D-xylulose 5-phosphate/D-fructose 6-phosphate phosphoketolase OS=Oleispira antarctica RB-8 GN=OLEAN_C03790 PE=4 SV=1
C03840	R4YK62	0.543932	No	4.388 (a)	5.781 (a)	0.787269	No	5.368 (a)	4.801 (a)	0.209903	No	9.152 (a)	9.065 (a)	7.406 (a)	5.305 (a)	301	0.0304053	0.0301163	0.0246047	0.0176246	0.077462	0.0708514	0.0562193	0.045025	>tr|R4YK60|R4YK60_OLEAN Uncharacterized protein OS=Oleispira antarctica RB-8 GN=OLEAN_C03840 PE=4 SV=1
C03870	R4YN86	0.889747	No	1.186 (a)	0.901 (a)	0.86279	No	0.901 (a)	1.186 (a)	0.113729	No	0 (a)	2.372 (a)	1.802 (a)	0 (a)	350	0	0.00677714	0.00514857	0	0	0.0159439	0.011764	0	>tr|R4YN86|R4YN86_OLEAN Biotin synthase OS=Oleispira antarctica RB-8 GN=bioB PE=3 SV=1
C03900	R4YJP2	0.407904	No	195.659 (a)	153.325 (a)	0.167491	No	146.712 (b)	202.272 (a)	0.126446	No	162.980 (ab)	228.338 (b)	130.443 (a)	176.206 (ab)	601	0.271181	0.37993	0.217043	0.293188	0.690875	0.893821	0.495923	0.748999	>tr|R4YJP2|R4YJP2_OLEAN Acyl-CoA dehydrogenase OS=Oleispira antarctica RB-8 GN=OLEAN_C03900 PE=3 SV=1
C03910	R4YJX2	0.595099	No	51.159 (a)	55.353 (a)	0.655025	No	51.783 (a)	54.729 (a)	0.969997	No	24.798 (a)	27.187 (a)	24.935 (a)	23.297 (a)	103	0.240757	0.263951	0.242087	0.226184	0.613365	0.620971	0.553146	0.577827	>tr|R4YJW9|R4YJW9_OLEAN Acyl-CoA dehydrogenase (Probable) OS=Oleispira antarctica RB-8 GN=OLEAN_C03910 PE=3 SV=1
C03930	R4YR47	0.825084	No	11.582 (a)	11.028 (a)	0.924262	No	11.195 (a)	11.415 (a)	0.970998	No	11.341 (a)	11.823 (a)	11.049 (a)	11.008 (a)	122	0.092959	0.0969098	0.0905656	0.0902295	0.236827	0.22799	0.206934	0.230507	>tr|R4YR47|R4YR47_OLEAN Putative sigma 54 modulation protein/ribosomal protein S30EA OS=Oleispira antarctica RB-8 GN=OLEAN_C03930 PE=4 SV=1
C03950	R4YJP4	0.887621	No	2.488 (a)	2.820 (a)	0.04942	Yes	1.478 (b)	3.831 (a)	0.0621718	No	1.820 (a)	3.156 (ab)	1.135 (a)	4.506 (b)	494	0.00368421	0.00638866	0.00229757	0.00912146	0.00938607	0.0150299	0.00524973	0.0233023	>tr|R4YJP4|R4YJP4_OLEAN Anthranilate synthase component I, N terminal region OS=Oleispira antarctica RB-8 GN=trpE PE=4 SV=1
C03970	R4YN93	0.811042	No	4.266 (a)	3.492 (a)	0.0530827	No	2.166 (b)	5.591 (a)	0.0603208	No	1.824 (a)	6.707 (b)	2.507 (a)	4.476 (ab)	347	0.00525648	0.0193285	0.00722478	0.0128991	0.0133917	0.0454722	0.0165079	0.0329531	>tr|R4YN93|R4YN93_OLEAN Anthranilate phosphoribosyltransferase OS=Oleispira antarctica RB-8 GN=trpD PE=3 SV=1
C03980	R4YR52	0.459746	No	3.856 (a)	2.181 (a)	0.170222	No	1.855 (b)	4.181 (a)	0.111185	No	2.203 (ab)	5.508 (b)	1.507 (a)	2.854 (ab)	264	0.0083447	0.0208636	0.00570833	0.0108106	0.0212593	0.0490837	0.013043	0.0276176	>tr|R4YR52|R4YR52_OLEAN Indole-3-glycerol phosphate synthase OS=Oleispira antarctica RB-8 GN=trpC PE=3 SV=1
C03990	R4YK70	0.893333	No	2.569 (a)	2.114 (a)	0.29272	No	3.460 (a)	1.224 (a)	0.603428	No	0.722 (a)	1.572 (a)	1.174 (a)	1.625 (a)	268	0.00269403	0.00586567	0.0043806	0.00606343	0.00686344	0.0137995	0.0100092	0.0154901	>tr|R4YK68|R4YK68_OLEAN Response regulator OS=Oleispira antarctica RB-8 GN=OLEAN_C03990 PE=4 SV=1
C04010	R4YJX4	0.57553	No	1.337 (a)	0.987 (a)	0.936132	No	1.136 (a)	1.187 (a)	0.205164	No	13.161 (a)	12.586 (a)	21.250 (a)	13.006 (a)	111	0.118568	0.113387	0.191441	0.117171	0.302068	0.266755	0.437425	0.299334	>tr|R4YJX3|R4YJX3_OLEAN Predicted redox protein, regulator of disulfide bond formation OS=Oleispira antarctica RB-8 GN=OLEAN_C04010 PE=4 SV=1
C04020	R4YN97	0.527718	No	66.869 (a)	72.897 (a)	0.486028	No	67.220 (a)	72.545 (a)	0.0603208	No	69.138 (ab)	64.599 (a)	65.302 (a)	80.492 (b)	496	0.139391	0.13024	0.131657	0.162282	0.35512	0.306402	0.300824	0.414578	>tr|R4YN97|R4YN97_OLEAN Ketol-acid reductoisomerase OS=Oleispira antarctica RB-8 GN=ilvC PE=3 SV=1
C04040	R4YK74	0.811161	No	1.147 (a)	1.399 (a)	0.362336	No	0.948 (a)	1.599 (a)	0.0824607	No	0.361 (a)	3.148 (b)	1.547 (ab)	0.827 (ab)	315	0.00114603	0.00999365	0.00491111	0.0026254	0.00291969	0.023511	0.0112214	0.00670703	>tr|R4YK70|R4YK70_OLEAN Phosphatidylserine synthase OS=Oleispira antarctica RB-8 GN=pssA PE=3 SV=1
C04070	R4YNA0	0.869838	No	17.166 (a)	16.153 (a)	0.0439655	Yes	13.436 (b)	19.883 (a)	0.0794478	No	14.638 (ab)	19.693 (b)	12.234 (a)	20.073 (b)	515	0.0284233	0.0382388	0.0237553	0.0389767	0.0724126	0.0899605	0.0542787	0.0995727	>tr|R4YNA0|R4YNA0_OLEAN 2-isopropylmalate synthase OS=Oleispira antarctica RB-8 GN=leuA PE=3 SV=1
C04120	R4YNA4	0.785414	No	9.983 (a)	9.227 (a)	0.58037	No	10.159 (a)	9.050 (a)	0.239557	No	11.698 (a)	8.267 (a)	8.620 (a)	9.834 (a)	527	0.0221973	0.0156869	0.0163567	0.0186603	0.056551	0.0369049	0.0373736	0.0476711	>tr|R4YNA4|R4YNA4_OLEAN Peptide chain release factor 3 OS=Oleispira antarctica RB-8 GN=prfC PE=3 SV=1
C04140	R4YK77	0.602317	No	27.804 (a)	24.665 (a)	0.419822	No	28.069 (a)	24.399 (a)	0.595234	No	0.737 (a)	0.398 (a)	1.174 (a)	0.799 (a)	311	0.00236977	0.00127974	0.00377492	0.00256913	0.00603735	0.00301072	0.00862533	0.00656329	>tr|R4YK75|R4YK75_OLEAN 50S ribosomal protein L13 OS=Oleispira antarctica RB-8 GN=rplM PE=3 SV=1
C04150	R4YJQ1	0.820364	No	33.749 (a)	32.037 (a)	0.964559	No	32.758 (a)	33.028 (a)	0.979706	No	33.636 (a)	33.862 (a)	31.879 (a)	32.194 (a)	130	0.258738	0.260477	0.245223	0.247646	0.659174	0.612797	0.560311	0.632655	>tr|R4YJQ1|R4YJQ1_OLEAN 30S ribosomal protein S9 OS=Oleispira antarctica RB-8 GN=rpsI PE=3 SV=1
C04160	R4YJY1	0.469132	No	6.110 (a)	4.580 (a)	0.301377	No	4.482 (a)	6.209 (a)	0.0814877	No	3.283 (a)	5.914 (ab)	6.537 (b)	4.104 (ab)	89	0.0368876	0.0664494	0.0734494	0.0461124	0.0939767	0.156329	0.167825	0.117802	>tr|R4YJY0|R4YJY0_OLEAN Ubiquinol-cytochrome c reductase iron-sulfur subunit OS=Oleispira antarctica RB-8 GN=petA PE=4 SV=1
C04170	R4YNA8	0.99299	No	10.510 (a)	10.495 (a)	0.0781429	No	8.589 (b)	12.416 (a)	0.203377	No	8.423 (a)	12.597 (a)	8.755 (a)	12.235 (a)	415	0.0202964	0.0303542	0.0210964	0.0294819	0.051708	0.0714112	0.0482032	0.0753167	>tr|R4YNA8|R4YNA8_OLEAN Cytochrome b OS=Oleispira antarctica RB-8 GN=OLEAN_C04170 PE=3 SV=1
C04180	R4YR69	0.272307	No	11.370 (b)	14.400 (a)	0.918123	No	12.713 (a)	13.057 (a)	0.373756	No	11.713 (a)	11.026 (a)	13.713 (a)	15.088 (a)	259	0.0452239	0.0425714	0.0529459	0.0582548	0.115215	0.100153	0.120976	0.148822	>tr|R4YR69|R4YR69_OLEAN Cytochrome c1 OS=Oleispira antarctica RB-8 GN=cyt1 PE=4 SV=1
C04190	R4YK81	0.917848	No	14.950 (a)	15.328 (a)	0.347386	No	16.280 (a)	13.998 (a)	0.000509626	Yes	6.952 (c)	3.145 (b)	0 (a)	0 (a)	219	0.0317443	0.0143607	0	0	0.0808733	0.033785	0	0	>tr|R4YK78|R4YK78_OLEAN Stringent starvation protein A OS=Oleispira antarctica RB-8 GN=sspA PE=3 SV=1
C04230	R4YR75	0.732158	No	0.956 (a)	0.600 (a)	0.584296	No	0.567 (a)	0.989 (a)	0.79002	No	0.733 (a)	1.179 (a)	0.401 (a)	0.799 (a)	152	0.00482237	0.00775658	0.00263816	0.00525658	0.0122857	0.0182481	0.00602794	0.0134288	>tr|R4YR75|R4YR75_OLEAN Uncharacterized protein OS=Oleispira antarctica RB-8 GN=OLEAN_C04230 PE=4 SV=1
C04270	R4YNB4	0.72144	No	17.868 (a)	19.512 (a)	0.176345	No	16.731 (b)	20.649 (a)	0.221882	No	16.823 (a)	18.913 (a)	16.638 (a)	22.386 (a)	483	0.0348302	0.0391573	0.0344472	0.0463478	0.0887352	0.0921214	0.0787085	0.118404	>tr|R4YNB4|R4YNB4_OLEAN Aspartyl/glutamyl-tRNA(Asn/Gln) amidotransferase subunit B OS=Oleispira antarctica RB-8 GN=gatB PE=3 SV=1
C04280	R4YR80	0.820364	No	10.354 (a)	11.342 (a)	0.0850415	No	8.622 (b)	13.074 (a)	0.177502	No	7.704 (a)	13.004 (a)	9.541 (a)	13.143 (a)	484	0.0159174	0.0268678	0.0197128	0.027155	0.0405518	0.063209	0.0450419	0.069372	>tr|R4YR80|R4YR80_OLEAN Glutamyl-tRNA(Gln) amidotransferase subunit A OS=Oleispira antarctica RB-8 GN=gatA PE=3 SV=1
C04300	R4YJQ5	0.819866	No	20.333 (a)	21.035 (a)	0.624048	No	20.111 (a)	21.256 (a)	0.818387	No	19.395 (a)	21.271 (a)	20.827 (a)	21.242 (a)	346	0.0560549	0.0614769	0.0601936	0.0613931	0.142808	0.14463	0.137537	0.156839	>tr|R4YJQ5|R4YJQ5_OLEAN Rod shape-determining protein MreB OS=Oleispira antarctica RB-8 GN=mreB PE=4 SV=1
C04310	R4YJZ2	0.324948	No	1.484 (a)	0.420 (a)	0.21093	No	1.513 (a)	0.392 (a)	0.123492	No	2.554 (b)	0.789 (ab)	1.174 (ab)	0 (a)	156	0.0163718	0.00505769	0.00752564	0	0.0417096	0.0118987	0.0171954	0	>tr|R4YJY7|R4YJY7_OLEAN Cell shape-determining protein MreC OS=Oleispira antarctica RB-8 GN=mreC PE=3 SV=1
C04340	R4YK86	0.101254	No	1.520 (a)	0.399 (b)	0.578889	No	0.730 (a)	1.190 (a)	0.725381	No	8.769 (a)	7.110 (a)	6.352 (a)	8.182 (a)	429	0.0204406	0.0165734	0.0148065	0.0190723	0.0520753	0.0389905	0.0338315	0.0487234	>tr|R4YK85|R4YK85_OLEAN Ribonucleases G and E OS=Oleispira antarctica RB-8 GN=cafA PE=4 SV=1
C04370	R4YNC2	0.811042	No	3.597 (a)	4.147 (a)	0.232864	No	4.745 (a)	2.999 (a)	0.141216	No	3.648 (ab)	3.546 (ab)	5.842 (b)	2.452 (a)	177	0.0206102	0.0200339	0.0330056	0.0138531	0.0525075	0.0471316	0.0754147	0.0353901	>tr|R4YNC2|R4YNC2_OLEAN Uncharacterized protein OS=Oleispira antarctica RB-8 GN=OLEAN_C04370 PE=4 SV=1
C04380	R4YR90	0.214301	No	1.140 (a)	0.434 (b)	0.962127	No	0.769 (a)	0.805 (a)	0.3602	No	1.098 (a)	1.182 (a)	0.440 (a)	0.427 (a)	451	0.00243459	0.00262084	0.00097561	0.000946785	0.00620248	0.00616578	0.00222917	0.00241873	>tr|R4YR90|R4YR90_OLEAN Magnesium transporter MgtE OS=Oleispira antarctica RB-8 GN=OLEAN_C04380 PE=3 SV=1
C04430	R4YR94	0.644425	No	1.836 (a)	2.900 (a)	0.73479	No	2.701 (a)	2.036 (a)	0.179249	No	3.279 (a)	0.394 (a)	2.122 (a)	3.678 (a)	512	0.0064043	0.000769531	0.00414453	0.00718359	0.0163159	0.00181039	0.00946986	0.0183517	>tr|R4YR94|R4YR94_OLEAN RNA polymerase sigma-54 factor OS=Oleispira antarctica RB-8 GN=rpoN PE=3 SV=1
C04440	R4YK90	0.241342	No	1.536 (a)	0.600 (b)	0.395239	No	0.749 (a)	1.386 (a)	0.0235374	Yes	3.648 (b)	0.398 (a)	0.401 (a)	0.399 (a)	299	0.0122007	0.0013311	0.00134114	0.00133445	0.031083	0.00313155	0.00306437	0.00340908	>tr|R4YK89|R4YK89_OLEAN ABC transporter, ATP-binding protein OS=Oleispira antarctica RB-8 GN=OLEAN_C04440 PE=3 SV=1
C04450	R4YJR1	0.502757	No	1.536 (a)	2.186 (a)	0.378984	No	1.523 (a)	2.199 (a)	0.396646	No	1.098 (a)	1.974 (a)	1.947 (a)	2.424 (a)	182	0.00603297	0.0108462	0.0106978	0.0133187	0.0153699	0.0255166	0.0244434	0.0340249	>tr|R4YJR1|R4YJR1_OLEAN Lipopolysaccharide export system protein LptA OS=Oleispira antarctica RB-8 GN=yhbN PE=3 SV=1
C04470	R4YNC8	0.873847	No	6.721 (a)	6.142 (a)	0.29289	No	5.260 (a)	7.603 (a)	0.396567	No	4.767 (a)	8.675 (a)	5.753 (a)	6.531 (a)	324	0.014713	0.0267747	0.0177562	0.0201574	0.0374834	0.06299	0.0405711	0.0514956	>tr|R4YNC8|R4YNC8_OLEAN Arabinose 5-phosphate isomerase OS=Oleispira antarctica RB-8 GN=OLEAN_C04470 PE=3 SV=1
C04490	R4YK94	0.808387	No	1.124 (a)	1.407 (a)	0.179373	No	1.737 (a)	0.794 (b)	0.113685	No	15.357 (b)	8.293 (a)	11.166 (ab)	8.557 (ab)	421	0.0364774	0.0196983	0.0265226	0.0203254	0.0929317	0.0463422	0.0606015	0.0519248	>tr|R4YK92|R4YK92_OLEAN ABC-type transport system involved in resistance to organic solvents, ATPase component OS=Oleispira antarctica RB-8 GN=OLEAN_C04490 PE=3 SV=1
C04510	R4YJZ7	0.957833	No	1.709 (a)	1.767 (a)	0.905287	No	1.680 (a)	1.796 (a)	0.0673409	No	7.317 (a)	8.270 (ab)	6.871 (a)	10.209 (b)	435	0.0168207	0.0190115	0.0157954	0.023469	0.0428532	0.0447263	0.036091	0.0599555	>tr|R4YJZ5|R4YJZ5_OLEAN Toluene tolerance ABC transporter, periplasmic substrate-binding protein OS=Oleispira antarctica RB-8 GN=OLEAN_C04510 PE=4 SV=1
C04540	R4YKA4	0.691499	No	11.825 (a)	9.862 (a)	0.111529	No	13.262 (a)	8.425 (b)	0.49936	No	1.098 (a)	1.182 (a)	1.174 (a)	1.226 (a)	121	0.00907438	0.0097686	0.00970248	0.0101322	0.0231183	0.0229815	0.0221692	0.0258845	>tr|R4YK94|R4YK94_OLEAN UDP-N-acetylglucosamine 1-carboxyvinyltransferase OS=Oleispira antarctica RB-8 GN=murA PE=3 SV=1
C04550	R4YJR5	0.723743	No	2.267 (a)	2.800 (a)	0.583798	No	2.843 (a)	2.224 (a)	0.785567	No	2.564 (a)	1.969 (a)	3.122 (a)	2.479 (a)	221	0.0116018	0.0089095	0.0141267	0.0112172	0.0295573	0.0209604	0.0322781	0.0286563	>tr|R4YJR5|R4YJR5_OLEAN ATP phosphoribosyltransferase OS=Oleispira antarctica RB-8 GN=hisG PE=3 SV=1
C04560	R4YJZ9	0.732158	No	7.794 (a)	8.540 (a)	0.0978369	No	7.094 (b)	9.240 (a)	0.444449	No	1.820 (a)	0.789 (a)	0.440 (a)	0.827 (a)	784	0.00232143	0.00100638	0.000561224	0.00105485	0.00591418	0.0023676	0.00128234	0.00269479	>tr|R4YJZ7|R4YJZ7_OLEAN Histidinol dehydrogenase OS=Oleispira antarctica RB-8 GN=hisD PE=3 SV=1
C04680	R4YRB3	0.843199	No	1.731 (a)	1.567 (a)	0.167491	No	1.303 (b)	1.995 (a)	0.090432	No	1.098 (a)	2.364 (b)	1.507 (ab)	1.626 (ab)	225	0.00488	0.0105067	0.00669778	0.00722667	0.0124325	0.0247179	0.0153038	0.0184618	>tr|R4YRB3|R4YRB3_OLEAN Uncharacterized protein OS=Oleispira antarctica RB-8 GN=OLEAN_C04680 PE=4 SV=1
C04730	R4YRB7	0.241342	No	1.658 (a)	0 (b)	0.330932	No	1.459 (a)	0.199 (a)	0.0191576	Yes	2.918 (b)	0.398 (a)	0 (a)	0 (a)	410	0.00711707	0.000970732	0	0	0.0181318	0.00228374	0	0	>tr|R4YRB7|R4YRB7_OLEAN Type IV pilus assembly protein OS=Oleispira antarctica RB-8 GN=pilU PE=4 SV=1
C04740	R4YKA6	0.573583	No	1.140 (a)	1.200 (a)	0.407836	No	1.136 (a)	1.204 (a)	0.0299118	Yes	15.740 (b)	17.348 (b)	9.953 (a)	14.684 (b)	319	0.0493417	0.0543824	0.0312006	0.0460313	0.125705	0.12794	0.0712904	0.117595	>tr|R4YKA4|R4YKA4_OLEAN Uncharacterized protein OS=Oleispira antarctica RB-8 GN=OLEAN_C04740 PE=4 SV=1
C04750	R4YJS6	0.753465	No	14.186 (a)	13.111 (a)	0.113682	No	15.276 (a)	12.021 (b)	0.193862	No	15.368 (a)	13.005 (a)	15.185 (a)	11.036 (a)	363	0.0423361	0.0358264	0.041832	0.0304022	0.107857	0.0842851	0.095582	0.0776677	>tr|R4YJS6|R4YJS6_OLEAN Ribosome-binding ATPase YchF OS=Oleispira antarctica RB-8 GN=ychF PE=3 SV=1
C04760	R4YK07	0.966583	No	0.945 (a)	0.980 (a)	0.918123	No	0.920 (a)	1.005 (a)	0.0585747	No	4.027 (a)	5.517 (ab)	3.082 (a)	7.299 (b)	593	0.00679089	0.00930354	0.0051973	0.0123086	0.0173008	0.0218875	0.0118753	0.0314444	>tr|R4YK05|R4YK05_OLEAN Peptidyl-tRNA hydrolase OS=Oleispira antarctica RB-8 GN=pth PE=3 SV=1
C04770	R4YNE8	0.852965	No	48.190 (a)	49.955 (a)	0.817951	No	50.000 (a)	48.145 (a)	0.942409	No	48.318 (a)	48.063 (a)	51.683 (a)	48.226 (a)	212	0.227915	0.226712	0.243788	0.227481	0.580647	0.533362	0.557032	0.58114	>tr|R4YNE8|R4YNE8_OLEAN 50S ribosomal protein L25 OS=Oleispira antarctica RB-8 GN=rplY PE=3 SV=1
C04780	R4YRC2	0.301384	No	19.619 (a)	14.974 (a)	0.280075	No	15.182 (a)	19.411 (a)	0.160226	No	17.553 (ab)	21.686 (b)	12.811 (a)	17.136 (ab)	309	0.0568058	0.0701812	0.0414595	0.0554563	0.144721	0.165108	0.0947311	0.141673	>tr|R4YRC2|R4YRC2_OLEAN Ribose-phosphate pyrophosphokinase OS=Oleispira antarctica RB-8 GN=prsA PE=3 SV=1
C04810	R4YK10	0.885098	No	4.772 (a)	5.191 (a)	0.0547626	No	3.555 (b)	6.408 (a)	0.329892	No	1.820 (a)	1.977 (a)	0 (a)	0.799 (a)	339	0.00536873	0.00583186	0	0.00235693	0.0136776	0.01372	0	0.00602119	>tr|R4YK07|R4YK07_OLEAN TPR domain protein OS=Oleispira antarctica RB-8 GN=OLEAN_C04810 PE=4 SV=1
C04820	R4YNF1	0.668098	No	1.324 (a)	0.821 (a)	0.528133	No	1.354 (a)	0.791 (a)	0.651272	No	1.467 (a)	1.182 (a)	1.242 (a)	0.400 (a)	443	0.00331151	0.00266817	0.00280361	0.000902935	0.00843657	0.00627713	0.00640598	0.0023067	>tr|R4YNF1|R4YNF1_OLEAN Glutamyl-tRNA reductase OS=Oleispira antarctica RB-8 GN=hemA PE=3 SV=1
C04830	R4YRC6	0.286434	No	10.374 (a)	7.921 (a)	0.241678	No	10.299 (a)	7.996 (a)	0.115711	No	11.684 (b)	9.064 (ab)	8.914 (ab)	6.929 (a)	362	0.0322762	0.0250387	0.0246243	0.0191409	0.0822285	0.0589058	0.0562642	0.0488987	>tr|R4YRC6|R4YRC6_OLEAN Peptide chain release factor 1 OS=Oleispira antarctica RB-8 GN=prfA PE=3 SV=1
C04860	R4YK12	0.243282	No	1.899 (a)	0.399 (b)	0.73479	No	0.910 (a)	1.388 (a)	0.499906	No	1.459 (a)	1.966 (a)	2.348 (a)	1.653 (a)	228	0.00639912	0.00862281	0.0102982	0.00725	0.0163027	0.020286	0.0235305	0.0185214	>tr|R4YK10|R4YK10_OLEAN tRNA (mo5U34)-methyltransferase OS=Oleispira antarctica RB-8 GN=cmoB PE=3 SV=1
C04870	R4YNF6	0.708586	No	2.371 (a)	1.227 (a)	0.0230907	Yes	3.599 (a)	0 (b)	0.0165782	Yes	4.742 (b)	0 (a)	2.455 (ab)	0 (a)	159	0.0298239	0	0.0154403	0	0.0759808	0	0.0352795	0	>tr|R4YNF6|R4YNF6_OLEAN Uncharacterized protein OS=Oleispira antarctica RB-8 GN=OLEAN_C04870 PE=4 SV=1
C04910	R4YK13	0.737132	No	1.713 (a)	2.001 (a)	0.909766	No	1.904 (a)	1.810 (a)	0.296476	No	1.820 (a)	1.966 (a)	2.416 (a)	0.399 (a)	165	0.0110303	0.0119152	0.0146424	0.00241818	0.0281013	0.0280315	0.0334565	0.00617766	>tr|R4YK12|R4YK12_OLEAN Uncharacterized protein OS=Oleispira antarctica RB-8 GN=OLEAN_C04910 PE=4 SV=1
C04920	R4YNG0	0.360566	No	1.136 (a)	0.414 (a)	0.952554	No	0.746 (a)	0.805 (a)	0.570562	No	1.091 (a)	1.182 (a)	0.401 (a)	0.427 (a)	289	0.00377509	0.00408997	0.00138754	0.00147751	0.00961759	0.00962203	0.0031704	0.00377455	>tr|R4YNG0|R4YNG0_OLEAN General secretion pathway protein C OS=Oleispira antarctica RB-8 GN=gspC PE=4 SV=1
C04950	R4YJT7	0.691499	No	6.406 (a)	4.928 (a)	0.763551	No	6.134 (a)	5.200 (a)	0.810062	No	7.292 (a)	5.520 (a)	4.976 (a)	4.880 (a)	193	0.0377824	0.028601	0.0257824	0.025285	0.0962562	0.0672866	0.0589103	0.0645948	>tr|R4YJT7|R4YJT7_OLEAN Superoxide dismutase OS=Oleispira antarctica RB-8 GN=sodB PE=3 SV=1
C04960	R4YK18	0.901727	No	7.069 (a)	7.382 (a)	0.656046	No	6.833 (a)	7.619 (a)	0.155481	No	17.943 (a)	25.623 (a)	22.779 (a)	28.660 (a)	508	0.0353209	0.050439	0.0448406	0.0564173	0.0899851	0.118662	0.102456	0.144128	>tr|R4YK15|R4YK15_OLEAN Uncharacterized protein OS=Oleispira antarctica RB-8 GN=OLEAN_C04960 PE=4 SV=1
C05000	R4YJU0	0.883632	No	1.356 (a)	1.586 (a)	0.543537	No	1.154 (a)	1.788 (a)	0.669459	No	0.733 (a)	1.979 (a)	1.575 (a)	1.598 (a)	219	0.00334703	0.00903653	0.00719178	0.0072968	0.00852706	0.0212593	0.0164325	0.0186409	>tr|R4YJU0|R4YJU0_OLEAN Uncharacterized protein OS=Oleispira antarctica RB-8 GN=OLEAN_C05000 PE=4 SV=1
C05010	R4YK22	0.546778	No	21.783 (a)	25.719 (a)	0.131945	No	20.361 (b)	27.141 (a)	0.142576	No	5.508 (b)	1.576 (a)	4.324 (ab)	3.249 (ab)	641	0.00859282	0.00245866	0.00674571	0.00506864	0.0218915	0.00578423	0.0154133	0.0129487	>tr|R4YK18|R4YK18_OLEAN Tartrate dehydratase alpha subunit/Fumarate hydratase class I OS=Oleispira antarctica RB-8 GN=OLEAN_C05010 PE=4 SV=1
C05040	R4YKC0	0.800681	No	3.489 (a)	4.401 (a)	0.250472	No	5.243 (a)	2.647 (a)	0.000772287	Yes	0 (a)	0.784 (a)	5.803 (b)	0.799 (a)	635	0	0.00123465	0.00913858	0.00125827	0	0.00290462	0.0208808	0.00321446	>tr|R4YKB8|R4YKB8_OLEAN Uncharacterized protein OS=Oleispira antarctica RB-8 GN=OLEAN_C05040 PE=4 SV=1
C05060	R4YK28	0.928678	No	3.542 (a)	3.787 (a)	0.121453	No	4.916 (a)	2.413 (b)	0.2387	No	4.031 (a)	5.127 (a)	2.376 (a)	4.078 (a)	470	0.0085766	0.0109085	0.00505532	0.0086766	0.0218501	0.0256633	0.0115509	0.0221659	>tr|R4YK22|R4YK22_OLEAN FliG-like protein OS=Oleispira antarctica RB-8 GN=OLEAN_C05060 PE=4 SV=1
C05090	R4YKC2	0.242214	No	0.392 (b)	3.301 (a)	0.35632	No	2.902 (a)	0.791 (a)	0.305609	No	2.951 (a)	4.332 (a)	0.440 (a)	3.226 (a)	288	0.0102465	0.0150417	0.00152778	0.0112014	0.0261045	0.0353869	0.00349083	0.0286159	>tr|R4YKC0|R4YKC0_OLEAN Alkaline phosphatase OS=Oleispira antarctica RB-8 GN=OLEAN_C05090 PE=4 SV=1
C05120	R4YNH5	0.290976	No	10.200 (a)	6.829 (a)	0.35632	No	9.836 (a)	7.192 (a)	0.205164	No	11.720 (a)	8.679 (a)	7.953 (a)	5.705 (a)	452	0.0259292	0.0192013	0.0175951	0.0126217	0.0660585	0.0451729	0.0402032	0.0322443	>tr|R4YNH5|R4YNH5_OLEAN Uncharacterized protein OS=Oleispira antarctica RB-8 GN=OLEAN_C05120 PE=4 SV=1
C05140	R4YKC7	0.487166	No	3.641 (a)	1.833 (a)	0.305594	No	1.696 (a)	3.779 (a)	0.202327	No	4.012 (a)	7.880 (a)	7.367 (a)	4.479 (a)	321	0.0124984	0.0245483	0.0229502	0.0139533	0.0318416	0.0577522	0.0524389	0.035646	>tr|R4YKC2|R4YKC2_OLEAN Formyltetrahydrofolate deformylase OS=Oleispira antarctica RB-8 GN=purU PE=3 SV=1
C05150	R4YJU9	0.913998	No	5.518 (a)	5.184 (a)	0.918123	No	5.491 (a)	5.212 (a)	0.903714	No	5.122 (a)	5.915 (a)	5.860 (a)	4.509 (a)	323	0.0158576	0.0183127	0.0181424	0.0139598	0.0403995	0.0430823	0.0414537	0.0356626	>tr|R4YJU9|R4YJU9_OLEAN Fructose-1,6-bisphosphatase class 1 OS=Oleispira antarctica RB-8 GN=fbp PE=3 SV=1
C05160	R4YK32	0.388653	No	4.579 (a)	3.227 (a)	0.28986	No	3.204 (a)	4.603 (a)	0.193862	No	4.023 (a)	4.736 (a)	3.884 (a)	1.626 (a)	482	0.00834647	0.00982573	0.00805809	0.00337344	0.0212639	0.0231159	0.018412	0.00861804	>tr|R4YK28|R4YK28_OLEAN UDP-N-acetylmuramate:L-alanyl-gamma-D-glutamyl-meso-diaminopimelate ligase OS=Oleispira antarctica RB-8 GN=mpl PE=3 SV=1
C05170	R4YNI1	0.466537	No	1.366 (a)	0.414 (a)	0.138677	No	0.186 (b)	1.594 (a)	0.0812993	No	0.372 (a)	2.360 (b)	0 (a)	0.827 (ab)	209	0.0017799	0.0112919	0	0.00395694	0.00453457	0.0265652	0	0.0101087	>tr|R4YNI1|R4YNI1_OLEAN 3-octaprenyl-4-hydroxybenzoate carboxy-lyase OS=Oleispira antarctica RB-8 GN=ubiD PE=4 SV=1
C05180	R4YRF8	0.973937	No	0.958 (a)	0.985 (a)	0.51865	No	0.753 (a)	1.190 (a)	0.846005	No	0.733 (a)	1.182 (a)	0.773 (a)	1.198 (a)	111	0.0066036	0.0106486	0.00696396	0.0107928	0.0168237	0.025052	0.015912	0.027572	>tr|R4YRF8|R4YRF8_OLEAN Uncharacterized protein OS=Oleispira antarctica RB-8 GN=OLEAN_C05180 PE=4 SV=1
C05230	R4YRG3	0.758016	No	9.348 (a)	8.369 (a)	0.251898	No	7.675 (a)	10.042 (a)	0.456552	No	8.050 (a)	10.645 (a)	7.300 (a)	9.438 (a)	418	0.0192584	0.0254665	0.0174641	0.0225789	0.0490636	0.0599124	0.0399038	0.0576818	>tr|R4YRG3|R4YRG3_OLEAN Gamma-glutamyl phosphate reductase OS=Oleispira antarctica RB-8 GN=proA PE=3 SV=1
C05250	R4YJV7	0.942802	No	4.172 (a)	3.966 (a)	0.646001	No	4.540 (a)	3.598 (a)	0.0199259	Yes	9.863 (b)	4.335 (a)	9.045 (b)	3.678 (a)	158	0.0624241	0.0274367	0.0572468	0.0232785	0.159034	0.0645474	0.130804	0.0594689	>tr|R4YJV5|R4YJV5_OLEAN Ribosomal silencing factor RsfS OS=Oleispira antarctica RB-8 GN=rsfS PE=3 SV=1
C05290	R4YKC8	0.990894	No	5.946 (a)	5.923 (a)	0.867276	No	5.690 (a)	6.179 (a)	0.627793	No	2.192 (a)	1.576 (a)	1.614 (a)	1.226 (a)	130	0.0168615	0.0121231	0.0124154	0.00943077	0.0429573	0.0285207	0.028368	0.0240925	>tr|R4YKC7|R4YKC7_OLEAN Lytic murein transglycosylase B. By similarity OS=Oleispira antarctica RB-8 GN=mltB PE=4 SV=1
C05310	R4YK42	0.535591	No	3.436 (a)	4.934 (a)	0.52002	No	3.555 (a)	4.814 (a)	0.2669	No	8.419 (a)	2.356 (a)	5.524 (a)	2.050 (a)	1037	0.00811861	0.00227194	0.0053269	0.00197686	0.0206834	0.00534495	0.0121715	0.00505022	>tr|R4YK38|R4YK38_OLEAN D-alanyl-D-alanine-carboxypeptidase OS=Oleispira antarctica RB-8 GN=dacA PE=3 SV=1
C05340	R4YKD1	0.72144	No	2.505 (a)	1.981 (a)	0.495042	No	1.886 (a)	2.600 (a)	0.0119649	Yes	8.769 (a)	17.335 (b)	10.432 (a)	13.058 (ab)	378	0.0231984	0.0458598	0.0275979	0.034545	0.0591014	0.107889	0.0630585	0.0882511	>tr|R4YKC9|R4YKC9_OLEAN Lipoyl synthase OS=Oleispira antarctica RB-8 GN=lipA PE=3 SV=1
C05470	R4YNK7	0.638302	No	6.494 (a)	4.713 (a)	0.0455414	Yes	3.376 (b)	7.830 (a)	0.0241346	Yes	5.111 (ab)	7.877 (b)	1.642 (a)	7.784 (b)	450	0.0113578	0.0175044	0.00364889	0.0172978	0.0289356	0.0411809	0.00833736	0.0441902	>tr|R4YNK7|R4YNK7_OLEAN Glutamate dehydrogenase OS=Oleispira antarctica RB-8 GN=OLEAN_C05470 PE=3 SV=1
C05480	R4YRI9	0.811042	No	1.341 (a)	1.567 (a)	0.678995	No	1.306 (a)	1.601 (a)	0.871187	No	1.105 (a)	1.576 (a)	1.507 (a)	1.626 (a)	188	0.00587766	0.00838298	0.00801596	0.00864894	0.0149742	0.0197217	0.0183157	0.0220952	>tr|R4YRI9|R4YRI9_OLEAN Elongation factor P-like protein OS=Oleispira antarctica RB-8 GN=efp PE=3 SV=1
C05490	R4YKD8	0.845525	No	4.613 (a)	5.557 (a)	0.170222	No	7.098 (a)	3.072 (b)	0.155755	No	5.851 (a)	11.039 (a)	4.966 (a)	11.065 (a)	402	0.0145547	0.0274602	0.0123532	0.0275249	0.0370803	0.0646027	0.028226	0.070317	>tr|R4YKD6|R4YKD6_OLEAN Uncharacterized protein OS=Oleispira antarctica RB-8 GN=OLEAN_C05490 PE=4 SV=1
C05520	R4YNL1	0.825084	No	3.069 (a)	3.380 (a)	0.0459674	Yes	2.437 (b)	4.012 (a)	0.105387	No	2.192 (a)	3.945 (a)	2.682 (a)	4.078 (a)	144	0.0152222	0.0273958	0.018625	0.0283194	0.0387809	0.0644513	0.0425563	0.0723469	>tr|R4YNL1|R4YNL1_OLEAN Thioredoxin OS=Oleispira antarctica RB-8 GN=OLEAN_C05520 PE=4 SV=1
C05540	R4YKD9	0.72144	No	0.755 (a)	1.446 (a)	0.918123	No	1.194 (a)	1.007 (a)	0.903714	No	0.722 (a)	0.789 (a)	1.667 (a)	1.226 (a)	322	0.00224224	0.00245031	0.00517702	0.00380745	0.00571243	0.00576459	0.011829	0.0097268	>tr|R4YKD9|R4YKD9_OLEAN Octylprenyl diphosphate synthase-like protein OS=Oleispira antarctica RB-8 GN=ispB PE=3 SV=1
C05550	R4YJX3	0.867901	No	25.992 (a)	24.116 (a)	0.964559	No	24.867 (a)	25.242 (a)	0.474882	No	1.098 (a)	1.576 (a)	1.174 (a)	0.799 (a)	140	0.00784286	0.0112571	0.00838571	0.00570714	0.0199808	0.0264835	0.0191606	0.0145799	>tr|R4YJX2|R4YJX2_OLEAN 50S ribosomal protein L21 OS=Oleispira antarctica RB-8 GN=rplU PE=3 SV=1
C05560	R4YK57	0.257674	No	16.385 (b)	27.483 (a)	0.41421	No	18.191 (a)	25.677 (a)	0.255691	No	13.183 (a)	16.158 (a)	11.315 (a)	13.887 (a)	389	0.0338895	0.0415373	0.0290874	0.0356992	0.0863384	0.0977204	0.0664619	0.0911998	>tr|R4YK55|R4YK55_OLEAN 50S ribosomal protein L27 OS=Oleispira antarctica RB-8 GN=rpmA PE=3 SV=1
C05570	R4YNL6	0.864583	No	9.572 (a)	8.411 (a)	0.0441977	Yes	12.582 (a)	5.401 (b)	0.0877819	No	12.446 (ab)	6.698 (ab)	12.719 (b)	4.104 (a)	399	0.031193	0.016787	0.0318772	0.0102857	0.0794687	0.0394929	0.0728363	0.0262766	>tr|R4YNL6|R4YNL6_OLEAN GTPase Obg OS=Oleispira antarctica RB-8 GN=obg PE=3 SV=1
C05590	R4YKE3	0.885472	No	16.026 (a)	15.294 (a)	0.186178	No	13.694 (b)	17.626 (a)	0.375777	No	13.540 (a)	18.512 (a)	13.848 (a)	16.739 (a)	279	0.0485305	0.0663513	0.0496344	0.0599964	0.123639	0.156098	0.11341	0.153271	>tr|R4YKE3|R4YKE3_OLEAN 2-dehydro-3-deoxyphosphooctonate aldolase OS=Oleispira antarctica RB-8 GN=kdsA PE=3 SV=1
C05700	R4YJY2	0.753465	No	4.598 (a)	5.321 (a)	0.962127	No	4.910 (a)	5.009 (a)	0.440963	No	220.037 (a)	219.392 (a)	199.110 (a)	164.694 (a)	177	1.24315	1.2395	1.12492	0.930475	3.1671	2.91605	2.57032	2.37706	>tr|R4YJY1|R4YJY1_OLEAN 30S ribosomal protein S20 OS=Oleispira antarctica RB-8 GN=rpsT PE=3 SV=1
C05720	R4YNM7	0.388653	No	2.017 (a)	0.220 (a)	0.180294	No	2.237 (a)	0 (b)	0.0165831	Yes	4.035 (b)	0 (a)	0.440 (a)	0 (a)	625	0.006456	0	0.000704	0	0.0164476	0	0.00160857	0	>tr|R4YNM7|R4YNM7_OLEAN Uncharacterized protein OS=Oleispira antarctica RB-8 GN=OLEAN_C05720 PE=4 SV=1
C05770	R4YNN1	0.00440325	Yes	3.426 (a)	0.367 (b)	0.947238	No	1.817 (a)	1.976 (a)	0.0249175	Yes	3.301 (b)	3.551 (b)	0.333 (a)	0.400 (a)	294	0.0112279	0.0120782	0.00113265	0.00136054	0.0286047	0.0284152	0.002588	0.00347574	>tr|R4YNN1|R4YNN1_OLEAN Short-chain dehydrogenase/reductase SDR family protein OS=Oleispira antarctica RB-8 GN=OLEAN_C05770 PE=4 SV=1
C05830	R4YRM3	0.308006	No	23.046 (a)	29.100 (a)	0.735706	No	25.019 (a)	27.127 (a)	0.339735	No	20.489 (a)	25.603 (a)	29.550 (a)	28.651 (a)	989	0.0207169	0.0258878	0.0298787	0.0289697	0.0527793	0.0609034	0.0682699	0.074008	>tr|R4YRM3|R4YRM3_OLEAN Isoleucine--tRNA ligase OS=Oleispira antarctica RB-8 GN=ileS PE=3 SV=1
C05860	R4YK75	0.758016	No	1.755 (a)	1.187 (a)	0.415178	No	0.954 (a)	1.988 (a)	0.545833	No	29.226 (a)	26.382 (a)	26.913 (a)	22.417 (a)	144	0.202958	0.183208	0.186896	0.155674	0.517066	0.431015	0.427039	0.397695	>tr|R4YK74|R4YK74_OLEAN 4-hydroxy-3-methylbut-2-enyl diphosphate reductase OS=Oleispira antarctica RB-8 GN=ispH PE=3 SV=1
C05870	R4YNN9	0.613158	No	10.283 (a)	12.969 (a)	0.134057	No	9.001 (b)	14.251 (a)	0.13133	No	8.743 (a)	11.823 (a)	9.258 (a)	16.679 (a)	1072	0.00815578	0.0110289	0.00863619	0.0155588	0.0207781	0.0259466	0.0197329	0.0397476	>tr|R4YNN9|R4YNN9_OLEAN Uncharacterized protein OS=Oleispira antarctica RB-8 GN=OLEAN_C05870 PE=4 SV=1
C05880	R4YRM8	0.784089	No	2.486 (a)	2.027 (a)	0.128351	No	1.497 (b)	3.015 (a)	0.258967	No	1.820 (a)	3.151 (a)	1.174 (a)	2.879 (a)	144	0.0126389	0.0218819	0.00815278	0.0199931	0.0321994	0.0514793	0.0186283	0.0510757	>tr|R4YRM8|R4YRM8_OLEAN Uncharacterized protein OS=Oleispira antarctica RB-8 GN=OLEAN_C05880 PE=4 SV=1
C05900	R4YJZ5	0.427938	No	1.671 (a)	0.587 (a)	0.163314	No	1.864 (a)	0.394 (b)	0.890195	No	1.452 (a)	1.966 (a)	1.908 (a)	1.626 (a)	152	0.00955263	0.0129342	0.0125526	0.0106974	0.0243367	0.030429	0.0286816	0.0273283	>tr|R4YJZ2|R4YJZ2_OLEAN Type 4 fimbrial biogenesis protein OS=Oleispira antarctica RB-8 GN=pilE PE=4 SV=1
C05910	R4YK78	0.546778	No	0.568 (a)	0.987 (a)	0.531567	No	0.955 (a)	0.599 (a)	0.499672	No	15.335 (a)	14.565 (a)	17.224 (a)	13.431 (a)	210	0.0730238	0.0693571	0.082019	0.0639571	0.186039	0.163169	0.187406	0.16339	>tr|R4YK77|R4YK77_OLEAN Type IV pilus assembly protein OS=Oleispira antarctica RB-8 GN=pilW PE=4 SV=1
C05930	R4YRN3	0.318689	No	1.339 (a)	0.620 (a)	0.975565	No	0.969 (a)	0.990 (a)	0.330172	No	1.098 (a)	1.580 (a)	0.841 (a)	0.399 (a)	184	0.00596739	0.00858696	0.00457065	0.00216848	0.0152028	0.0202016	0.0104435	0.00553975	>tr|R4YRN3|R4YRN3_OLEAN Type IV pilus biogenesis protein OS=Oleispira antarctica RB-8 GN=OLEAN_C05930 PE=4 SV=1
C05980	R4YRN8	0.543932	No	3.143 (a)	1.634 (a)	0.291245	No	3.359 (a)	1.418 (a)	0.0925943	No	5.103 (b)	1.182 (a)	1.614 (ab)	1.655 (ab)	276	0.0184891	0.00428261	0.00584783	0.00599638	0.0471038	0.0100752	0.0133617	0.0153188	>tr|R4YRN8|R4YRN8_OLEAN Outer membrane protein assembly factor BamD OS=Oleispira antarctica RB-8 GN=comL PE=3 SV=1
C05990	R4YKG8	0.286037	No	4.360 (a)	2.620 (a)	0.918123	No	3.594 (a)	3.386 (a)	0.3894	No	4.771 (a)	3.948 (a)	2.416 (a)	2.824 (a)	326	0.014635	0.0121104	0.00741104	0.00866258	0.0372847	0.0284909	0.0169335	0.02213	>tr|R4YKG8|R4YKG8_OLEAN Pseudouridine synthase OS=Oleispira antarctica RB-8 GN=rluA PE=3 SV=1
C06020	R4YNP9	0.81054	No	34.348 (a)	36.487 (a)	0.14993	No	31.605 (b)	39.229 (a)	0.0309892	Yes	34.030 (a)	34.666 (a)	29.181 (a)	43.792 (b)	574	0.0592857	0.0603937	0.050838	0.0762927	0.151039	0.142082	0.11616	0.194903	>tr|R4YNP9|R4YNP9_OLEAN Acetolactate synthase OS=Oleispira antarctica RB-8 GN=ilvB PE=3 SV=1
C06030	R4YRP3	0.162068	No	5.915 (a)	2.920 (b)	0.800149	No	4.077 (a)	4.758 (a)	0.134002	No	4.739 (ab)	7.091 (b)	3.416 (ab)	2.424 (a)	167	0.0283772	0.0424611	0.0204551	0.014515	0.0722952	0.0998937	0.0467379	0.037081	>tr|R4YRP3|R4YRP3_OLEAN Acetolactate synthase, small subunit (ALS_ss_C) OS=Oleispira antarctica RB-8 GN=ilvH PE=4 SV=1
C06040	R4YKH1	0.752951	No	2.499 (a)	1.981 (a)	0.29203	No	1.671 (a)	2.809 (a)	0.49936	No	1.835 (a)	3.164 (a)	1.507 (a)	2.454 (a)	217	0.00845622	0.0145806	0.0069447	0.0113088	0.0215435	0.0343023	0.015868	0.0288902	>tr|R4YKH1|R4YKH1_OLEAN 2-nonaprenyl-3-methyl-6-methoxy-1,4-benzoquinol hydroxylase OS=Oleispira antarctica RB-8 GN=coq7 PE=3 SV=1
C06050	R4YK01	0.546778	No	1.304 (a)	0.634 (a)	0.752562	No	1.130 (a)	0.808 (a)	0.138779	No	35.164 (b)	29.968 (ab)	29.221 (ab)	27.399 (a)	333	0.105598	0.089994	0.0877508	0.0822793	0.269025	0.211719	0.200502	0.210197	>tr|R4YJZ9|R4YJZ9_OLEAN Putative signal transduction histidine kinase OS=Oleispira antarctica RB-8 GN=OLEAN_C06050 PE=4 SV=1
C06060	R4YK89	0.833056	No	7.940 (a)	7.267 (a)	0.970698	No	7.561 (a)	7.646 (a)	0.153333	No	1.098 (ab)	1.974 (b)	0.401 (a)	0.799 (ab)	241	0.00455602	0.00819087	0.0016639	0.00331535	0.0116071	0.0192698	0.00380185	0.00846964	>tr|R4YK86|R4YK86_OLEAN Phosphoribosylamine--glycine ligase OS=Oleispira antarctica RB-8 GN=purD PE=3 SV=1
C06070	R4YNQ3	0.0853419	No	24.445 (a)	19.762 (b)	0.399204	No	23.436 (a)	20.771 (a)	0.0482207	Yes	25.257 (b)	23.634 (b)	21.616 (ab)	17.908 (a)	541	0.0466858	0.0436858	0.0399556	0.0331017	0.118939	0.102775	0.0912948	0.0845639	>tr|R4YNQ3|R4YNQ3_OLEAN Bifunctional purine biosynthesis protein PurH OS=Oleispira antarctica RB-8 GN=purH PE=3 SV=1
C06100	R4YK04	0.966583	No	2.070 (a)	2.014 (a)	0.962127	No	2.071 (a)	2.012 (a)	0.0881696	No	3.648 (b)	1.190 (ab)	1.614 (ab)	0.427 (a)	679	0.00537261	0.00175258	0.00237703	0.000628866	0.0136875	0.0041231	0.00543127	0.00160655	>tr|R4YK02|R4YK02_OLEAN Zinc finger-like domain protein OS=Oleispira antarctica RB-8 GN=OLEAN_C06100 PE=4 SV=1
C06110	R4YK92	0.355931	No	2.023 (a)	0.400 (a)	0.26955	No	2.024 (a)	0.398 (a)	0.325717	No	1.459 (a)	0.789 (a)	2.015 (a)	0.799 (a)	270	0.0054037	0.00292222	0.00746296	0.00295926	0.0137667	0.0068748	0.0170522	0.00755994	>tr|R4YK90|R4YK90_OLEAN Ribosomal protein L11 methyltransferase OS=Oleispira antarctica RB-8 GN=prmA PE=3 SV=1
C06150	R4YK05	0.395301	No	2.419 (a)	1.021 (a)	0.163314	No	2.631 (a)	0.809 (b)	0.847664	No	1.105 (a)	0.784 (a)	0.734 (a)	1.226 (a)	194	0.00569588	0.00404124	0.00378351	0.00631959	0.0145111	0.00950739	0.00864495	0.0161445	>tr|R4YK04|R4YK04_OLEAN Diguanylate cyclase/phosphodiesterase OS=Oleispira antarctica RB-8 GN=OLEAN_C06150 PE=4 SV=1
C06300	R4YK15	0.763057	No	1.893 (a)	1.407 (a)	0.400161	No	2.118 (a)	1.182 (a)	0.48034	No	5.858 (a)	8.280 (a)	7.807 (a)	6.958 (a)	265	0.0221057	0.0312453	0.0294604	0.0262566	0.0563174	0.0735075	0.0673141	0.067077	>tr|R4YK13|R4YK13_OLEAN Uncharacterized protein OS=Oleispira antarctica RB-8 GN=OLEAN_C06300 PE=4 SV=1
C06700	R4YK47	0.771489	No	5.388 (a)	3.787 (a)	0.155138	No	6.972 (a)	2.203 (b)	0.43892	No	6.573 (a)	9.068 (a)	8.846 (a)	7.303 (a)	165	0.0398364	0.0549576	0.0536121	0.0442606	0.101489	0.129293	0.122499	0.113071	>tr|R4YK42|R4YK42_OLEAN Type I restriction enzyme EcoR124II/ type I site-specific deoxyribonuclease OS=Oleispira antarctica RB-8 GN=hsdR PE=4 SV=1
C06730	R4YRV8	0.805763	No	2.023 (a)	1.414 (a)	0.383906	No	2.427 (a)	1.009 (a)	0.211958	No	3.652 (a)	0.394 (a)	1.202 (a)	1.625 (a)	401	0.00910723	0.000982544	0.00299751	0.00405237	0.023202	0.00231153	0.00684901	0.0103525	>tr|R4YRV8|R4YRV8_OLEAN Putative type I restriction-modification system specificity protein OS=Oleispira antarctica RB-8 GN=hsdS PE=4 SV=1
C06740	R4YKK9	0.837466	No	8.199 (a)	7.214 (a)	0.357575	No	9.176 (a)	6.237 (a)	0.148614	No	11.680 (b)	4.719 (a)	6.672 (ab)	7.755 (ab)	528	0.0221212	0.0089375	0.0126364	0.0146875	0.0563571	0.0210263	0.0288729	0.0375217	>tr|R4YKK9|R4YKK9_OLEAN Type I site-specific deoxyribonuclease OS=Oleispira antarctica RB-8 GN=hsdM PE=4 SV=1
C06770	R4YNV8	0.790634	No	1.302 (a)	1.001 (a)	0.355564	No	1.497 (a)	0.806 (a)	0.526238	No	1.820 (a)	0.784 (a)	1.174 (a)	0.827 (a)	160	0.011375	0.0049	0.0073375	0.00516875	0.0289795	0.0115277	0.0167655	0.0132045	>tr|R4YNV8|R4YNV8_OLEAN SsrA-binding protein OS=Oleispira antarctica RB-8 GN=smpB PE=3 SV=1
C06780	R4YRW2	0.752951	No	1.525 (a)	1.233 (a)	0.495042	No	1.155 (a)	1.603 (a)	0.608306	No	1.470 (a)	1.580 (a)	0.841 (a)	1.625 (a)	500	0.00294	0.00316	0.001682	0.00325	0.00749008	0.0074342	0.00384321	0.00830268	>tr|R4YRW2|R4YRW2_OLEAN Transporter OS=Oleispira antarctica RB-8 GN=OLEAN_C06780 PE=3 SV=1
C06810	R4YKC9	0.634872	No	1.884 (a)	1.420 (a)	0.495042	No	1.903 (a)	1.401 (a)	0.118048	No	1.463 (a)	3.546 (b)	2.309 (ab)	1.653 (ab)	330	0.00443333	0.0107455	0.00699697	0.00500909	0.0112946	0.0252797	0.0159874	0.0127966	>tr|R4YKC8|R4YKC8_OLEAN Outer membrane protein assembly factor BamE OS=Oleispira antarctica RB-8 GN=bamE PE=3 SV=1
C06820	R4YNW3	0.623142	No	0.939 (a)	1.553 (a)	0.635187	No	1.487 (a)	1.005 (a)	0.712793	No	1.094 (a)	0.784 (a)	1.880 (a)	1.226 (a)	135	0.0081037	0.00580741	0.0139259	0.00908148	0.0206454	0.0136625	0.0318194	0.0232002	>tr|R4YNW3|R4YNW3_OLEAN Ferric uptake regulation protein OS=Oleispira antarctica RB-8 GN=OLEAN_C06820 PE=4 SV=1
C06840	R4YKL6	0.637331	No	3.240 (a)	4.727 (a)	0.971884	No	3.940 (a)	4.026 (a)	0.840567	No	2.933 (a)	3.546 (a)	4.947 (a)	4.506 (a)	195	0.015041	0.0181846	0.0253692	0.0231077	0.0383192	0.042781	0.0579663	0.0590326	>tr|R4YKL6|R4YKL6_OLEAN Protein GrpE OS=Oleispira antarctica RB-8 GN=grpE PE=3 SV=1
C06850	R4YK55	0.570994	No	84.334 (a)	108.915 (a)	0.0441682	Yes	69.740 (b)	123.509 (a)	0.0493931	Yes	8.368 (a)	24.403 (b)	28.014 (b)	26.951 (b)	86	0.0973023	0.283756	0.325744	0.313384	0.247892	0.667562	0.744294	0.800593	>tr|R4YK53|R4YK53_OLEAN Chaperone protein DnaK OS=Oleispira antarctica RB-8 GN=dnaK PE=2 SV=1
C06860	R4YKD3	0.800681	No	13.052 (a)	11.745 (a)	0.0433188	Yes	9.601 (b)	15.197 (a)	0.0626563	No	37.612 (ab)	55.571 (b)	35.564 (a)	55.494 (b)	1074	0.0350205	0.0517421	0.0331136	0.0516704	0.0892199	0.121728	0.0756614	0.132001	>tr|R4YKD1|R4YKD1_OLEAN Chaperone protein DnaJ OS=Oleispira antarctica RB-8 GN=dnaJ PE=3 SV=1
C06870	R4YNW8	0.101254	No	5.920 (a)	3.134 (b)	0.661062	No	4.070 (a)	4.984 (a)	0.145307	No	5.125 (a)	6.715 (a)	3.015 (a)	3.253 (a)	267	0.0191948	0.0251498	0.0112921	0.0121835	0.0489015	0.0591673	0.0258014	0.0311249	>tr|R4YNW8|R4YNW8_OLEAN 4-hydroxy-tetrahydrodipicolinate reductase OS=Oleispira antarctica RB-8 GN=dapB PE=3 SV=1
C06890	R4YKM0	0.634872	No	8.352 (a)	10.069 (a)	0.185853	No	10.798 (a)	7.622 (b)	0.0318464	Yes	8.415 (a)	8.288 (a)	13.181 (b)	6.956 (a)	201	0.0418657	0.0412338	0.0655771	0.034607	0.106659	0.0970065	0.149837	0.0884095	>tr|R4YKM0|R4YKM0_OLEAN Ptobable transcriptional regulator, TetR family OS=Oleispira antarctica RB-8 GN=OLEAN_C06890 PE=4 SV=1
C06900	R4YK59	0.500019	No	14.670 (a)	12.601 (a)	0.225526	No	12.249 (a)	15.022 (a)	0.20849	No	4.388 (a)	2.369 (a)	1.468 (a)	1.653 (a)	784	0.00559694	0.00302168	0.00187245	0.00210842	0.014259	0.0071088	0.00427837	0.00538632	>tr|R4YK57|R4YK57_OLEAN Carbamoyl-phosphate synthase small chain OS=Oleispira antarctica RB-8 GN=carA PE=3 SV=1
C06910	R4YKD5	0.952396	No	46.591 (a)	45.529 (a)	0.0212699	Yes	36.588 (b)	55.532 (a)	0.418294	No	2.543 (a)	2.767 (a)	0.401 (a)	1.226 (a)	336	0.00756845	0.00823512	0.00119345	0.00364881	0.0192818	0.0193739	0.00272692	0.00932151	>tr|R4YKD3|R4YKD3_OLEAN Carbamoyl-phosphate synthase (glutamine-hydrolyzing) OS=Oleispira antarctica RB-8 GN=carB PE=3 SV=1
C06920	R4YNX3	0.809561	No	3.800 (a)	3.186 (a)	0.752562	No	3.801 (a)	3.185 (a)	0.800176	No	3.655 (a)	3.945 (a)	3.947 (a)	2.425 (a)	158	0.0231329	0.0249684	0.024981	0.0153481	0.0589345	0.0587404	0.0570792	0.0392094	>tr|R4YNX3|R4YNX3_OLEAN Transcription elongation factor GreA OS=Oleispira antarctica RB-8 GN=greA PE=3 SV=1
C06950	R4YK65	0.205156	No	9.109 (a)	6.355 (b)	0.643199	No	8.279 (a)	7.185 (a)	0.539191	No	6.216 (a)	9.079 (a)	6.964 (a)	9.408 (a)	636	0.00977358	0.0142752	0.0109497	0.0147925	0.0248997	0.0335837	0.025019	0.0377899	>tr|R4YK62|R4YK62_OLEAN Probable alpha-L-glutamate ligase OS=Oleispira antarctica RB-8 GN=rimK PE=3 SV=1
C06960	R4YKD6	0.290976	No	2.655 (a)	0.813 (a)	0.779655	No	1.472 (a)	1.997 (a)	0.155577	No	8.043 (b)	1.182 (a)	6.154 (ab)	4.961 (ab)	321	0.0250561	0.00368224	0.0191713	0.0154548	0.0638341	0.00866282	0.0438047	0.039482	>tr|R4YKD5|R4YKD5_OLEAN Succinylglutamate desuccinylase/aspartoacylase family protein OS=Oleispira antarctica RB-8 GN=OLEAN_C06960 PE=4 SV=1
C07000	R4YK68	0.889747	No	7.648 (a)	8.186 (a)	0.268842	No	6.590 (a)	9.244 (a)	0.260836	No	4.745 (a)	0.394 (a)	2.174 (a)	2.053 (a)	521	0.00910749	0.000756238	0.00417274	0.0039405	0.0232027	0.00177912	0.00953432	0.0100667	>tr|R4YK65|R4YK65_OLEAN Arginine decarboxylase OS=Oleispira antarctica RB-8 GN=speA PE=3 SV=1
C07140	R4YKN9	0.807579	No	2.273 (a)	1.821 (a)	0.724991	No	2.295 (a)	1.799 (a)	0.778944	No	2.174 (a)	2.372 (a)	2.416 (a)	1.226 (a)	455	0.00477802	0.00521319	0.00530989	0.00269451	0.0121727	0.0122645	0.0121326	0.00688358	>tr|R4YKN9|R4YKN9_OLEAN ATP-dependent RNA helicase OS=Oleispira antarctica RB-8 GN=OLEAN_C07140 PE=3 SV=1
C07180	R4YS06	0.99299	No	0.772 (a)	0.767 (a)	0.561735	No	0.548 (a)	0.991 (a)	0.765413	No	0.361 (a)	1.182 (a)	0.734 (a)	0.800 (a)	295	0.00122373	0.00400678	0.00248814	0.00271186	0.00311763	0.00942633	0.00568515	0.00692792	>tr|R4YS06|R4YS06_OLEAN Agmatinase OS=Oleispira antarctica RB-8 GN=speB PE=3 SV=1
C07190	R4YKP3	0.737132	No	3.478 (a)	4.213 (a)	0.00975612	Yes	2.478 (b)	5.213 (a)	0.00808122	Yes	1.835 (a)	5.122 (b)	3.122 (a)	5.305 (b)	277	0.00662455	0.018491	0.0112708	0.0191516	0.016877	0.0435018	0.0257526	0.0489261	>tr|R4YKP3|R4YKP3_OLEAN MscS Mechanosensitive ion channel family protein OS=Oleispira antarctica RB-8 GN=OLEAN_C07190 PE=4 SV=1
C07200	R4YK85	0.00972032	Yes	5.049 (a)	0 (b)	0.528133	No	3.476 (a)	1.572 (a)	0.108233	No	1.459 (ab)	1.580 (b)	0 (a)	0.799 (ab)	483	0.0030207	0.00327122	0	0.00165424	0.00769569	0.00769586	0	0.00422605	>tr|R4YK81|R4YK81_OLEAN Nitroreductase family protein OS=Oleispira antarctica RB-8 GN=OLEAN_C07200 PE=4 SV=1
C07370	R4YP15	0.13469	No	1.335 (b)	2.187 (a)	0.924262	No	1.723 (a)	1.799 (a)	0.154148	No	1.098 (a)	1.572 (a)	2.348 (a)	2.025 (a)	176	0.00623864	0.00893182	0.0133409	0.0115057	0.0158938	0.0210129	0.0304827	0.0293932	>tr|R4YP15|R4YP15_OLEAN CBS domain containing protein OS=Oleispira antarctica RB-8 GN=OLEAN_C07370 PE=4 SV=1
C07490	R4YKR5	0.961657	No	1.513 (a)	1.567 (a)	0.709038	No	1.684 (a)	1.397 (a)	0.818387	No	1.459 (a)	1.568 (a)	1.908 (a)	1.226 (a)	130	0.0112231	0.0120615	0.0146769	0.00943077	0.0285924	0.0283759	0.0335354	0.0240925	>tr|R4YKR5|R4YKR5_OLEAN Uncharacterized protein OS=Oleispira antarctica RB-8 GN=OLEAN_C07490 PE=4 SV=1
C07510	R4YKH7	0.514214	No	1.871 (a)	1.007 (a)	0.0433188	Yes	2.288 (a)	0.591 (b)	0.0176497	Yes	2.561 (b)	1.182 (ab)	2.015 (b)	0 (a)	216	0.0118565	0.00547222	0.0093287	0	0.0302061	0.0128739	0.0213152	0	>tr|R4YKH7|R4YKH7_OLEAN Uncharacterized protein OS=Oleispira antarctica RB-8 GN=OLEAN_C07510 PE=4 SV=1
C07530	R4YS53	0.308006	No	2.256 (a)	0.534 (a)	0.627393	No	1.805 (a)	0.985 (a)	0.38708	No	2.543 (a)	1.969 (a)	1.067 (a)	0 (a)	286	0.00889161	0.00688462	0.00373077	0	0.0226527	0.0161967	0.00852445	0	>tr|R4YS53|R4YS53_OLEAN Uncharacterized protein OS=Oleispira antarctica RB-8 GN=OLEAN_C07530 PE=4 SV=1
C07550	R4YKB0	0.145506	No	16.544 (a)	12.319 (b)	0.280075	No	12.846 (a)	16.016 (a)	0.293809	No	7.314 (a)	5.128 (a)	4.590 (a)	6.102 (a)	533	0.0137223	0.00962101	0.00861163	0.0114484	0.0349597	0.0226343	0.0196768	0.0292469	>tr|R4YKA6|R4YKA6_OLEAN Manganese-dependent inorganic pyrophosphatase OS=Oleispira antarctica RB-8 GN=OLEAN_C07550 PE=4 SV=1
C07560	R4YKI0	0.714783	No	1.893 (a)	0.988 (a)	0.624048	No	1.900 (a)	0.981 (a)	0.622777	No	1.823 (a)	1.963 (a)	1.976 (a)	0 (a)	364	0.00500824	0.00539286	0.00542857	0	0.0127592	0.0126872	0.0124038	0	>tr|R4YKI0|R4YKI0_OLEAN Nitrite reductase, copper-containing OS=Oleispira antarctica RB-8 GN=OLEAN_C07560 PE=4 SV=1
C07600	R4YKB8	0.679336	No	6.221 (a)	5.346 (a)	0.858852	No	5.952 (a)	5.615 (a)	0.0992236	No	6.190 (b)	0.789 (a)	4.296 (ab)	4.506 (ab)	353	0.0175354	0.00223513	0.01217	0.0127649	0.0446741	0.00525835	0.0278072	0.0326101	>tr|R4YKB0|R4YKB0_OLEAN Nicotinate phosphoribosyltransferase family protein OS=Oleispira antarctica RB-8 GN=pncB PE=4 SV=1
C07630	R4YS66	0.00554982	Yes	8.606 (a)	0 (b)	0.541957	No	5.847 (a)	2.759 (a)	6.04767e-05	Yes	11.695 (c)	5.517 (b)	0 (a)	0 (a)	252	0.0464087	0.0218929	0	0	0.118233	0.051505	0	0	>tr|R4YS66|R4YS66_OLEAN Short chain dehydrogenase OS=Oleispira antarctica RB-8 GN=OLEAN_C07630 PE=3 SV=1
C07840	R4YKV4	0.0466902	Yes	22.839 (a)	5.523 (b)	0.817883	No	15.770 (a)	12.592 (a)	4.62522e-05	Yes	31.100 (c)	14.578 (b)	0.440 (a)	10.606 (b)	724	0.0429558	0.0201354	0.000607735	0.0146492	0.109436	0.0473703	0.00138862	0.0374238	>tr|R4YKV4|R4YKV4_OLEAN TonB-dependent receptor OS=Oleispira antarctica RB-8 GN=OLEAN_C07840 PE=3 SV=1
C08000	R4YKE9	0.290976	No	0.377 (a)	1.567 (a)	0.669958	No	0.734 (a)	1.210 (a)	0.329487	No	0.361 (a)	0.394 (a)	1.107 (a)	2.027 (a)	531	0.000679849	0.000741996	0.00208475	0.00381733	0.00173202	0.00174562	0.00476344	0.00975202	>tr|R4YKE9|R4YKE9_OLEAN Alkyl hydroperoxide reductase, large subunit OS=Oleispira antarctica RB-8 GN=ahpF PE=3 SV=1
C08010	R4YKM2	0.593788	No	4.017 (a)	5.592 (a)	0.486829	No	4.009 (a)	5.600 (a)	0.595234	No	3.309 (a)	4.725 (a)	4.710 (a)	6.475 (a)	185	0.0178865	0.0255405	0.0254595	0.035	0.0455685	0.0600865	0.0581724	0.0894135	>tr|R4YKM2|R4YKM2_OLEAN Peroxiredoxin OS=Oleispira antarctica RB-8 GN=ahpC PE=4 SV=1
C08050	R4YKF1	0.186013	No	4.071 (a)	0 (b)	0.419244	No	3.279 (a)	0.792 (a)	0.0482207	Yes	6.559 (b)	1.584 (ab)	0 (a)	0 (a)	412	0.0159199	0.00384466	0	0	0.0405583	0.00904493	0	0	>tr|R4YKF1|R4YKF1_OLEAN NADH oxidase OS=Oleispira antarctica RB-8 GN=OLEAN_C08050 PE=4 SV=1
C08100	R4YKF4	0.964088	No	0.956 (a)	1.000 (a)	0.956734	No	0.954 (a)	1.002 (a)	0.874191	No	0.733 (a)	1.179 (a)	1.174 (a)	0.826 (a)	177	0.00414124	0.00666102	0.00663277	0.00466667	0.0105504	0.0156707	0.0151552	0.0119218	>tr|R4YKF4|R4YKF4_OLEAN Endoribonuclease YbeY OS=Oleispira antarctica RB-8 GN=ybeY PE=3 SV=1
C08110	R4YKM7	0.753465	No	1.938 (a)	1.381 (a)	0.375957	No	1.122 (a)	2.197 (a)	0.518472	No	1.109 (a)	2.767 (a)	1.135 (a)	1.626 (a)	393	0.00282188	0.00704071	0.00288804	0.0041374	0.00718916	0.0165639	0.0065989	0.0105697	>tr|R4YKM7|R4YKM7_OLEAN PhoH family protein OS=Oleispira antarctica RB-8 GN=OLEAN_C08110 PE=4 SV=1
C08120	R4YP88	0.649817	No	2.483 (a)	3.540 (a)	0.654632	No	3.436 (a)	2.587 (a)	0.494038	No	2.214 (a)	2.751 (a)	4.657 (a)	2.422 (a)	477	0.00464151	0.0057673	0.0097631	0.00507757	0.0118249	0.0135681	0.0223078	0.0129715	>tr|R4YP88|R4YP88_OLEAN tRNA-2-methylthio-N(6)-dimethylallyladenosine synthase OS=Oleispira antarctica RB-8 GN=miaB PE=3 SV=1
C08260	R4YKN4	0.991669	No	3.756 (a)	3.774 (a)	0.0961454	No	5.335 (a)	2.195 (b)	0.238994	No	5.147 (a)	2.364 (a)	5.522 (a)	2.025 (a)	316	0.016288	0.00748101	0.0174747	0.00640823	0.041496	0.0175998	0.039928	0.0163709	>tr|R4YKN4|R4YKN4_OLEAN Uncharacterized protein OS=Oleispira antarctica RB-8 GN=OLEAN_C08260 PE=4 SV=1
C08280	R4YSC8	0.214301	No	12.859 (a)	9.196 (b)	0.488585	No	12.046 (a)	10.009 (a)	0.213145	No	13.883 (a)	11.834 (a)	10.208 (a)	8.184 (a)	467	0.0297281	0.0253405	0.0218587	0.0175246	0.0757366	0.0596158	0.049945	0.0447697	>tr|R4YSC8|R4YSC8_OLEAN ATP-dependent RNA helicase OS=Oleispira antarctica RB-8 GN=OLEAN_C08280 PE=3 SV=1
C08340	R4YKX9	0.809561	No	9.892 (a)	8.389 (a)	0.0204122	Yes	12.674 (a)	5.607 (b)	0.0391255	Yes	13.872 (b)	5.911 (a)	11.475 (ab)	5.303 (a)	395	0.035119	0.0149646	0.0290506	0.0134253	0.0894708	0.0352055	0.0663779	0.0342973	>tr|R4YKX9|R4YKX9_OLEAN Outer membrane protein (Porin) OS=Oleispira antarctica RB-8 GN=OLEAN_C08340 PE=4 SV=1
C08370	R4YPA2	0.0124484	Yes	0 (b)	2.427 (a)	0.566376	No	0.787 (a)	1.640 (a)	0.00330821	Yes	0 (a)	0 (a)	1.575 (b)	3.280 (c)	764	0	0	0.00206152	0.00429319	0	0	0.00471037	0.0109677	>tr|R4YPA2|R4YPA2_OLEAN Putative Isoquinoline 1-oxidoreductase OS=Oleispira antarctica RB-8 GN=OLEAN_C08370 PE=4 SV=1
C08460	R4YKP4	0.623142	No	0.772 (a)	1.166 (a)	0.428551	No	0.734 (a)	1.204 (a)	0.43892	No	0.361 (a)	1.182 (a)	1.107 (a)	1.226 (a)	100	0.00361	0.01182	0.01107	0.01226	0.00919701	0.0278077	0.0252939	0.0313203	>tr|R4YKP4|R4YKP4_OLEAN Uncharacterized protein OS=Oleispira antarctica RB-8 GN=OLEAN_C08460 PE=4 SV=1
C08830	R4YSG7	0.979102	No	2.916 (a)	3.042 (a)	0.0204438	Yes	5.958 (a)	0 (b)	0.0603208	No	5.833 (ab)	0 (a)	6.084 (b)	0 (a)	968	0.00602583	0	0.00628512	0	0.0153517	0	0.0143609	0	>tr|R4YSG7|R4YSG7_OLEAN Similar to tail fiber protein H OS=Oleispira antarctica RB-8 GN=OLEAN_C08830 PE=4 SV=1
C08890	R4YL05	0.794883	No	37.214 (a)	39.713 (a)	0.965059	No	38.307 (a)	38.620 (a)	0.365964	No	40.953 (a)	33.476 (a)	35.662 (a)	43.764 (a)	610	0.0671361	0.0548787	0.0584623	0.0717443	0.171039	0.129107	0.133581	0.183283	>tr|R4YL05|R4YL05_OLEAN RNA polymerase sigma factor RpoD OS=Oleispira antarctica RB-8 GN=rpoD PE=3 SV=1
C08910	R4YKR4	0.852965	No	2.878 (a)	2.573 (a)	0.677018	No	2.473 (a)	2.979 (a)	0.155754	No	1.824 (a)	3.932 (a)	3.122 (a)	2.025 (a)	148	0.0123243	0.0265676	0.0210946	0.0136824	0.031398	0.0625027	0.0481991	0.0349541	>tr|R4YKR4|R4YKR4_OLEAN Uncharacterized protein OS=Oleispira antarctica RB-8 GN=OLEAN_C08910 PE=4 SV=1
C08920	R4YPC8	0.723387	No	8.988 (a)	10.049 (a)	0.247203	No	8.387 (a)	10.649 (a)	0.195075	No	6.942 (a)	11.034 (a)	9.833 (a)	10.264 (a)	71	0.0977746	0.155408	0.138493	0.144563	0.249095	0.365613	0.316443	0.369312	>tr|R4YPC8|R4YPC8_OLEAN 30S ribosomal protein S21 OS=Oleispira antarctica RB-8 GN=rpsU PE=3 SV=1
C08980	R4YSH6	0.323087	No	9.707 (a)	4.994 (a)	0.110963	No	10.301 (a)	4.400 (b)	0.00427544	Yes	14.291 (b)	5.122 (a)	6.311 (a)	3.678 (a)	546	0.026174	0.00938095	0.0115586	0.00673626	0.0666821	0.0220696	0.0264103	0.0172089	>tr|R4YSH6|R4YSH6_OLEAN Conjugative transfer protein OS=Oleispira antarctica RB-8 GN=OLEAN_C08980 PE=4 SV=1
C08990	R4YL09	0.638302	No	3.557 (a)	4.420 (a)	0.220608	No	4.757 (a)	3.221 (a)	0.222456	No	4.749 (a)	2.364 (a)	4.764 (a)	4.077 (a)	200	0.023745	0.01182	0.02382	0.020385	0.0604939	0.0278077	0.0544264	0.052077	>tr|R4YL09|R4YL09_OLEAN Uncharacterized protein OS=Oleispira antarctica RB-8 GN=OLEAN_C08990 PE=4 SV=1
C09040	R4YL12	0.758016	No	3.969 (a)	3.208 (a)	0.337461	No	4.390 (a)	2.787 (a)	0.491724	No	4.388 (a)	3.550 (a)	4.391 (a)	2.025 (a)	304	0.0144342	0.0116776	0.0144441	0.00666118	0.0367733	0.0274727	0.0330033	0.0170171	>tr|R4YL12|R4YL12_OLEAN Ribosomal RNA small subunit methyltransferase A OS=Oleispira antarctica RB-8 GN=rsmA PE=3 SV=1
C09060	R4YKS1	0.388653	No	5.472 (a)	3.814 (a)	0.301377	No	5.482 (a)	3.804 (a)	0.260836	No	6.216 (a)	4.729 (a)	4.749 (a)	2.879 (a)	427	0.0145574	0.0110749	0.0111218	0.00674239	0.0370871	0.0260548	0.0254122	0.0172246	>tr|R4YKS1|R4YKS1_OLEAN Chaperone SurA OS=Oleispira antarctica RB-8 GN=surA PE=3 SV=1
C09070	R4YPD8	0.761756	No	1.117 (a)	0.600 (a)	0.936097	No	0.923 (a)	0.794 (a)	0.869612	No	1.445 (a)	0.789 (a)	0.401 (a)	0.799 (a)	811	0.00178175	0.000972873	0.000494451	0.000985203	0.00453927	0.00228878	0.00112977	0.00251687	>tr|R4YPD8|R4YPD8_OLEAN LPS-assembly protein LptD OS=Oleispira antarctica RB-8 GN=imp PE=3 SV=1
C09130	R4YSI7	0.957833	No	5.505 (a)	5.420 (a)	0.528133	No	5.122 (a)	5.803 (a)	0.846318	No	5.107 (a)	5.903 (a)	5.137 (a)	5.703 (a)	208	0.0245529	0.0283798	0.0246971	0.0274183	0.0625521	0.0667662	0.0564305	0.0700447	>tr|R4YSI7|R4YSI7_OLEAN Uracil phosphoribosyltransferase OS=Oleispira antarctica RB-8 GN=upp PE=3 SV=1
C09150	R4YKJ9	0.986796	No	3.252 (a)	3.267 (a)	0.201478	No	2.712 (b)	3.807 (a)	0.427342	No	2.568 (a)	3.937 (a)	2.856 (a)	3.678 (a)	181	0.0141878	0.0217514	0.015779	0.0203204	0.0361456	0.0511722	0.0360535	0.0519121	>tr|R4YKJ9|R4YKJ9_OLEAN Nucleoprotein/polynucleotide-associated enzyme OS=Oleispira antarctica RB-8 GN=yaiL PE=4 SV=1
C09160	R4YKS7	0.296137	No	9.593 (a)	6.449 (a)	0.278501	No	9.446 (a)	6.596 (a)	0.107326	No	11.698 (b)	7.488 (ab)	7.193 (ab)	5.705 (a)	460	0.0254304	0.0162783	0.015637	0.0124022	0.0647878	0.0382961	0.0357289	0.0316835	>tr|R4YKS7|R4YKS7_OLEAN DEAD/DEAH box helicase domain protein OS=Oleispira antarctica RB-8 GN=OLEAN_C09160 PE=3 SV=1
C09200	R4YKK1	0.986796	No	4.192 (a)	4.162 (a)	0.347386	No	4.965 (a)	3.389 (a)	0.0248527	Yes	3.659 (ab)	4.725 (bc)	6.271 (c)	2.053 (a)	171	0.0213977	0.0276316	0.0366725	0.0120058	0.0545137	0.0650059	0.0837932	0.030671	>tr|R4YKK1|R4YKK1_OLEAN Uncharacterized protein OS=Oleispira antarctica RB-8 GN=OLEAN_C09200 PE=4 SV=1
C09220	R4YPE9	0.000427556	Yes	55.058 (a)	21.401 (b)	0.705501	No	34.499 (a)	41.959 (a)	0.000672264	Yes	53.373 (b)	56.743 (b)	15.625 (a)	27.176 (a)	835	0.0639198	0.0679557	0.0187126	0.0325461	0.162845	0.159872	0.0427564	0.0831446	>tr|R4YPE9|R4YPE9_OLEAN Acyl-coenzyme A dehydrogenase domain OS=Oleispira antarctica RB-8 GN=fadE PE=4 SV=1
C09230	R4YSJ4	0.466537	No	4.788 (a)	1.781 (a)	0.180799	No	5.346 (a)	1.223 (b)	0.00912098	Yes	8.783 (b)	0.792 (a)	1.908 (a)	1.653 (a)	417	0.0210624	0.00189928	0.00457554	0.00396403	0.0536595	0.00446824	0.0104547	0.0101268	>tr|R4YSJ4|R4YSJ4_OLEAN Uncharacterized protein OS=Oleispira antarctica RB-8 GN=OLEAN_C09230 PE=4 SV=1
C09260	R4YKT1	0.77957	No	1.302 (a)	2.061 (a)	0.102469	No	2.969 (a)	0.394 (b)	0.0731356	No	1.816 (ab)	0.789 (ab)	4.122 (b)	0 (a)	325	0.00558769	0.00242769	0.0126831	0	0.0142355	0.00571138	0.0289796	0	>tr|R4YKT1|R4YKT1_OLEAN Glutaminase OS=Oleispira antarctica RB-8 GN=glsA PE=3 SV=1
C09270	R4YPF3	0.95458	No	0.943 (a)	1.007 (a)	0.235051	No	1.356 (a)	0.594 (a)	0.355577	No	1.098 (a)	0.789 (a)	1.614 (a)	0.400 (a)	747	0.00146988	0.00105622	0.00216064	0.000535475	0.00374474	0.00248487	0.00493686	0.00136796	>tr|R4YPF3|R4YPF3_OLEAN Ferrous iron transport protein B OS=Oleispira antarctica RB-8 GN=feoB PE=3 SV=1
C09280	R4YSJ8	0.573583	No	1.140 (a)	1.200 (a)	0.407836	No	1.136 (a)	1.204 (a)	0.49936	No	1.098 (a)	1.182 (a)	1.174 (a)	1.226 (a)	82	0.0133902	0.0144146	0.0143171	0.0149512	0.0341136	0.0339118	0.0327131	0.0381955	>tr|R4YSJ8|R4YSJ8_OLEAN Fe2+ transport system protein A, probable, putative OS=Oleispira antarctica RB-8 GN=feoA PE=4 SV=1
C09290	R4YL25	0.405484	No	2.192 (a)	0.414 (a)	0.200851	No	2.393 (a)	0.214 (b)	0.00399602	Yes	4.384 (b)	0 (a)	0.401 (a)	0.427 (a)	723	0.00606362	0	0.000554633	0.000590595	0.015448	0	0.00126728	0.00150878	>tr|R4YL25|R4YL25_OLEAN Response regulator OS=Oleispira antarctica RB-8 GN=OLEAN_C09290 PE=4 SV=1
C09310	R4YKT2	0.00386458	Yes	5.485 (b)	18.880 (a)	0.777461	No	13.404 (a)	10.962 (a)	0.0133617	Yes	5.844 (a)	5.127 (a)	20.964 (b)	16.796 (b)	545	0.0107229	0.00940734	0.0384661	0.0308183	0.0273183	0.0221317	0.0878912	0.0787308	>tr|R4YKT2|R4YKT2_OLEAN Medium-chain-fatty-acid--CoA ligase OS=Oleispira antarctica RB-8 GN=OLEAN_C09310 PE=4 SV=1
C09360	R4YKT4	0.0224326	Yes	17.829 (a)	10.513 (b)	0.589493	No	12.903 (a)	15.439 (a)	0.0124405	Yes	17.921 (b)	17.737 (b)	7.886 (a)	13.140 (ab)	569	0.0314956	0.0311722	0.0138594	0.0230931	0.0802397	0.0733356	0.0316674	0.0589954	>tr|R4YKT4|R4YKT4_OLEAN 2-isopropylmalate synthase OS=Oleispira antarctica RB-8 GN=leuA PE=3 SV=1
C09600	R4YKM3	0.622521	No	0.748 (a)	1.180 (a)	0.911956	No	0.916 (a)	1.012 (a)	0.25943	No	1.098 (a)	0.398 (a)	0.734 (a)	1.626 (a)	532	0.00206391	0.00074812	0.0013797	0.00305639	0.00525812	0.00176002	0.00315248	0.00780808	>tr|R4YKM3|R4YKM3_OLEAN Cytochrome c oxidase, subunit I OS=Oleispira antarctica RB-8 GN=coxA PE=3 SV=1
C09640	R4YL42	0.599451	No	4.755 (a)	3.568 (a)	0.294856	No	3.299 (a)	5.024 (a)	0.301505	No	4.395 (a)	5.116 (a)	2.202 (a)	4.933 (a)	401	0.0109601	0.0127581	0.00549127	0.0123017	0.0279225	0.0300146	0.012547	0.0314269	>tr|R4YL42|R4YL42_OLEAN Uncharacterized protein OS=Oleispira antarctica RB-8 GN=OLEAN_C09640 PE=4 SV=1
C09700	R4YKN0	0.655465	No	6.293 (a)	5.368 (a)	0.478746	No	5.272 (a)	6.388 (a)	0.394847	No	5.114 (a)	7.472 (a)	5.431 (a)	5.305 (a)	268	0.0190821	0.0278806	0.0202649	0.0197948	0.0486144	0.0655917	0.0463034	0.0505692	>tr|R4YKN0|R4YKN0_OLEAN Site-determining protein OS=Oleispira antarctica RB-8 GN=minD PE=3 SV=1
C09740	R4YL46	0.0992602	No	19.885 (a)	9.684 (b)	0.643199	No	16.591 (a)	12.978 (a)	0.0199259	Yes	25.191 (b)	14.579 (a)	7.992 (a)	11.376 (a)	377	0.0668196	0.0386711	0.0211989	0.0301751	0.170233	0.0909774	0.0484375	0.0770874	>tr|R4YL46|R4YL46_OLEAN S-(hydroxymethyl)glutathione dehydrogenase OS=Oleispira antarctica RB-8 GN=OLEAN_C09740 PE=3 SV=1
C09750	I1W5V5	0.181867	No	1.660 (a)	0 (b)	0.295245	No	1.461 (a)	0.199 (a)	0.00247947	Yes	2.922 (b)	0.398 (a)	0 (a)	0 (a)	279	0.0104731	0.00142652	0	0	0.0266818	0.00335603	0	0	>tr|I1W5V5|I1W5V5_OLEAN Carboxyl esterase OS=Oleispira antarctica RB-8 GN=OLEAN_C09750 PE=4 SV=1
C09770	R4YPI4	0.638302	No	1.666 (a)	0.813 (a)	0.767352	No	1.472 (a)	1.007 (a)	0.427342	No	2.543 (a)	0.789 (a)	0.401 (a)	1.226 (a)	322	0.00789752	0.00245031	0.00124534	0.00380745	0.0201201	0.00576459	0.00284549	0.0097268	>tr|R4YPI4|R4YPI4_OLEAN Transcriptional regulator, AraC family OS=Oleispira antarctica RB-8 GN=OLEAN_C09770 PE=4 SV=1
C09800	R4YKN6	0.469132	No	1.523 (a)	1.033 (a)	0.69093	No	1.155 (a)	1.401 (a)	0.589657	No	1.470 (a)	1.576 (a)	0.841 (a)	1.226 (a)	264	0.00556818	0.0059697	0.00318561	0.00464394	0.0141858	0.0140443	0.0072788	0.0118637	>tr|R4YKN6|R4YKN6_OLEAN Uncharacterized protein OS=Oleispira antarctica RB-8 GN=OLEAN_C09800 PE=4 SV=1
C09840	R4YL52	0.595099	No	9.705 (a)	11.738 (a)	0.656046	No	11.428 (a)	10.015 (a)	0.246486	No	8.766 (a)	10.644 (a)	14.090 (a)	9.386 (a)	238	0.0368319	0.0447227	0.0592017	0.039437	0.0938348	0.105214	0.13527	0.100749	>tr|R4YL52|R4YL52_OLEAN Transcriptional regulator, TetR family OS=Oleispira antarctica RB-8 GN=OLEAN_C09840 PE=4 SV=1
C10050	R4YKQ2	0.72144	No	3.254 (a)	2.566 (a)	0.469295	No	2.421 (a)	3.399 (a)	0.639724	No	2.561 (a)	3.948 (a)	2.281 (a)	2.851 (a)	1182	0.00216667	0.0033401	0.00192978	0.00241201	0.0055199	0.0078579	0.00440936	0.0061619	>tr|R4YKQ2|R4YKQ2_OLEAN DNA-directed DNA polymerase OS=Oleispira antarctica RB-8 GN=dnaE PE=4 SV=1
C10140	R4YL67	0.779501	No	0.773 (a)	1.417 (a)	0.365362	No	0.402 (a)	1.788 (a)	0.565089	No	0.365 (a)	1.182 (a)	0.440 (a)	2.394 (a)	904	0.000403761	0.00130752	0.000486726	0.00264823	0.00102864	0.00307607	0.00111212	0.00676536	>tr|R4YL67|R4YL67_OLEAN Bifunctional uridylyltransferase/uridylyl-removing enzyme OS=Oleispira antarctica RB-8 GN=glnD PE=3 SV=1
C10150	R4YKR0	0.356635	No	4.555 (a)	3.140 (a)	0.498876	No	4.320 (a)	3.374 (a)	0.135553	No	4.384 (a)	4.725 (a)	4.256 (a)	2.023 (a)	258	0.0169922	0.018314	0.0164961	0.00784109	0.0432903	0.0430853	0.0376921	0.0200314	>tr|R4YKR0|R4YKR0_OLEAN Methionine aminopeptidase OS=Oleispira antarctica RB-8 GN=map PE=3 SV=1
C10160	R4YKX5	0.986796	No	199.977 (a)	199.038 (a)	0.495042	No	182.693 (a)	216.323 (a)	0.627174	No	167.038 (a)	232.917 (a)	198.348 (a)	199.729 (a)	245	0.681788	0.950682	0.809584	0.81522	1.73696	2.23657	1.84982	2.08262	>tr|R4YKX5|R4YKX5_OLEAN 30S ribosomal protein S2 OS=Oleispira antarctica RB-8 GN=rpsB PE=3 SV=1
C10170	R4YPL5	0.501883	No	66.979 (a)	82.203 (a)	0.241678	No	64.641 (a)	84.541 (a)	0.0778618	No	48.452 (a)	85.505 (b)	80.830 (ab)	83.577 (b)	284	0.170606	0.301074	0.284613	0.294285	0.434643	0.708305	0.650313	0.751802	>tr|R4YPL5|R4YPL5_OLEAN Elongation factor Ts OS=Oleispira antarctica RB-8 GN=tsf PE=3 SV=1
C10180	R4YSP6	0.703257	No	11.112 (a)	9.152 (a)	0.0467415	Yes	7.281 (b)	12.983 (a)	0.0791533	No	8.065 (ab)	14.159 (b)	6.498 (a)	11.807 (ab)	244	0.0330533	0.0580287	0.0266311	0.0483893	0.0842081	0.136518	0.0608496	0.123619	>tr|R4YSP6|R4YSP6_OLEAN Uridylate kinase OS=Oleispira antarctica RB-8 GN=pyrH PE=3 SV=1
C10190	R4YL70	0.78255	No	10.831 (a)	10.272 (a)	0.551412	No	10.118 (a)	10.986 (a)	0.780707	No	10.243 (a)	11.420 (a)	9.992 (a)	10.552 (a)	185	0.0553676	0.0617297	0.0540108	0.0570378	0.141057	0.145225	0.12341	0.145713	>tr|R4YL70|R4YL70_OLEAN Ribosome-recycling factor OS=Oleispira antarctica RB-8 GN=frr PE=3 SV=1
C10200	R4YKR3	0.55965	No	1.717 (a)	1.201 (a)	0.715645	No	1.317 (a)	1.601 (a)	0.670934	No	1.459 (a)	1.974 (a)	1.174 (a)	1.228 (a)	251	0.00581275	0.00786454	0.00467729	0.00489243	0.0148088	0.0185021	0.0106872	0.0124986	>tr|R4YKR3|R4YKR3_OLEAN Ditrans,polycis-undecaprenyl-diphosphate synthase ((2E,6E)-farnesyl-diphosphate specific) OS=Oleispira antarctica RB-8 GN=uppS PE=3 SV=1
C10210	R4YKX8	0.330579	No	1.318 (a)	0.434 (a)	0.89562	No	0.950 (a)	0.802 (a)	0.511005	No	1.459 (a)	1.177 (a)	0.440 (a)	0.427 (a)	281	0.00519217	0.00418861	0.00156584	0.00151957	0.0132278	0.00985411	0.00357779	0.00388201	>tr|R4YKX8|R4YKX8_OLEAN Phosphatidate cytidylyltransferase OS=Oleispira antarctica RB-8 GN=cdsA PE=3 SV=1
C10220	R4YPL9	0.546778	No	1.711 (a)	0.933 (a)	0.824655	No	1.464 (a)	1.181 (a)	0.491947	No	1.459 (a)	1.963 (a)	1.468 (a)	0.399 (a)	407	0.00358477	0.0048231	0.00360688	0.000980344	0.00913272	0.0113468	0.00824137	0.00250446	>tr|R4YPL9|R4YPL9_OLEAN 1-deoxy-D-xylulose 5-phosphate reductoisomerase OS=Oleispira antarctica RB-8 GN=dxr PE=3 SV=1
C10230	R4YSP8	0.917199	No	1.866 (a)	2.033 (a)	0.842937	No	2.084 (a)	1.815 (a)	0.527339	No	2.554 (a)	1.177 (a)	1.614 (a)	2.452 (a)	454	0.00562555	0.00259251	0.00355507	0.00540088	0.0143319	0.00609913	0.00812298	0.0137975	>tr|R4YSP8|R4YSP8_OLEAN Zinc metalloprotease OS=Oleispira antarctica RB-8 GN=OLEAN_C10230 PE=3 SV=1
C10240	R4YL72	0.893333	No	5.040 (a)	5.560 (a)	0.304394	No	6.552 (a)	4.048 (a)	0.353134	No	7.314 (a)	2.766 (a)	5.790 (a)	5.330 (a)	853	0.00857444	0.00324267	0.00678781	0.00624853	0.0218447	0.00762869	0.0155095	0.015963	>tr|R4YL72|R4YL72_OLEAN Outer membrane protein assembly factor BamA OS=Oleispira antarctica RB-8 GN=bamA PE=3 SV=1
C10250	R4YKR6	0.649817	No	0 (a)	2.167 (a)	0.561735	No	2.167 (a)	0 (a)	0.556477	No	0 (a)	0 (a)	4.333 (a)	0 (a)	163	0	0	0.0265828	0	0	0	0.0607392	0	tr|R4YKR6|R4YKR6_OLEAN Putative outer membrane protein, chaperone Skp (OmpH) family OS=Oleispira antarctica RB-8 GN=OLEAN_C10250 PE=4 SV=1
C10260	R4YKY2	0.524014	No	2.118 (a)	1.000 (a)	0.19249	No	0.744 (b)	2.374 (a)	0.204498	No	1.087 (a)	3.148 (a)	0.401 (a)	1.599 (a)	344	0.00315988	0.00915116	0.0011657	0.00464826	0.00805027	0.021529	0.00266351	0.0118748	>tr|R4YKY2|R4YKY2_OLEAN UDP-3-O-acylglucosamine N-acyltransferase OS=Oleispira antarctica RB-8 GN=lpxD PE=3 SV=1
C10270	R4YPM3	0.81054	No	2.098 (a)	2.433 (a)	0.207281	No	1.723 (a)	2.808 (a)	0.30433	No	1.831 (a)	2.364 (a)	1.614 (a)	3.253 (a)	151	0.0121258	0.0156556	0.0106887	0.021543	0.0308923	0.0368313	0.0244227	0.0550354	>tr|R4YPM3|R4YPM3_OLEAN 3-hydroxyacyl-[acyl-carrier-protein] dehydratase FabZ OS=Oleispira antarctica RB-8 GN=fabZ PE=3 SV=1
C10280	R4YSQ1	0.0960396	No	4.011 (a)	2.620 (b)	0.589743	No	3.041 (a)	3.590 (a)	0.0224664	Yes	3.294 (a)	4.729 (b)	2.788 (a)	2.452 (a)	256	0.0128672	0.0184727	0.0108906	0.00957812	0.0327811	0.0434587	0.024884	0.024469	>tr|R4YSQ1|R4YSQ1_OLEAN Acyl-[acyl-carrier-protein]--UDP-N-acetylglucosamine O-acyltransferase OS=Oleispira antarctica RB-8 GN=lpxA PE=3 SV=1
C10290	R4YL75	0.761158	No	1.114 (a)	0.780 (a)	0.756654	No	1.084 (a)	0.810 (a)	0.0949139	No	1.835 (b)	0.394 (ab)	0.333 (a)	1.226 (ab)	398	0.00461055	0.00098995	0.000836683	0.0030804	0.0117461	0.00232895	0.00191174	0.00786942	>tr|R4YL75|R4YL75_OLEAN Lipid-A-disaccharide synthase OS=Oleispira antarctica RB-8 GN=lpxB PE=3 SV=1
C10330	R4YSQ5	0.145439	No	2.487 (a)	0.987 (b)	0.691619	No	1.497 (a)	1.976 (a)	0.0930008	No	1.820 (ab)	3.153 (b)	1.174 (ab)	0.799 (a)	191	0.0095288	0.0165079	0.0061466	0.00418325	0.024276	0.0388363	0.0140444	0.0106868	>tr|R4YSQ5|R4YSQ5_OLEAN Putative Ribosomal-protein-alanine acetyltransferase OS=Oleispira antarctica RB-8 GN=rimL PE=4 SV=1
C10350	R4YKS3	0.775078	No	7.889 (a)	6.975 (a)	0.0723688	No	9.041 (a)	5.824 (b)	0.129193	No	9.864 (a)	5.915 (a)	8.219 (a)	5.732 (a)	368	0.0268043	0.0160734	0.0223342	0.0155761	0.068288	0.0378141	0.0510316	0.0397918	>tr|R4YKS3|R4YKS3_OLEAN Uncharacterized protein OS=Oleispira antarctica RB-8 GN=OLEAN_C10350 PE=4 SV=1
C10370	R4YPN3	0.753465	No	1.566 (a)	2.133 (a)	0.192521	No	1.106 (b)	2.592 (a)	0.214543	No	0.372 (a)	2.759 (a)	1.841 (a)	2.425 (a)	347	0.00107205	0.00795101	0.00530548	0.00698847	0.0027312	0.0187055	0.0121225	0.0178533	>tr|R4YPN3|R4YPN3_OLEAN Similar to 2-polyprenyl-3-methyl-5-hydroxy-6-metoxy-1, 4-benz oquinol methylase OS=Oleispira antarctica RB-8 GN=OLEAN_C10370 PE=4 SV=1
C10390	R4YL80	0.893333	No	1.889 (a)	2.127 (a)	0.97877	No	1.994 (a)	2.023 (a)	0.991756	No	1.813 (a)	1.966 (a)	2.174 (a)	2.080 (a)	337	0.00537982	0.00583383	0.00645104	0.00617211	0.0137059	0.0137246	0.01474	0.0157677	>tr|R4YL80|R4YL80_OLEAN Uncharacterized protein OS=Oleispira antarctica RB-8 GN=OLEAN_C10390 PE=4 SV=1
C10420	R4YPN7	0.153387	No	46.636 (a)	13.705 (b)	0.41438	No	40.032 (a)	20.309 (a)	0.0255733	Yes	66.858 (b)	26.413 (a)	13.206 (a)	14.205 (a)	245	0.27289	0.107808	0.053902	0.0579796	0.695227	0.253629	0.123161	0.148119	>tr|R4YPN7|R4YPN7_OLEAN Peroxiredoxin family protein/glutaredoxin OS=Oleispira antarctica RB-8 GN=OLEAN_C10420 PE=4 SV=1
C10450	R4YKS8	0.844235	No	1.494 (a)	1.194 (a)	0.849937	No	1.467 (a)	1.222 (a)	0.427342	No	2.199 (a)	0.789 (a)	0.734 (a)	1.655 (a)	299	0.00735452	0.0026388	0.00245485	0.00553512	0.0187367	0.00620802	0.00560909	0.0141404	>tr|R4YKS8|R4YKS8_OLEAN Uncharacterized protein OS=Oleispira antarctica RB-8 GN=OLEAN_C10450 PE=4 SV=1
C10480	R4YSR3	0.0417657	Yes	4.185 (a)	1.847 (b)	0.635192	No	2.634 (a)	3.398 (a)	0.0621718	No	4.027 (b)	4.343 (b)	1.242 (a)	2.452 (ab)	555	0.00725586	0.00782523	0.00223784	0.00441802	0.0184854	0.0184096	0.00511324	0.0112866	>tr|R4YSR3|R4YSR3_OLEAN Propionyl-CoA carboxylase OS=Oleispira antarctica RB-8 GN=OLEAN_C10480 PE=4 SV=1
C10490	R4YL85	0.737132	No	6.431 (a)	8.494 (a)	0.283507	No	5.255 (a)	9.670 (a)	0.0634425	No	6.949 (ab)	5.913 (ab)	3.562 (a)	13.427 (b)	960	0.00723854	0.00615937	0.00371042	0.0139865	0.0184413	0.0144905	0.00847795	0.0357308	>tr|R4YL85|R4YL85_OLEAN Biotin/lipoyl attachment OS=Oleispira antarctica RB-8 GN=OLEAN_C10490 PE=4 SV=1
C10510	R4YKZ8	0.684781	No	2.873 (a)	4.312 (a)	0.196572	No	2.104 (b)	5.082 (a)	0.217586	No	2.192 (a)	3.554 (a)	2.015 (a)	6.610 (a)	720	0.00304444	0.00493611	0.00279861	0.00918056	0.00775617	0.0116127	0.00639456	0.0234533	>tr|R4YKZ8|R4YKZ8_OLEAN Methylmalonyl-CoA mutase OS=Oleispira antarctica RB-8 GN=OLEAN_C10510 PE=4 SV=1
C10560	R4YL01	0.873847	No	0.912 (a)	1.387 (a)	0.188969	No	2.299 (a)	0 (b)	0.3894	No	1.824 (a)	0 (a)	2.773 (a)	0 (a)	160	0.0114	0	0.0173312	0	0.0290432	0	0.0396002	0	>tr|R4YL01|R4YL01_OLEAN Peptidyl-prolyl cis-trans isomerase OS=Oleispira antarctica RB-8 GN=OLEAN_C10560 PE=4 SV=1
C10590	R4YL88	0.323087	No	1.731 (a)	2.733 (a)	0.410423	No	1.856 (a)	2.608 (a)	0.19878	No	1.098 (a)	2.364 (a)	2.614 (a)	2.852 (a)	93	0.0118065	0.0254194	0.0281075	0.0306667	0.0300787	0.0598014	0.064223	0.0783433	>tr|R4YL88|R4YL88_OLEAN UPF0345 protein OLEAN_C10590 OS=Oleispira antarctica RB-8 GN=OLEAN_C10590 PE=3 SV=1
C10600	R4YKT5	0.625031	No	45.611 (a)	39.794 (a)	0.0212699	Yes	50.168 (a)	35.238 (b)	0.0224664	Yes	53.019 (c)	38.203 (ab)	47.316 (bc)	32.273 (a)	630	0.0841571	0.0606397	0.0751048	0.051227	0.214403	0.142661	0.171607	0.130868	>tr|R4YKT5|R4YKT5_OLEAN ATP-dependent RNA helicase DeaD OS=Oleispira antarctica RB-8 GN=deaD PE=3 SV=1
C10630	R4YSS4	0.649817	No	0 (a)	1.833 (a)	0.561735	No	1.833 (a)	0 (a)	0.556477	No	0 (a)	0 (a)	3.667 (a)	0 (a)	160	0	0	0.0229187	0	0	0	0.0523671	0	tr|R4YSS4|R4YSS4_OLEAN Peptidyl-prolyl cis-trans isomerase OS=Oleispira antarctica RB-8 GN=OLEAN_C10630 PE=4 SV=1
C10740	R4YL94	0.323087	No	1.658 (a)	0.220 (a)	0.225526	No	1.679 (a)	0.199 (a)	0.0398857	Yes	2.918 (b)	0.398 (a)	0.440 (a)	0 (a)	719	0.00405841	0.000553547	0.000611961	0	0.0103394	0.00130227	0.00139827	0	>tr|R4YL94|R4YL94_OLEAN Oxidoreductase, molybdopterin-binding OS=Oleispira antarctica RB-8 GN=OLEAN_C10740 PE=4 SV=1
C10750	R4YKU3	0.355931	No	10.980 (a)	5.083 (a)	0.046359	Yes	12.496 (a)	3.567 (b)	0.00335965	Yes	16.451 (c)	5.509 (ab)	8.541 (b)	1.625 (a)	464	0.0354547	0.0118728	0.0184073	0.00350216	0.0903262	0.027932	0.042059	0.00894686	>tr|R4YKU3|R4YKU3_OLEAN DEAD/DEAH box helicase domain protein OS=Oleispira antarctica RB-8 GN=OLEAN_C10750 PE=3 SV=1
C10840	R4YL98	0.597641	No	1.364 (a)	0.633 (a)	0.220608	No	0.401 (a)	1.597 (a)	0.156186	No	0.361 (a)	2.368 (a)	0.440 (a)	0.826 (a)	428	0.000843458	0.00553271	0.00102804	0.00192991	0.00214883	0.0130162	0.00234897	0.00493028	>tr|R4YL98|R4YL98_OLEAN Uncharacterized protein OS=Oleispira antarctica RB-8 GN=OLEAN_C10840 PE=4 SV=1
C10910	R4YL23	0.0192949	Yes	46.217 (a)	31.494 (b)	0.836257	No	37.697 (a)	40.015 (a)	0.0387503	Yes	47.158 (b)	45.277 (b)	28.235 (a)	34.752 (ab)	536	0.0879813	0.084472	0.0526772	0.0648358	0.224145	0.198728	0.120362	0.165634	>tr|R4YL23|R4YL23_OLEAN Sulfate adenylyltransferase subunit 1 OS=Oleispira antarctica RB-8 GN=cysNC PE=3 SV=1
C10920	R4YPT2	0.0853419	No	19.076 (a)	9.722 (b)	0.383906	No	11.677 (a)	17.120 (a)	0.0561738	No	16.094 (ab)	22.057 (b)	7.260 (a)	12.183 (ab)	302	0.0532914	0.0730364	0.0240397	0.0403411	0.135768	0.171825	0.0549285	0.103058	>tr|R4YPT2|R4YPT2_OLEAN Sulfate adenylyltransferase subunit 2 OS=Oleispira antarctica RB-8 GN=cysD PE=3 SV=1
C10940	R4YLA3	0.0115477	Yes	3.783 (a)	0.620 (b)	0.846826	No	2.427 (a)	1.977 (a)	0.0447772	Yes	4.012 (c)	3.554 (bc)	0.841 (ab)	0.399 (a)	368	0.0109022	0.00965761	0.00228533	0.00108424	0.0277749	0.0227204	0.00522175	0.00276988	>tr|R4YLA3|R4YLA3_OLEAN Cell division protein ZapE OS=Oleispira antarctica RB-8 GN=zapE PE=3 SV=1
C11060	R4YL31	0.81054	No	1.492 (a)	2.041 (a)	0.0661942	No	2.939 (a)	0.594 (b)	0.0877781	No	2.196 (ab)	0.789 (ab)	3.682 (b)	0.400 (a)	179	0.0122682	0.00440782	0.0205698	0.00223464	0.0312549	0.0103698	0.0470001	0.00570876	>tr|R4YL31|R4YL31_OLEAN Molybdenum cofactor biosynthesis protein B OS=Oleispira antarctica RB-8 GN=moaB PE=3 SV=1
C11070	R4YPU7	0.893333	No	1.107 (a)	1.341 (a)	0.00726718	Yes	2.253 (a)	0.195 (b)	0.0056504	Yes	1.824 (b)	0.390 (a)	2.682 (b)	0 (a)	202	0.0090297	0.00193069	0.0132772	0	0.0230045	0.00454214	0.0303372	0	>tr|R4YPU7|R4YPU7_OLEAN Cytochrome c-type protein OS=Oleispira antarctica RB-8 GN=napC PE=4 SV=1
C11090	R4YLB2	0.4133	No	16.865 (a)	28.107 (a)	0.170222	No	29.869 (a)	15.103 (b)	0.0813154	No	20.736 (ab)	12.994 (a)	39.001 (b)	17.213 (ab)	830	0.0249831	0.0156554	0.0469892	0.0207386	0.0636482	0.0368309	0.107366	0.0529802	>tr|R4YLB2|R4YLB2_OLEAN Nitrate reductase OS=Oleispira antarctica RB-8 GN=napA PE=3 SV=1
C11180	R4YSV8	0.55965	No	1.315 (a)	2.067 (a)	0.844953	No	1.565 (a)	1.817 (a)	0.649146	No	1.448 (a)	1.182 (a)	1.682 (a)	2.452 (a)	626	0.0023131	0.00188818	0.0026869	0.00391693	0.00589296	0.00444212	0.00613931	0.0100065	>tr|R4YSV8|R4YSV8_OLEAN Permease of the major facilitator superfamily protein OS=Oleispira antarctica RB-8 GN=OLEAN_C11180 PE=4 SV=1
C11280	R4YSW3	0.477244	No	2.223 (a)	0.786 (a)	0.382917	No	2.221 (a)	0.788 (a)	0.353979	No	3.268 (a)	1.177 (a)	1.174 (a)	0.399 (a)	243	0.0134486	0.00484362	0.00483128	0.00164198	0.0342622	0.0113951	0.011039	0.00419471	>tr|R4YSW3|R4YSW3_OLEAN Ethanolamine utilisation EutQ family protein OS=Oleispira antarctica RB-8 GN=OLEAN_C11280 PE=4 SV=1
C11310	R4YL47	0.686853	No	3.934 (a)	2.860 (a)	0.891698	No	3.573 (a)	3.221 (a)	0.13255	No	5.505 (a)	2.364 (a)	1.642 (a)	4.077 (a)	99	0.0556061	0.0238788	0.0165859	0.0411818	0.141665	0.0561771	0.0378971	0.105206	>tr|R4YL47|R4YL47_OLEAN Ethanolamine utilization protein, similar to EutM OS=Oleispira antarctica RB-8 GN=OLEAN_C11310 PE=4 SV=1
C11340	R4YLC9	0.391922	No	1.697 (a)	0.599 (a)	0.826344	No	1.304 (a)	0.992 (a)	0.434948	No	2.207 (a)	1.187 (a)	0.401 (a)	0.797 (a)	468	0.00471581	0.00253632	0.000856838	0.00170299	0.0120142	0.00596694	0.00195779	0.00435058	>tr|R4YLC9|R4YLC9_OLEAN Ethanolamine utilization protein EutE OS=Oleispira antarctica RB-8 GN=eutE PE=4 SV=1
C11370	R4YPX3	0.323407	No	1.492 (a)	0.399 (a)	0.800149	No	1.098 (a)	0.793 (a)	0.126446	No	2.196 (b)	0.789 (ab)	0 (a)	0.797 (ab)	428	0.00513084	0.00184346	0	0.00186215	0.0130716	0.00433691	0	0.00475718	>tr|R4YPX3|R4YPX3_OLEAN Ethanolamine utilisation protein, EutH OS=Oleispira antarctica RB-8 GN=OLEAN_C11370 PE=4 SV=1
C11400	R4YKY8	0.546778	No	1.125 (a)	0.534 (a)	0.220608	No	1.263 (a)	0.396 (a)	0.260302	No	1.459 (a)	0.792 (a)	1.067 (a)	0 (a)	313	0.00466134	0.00253035	0.00340895	0	0.0118755	0.00595289	0.00778911	0	>tr|R4YKY8|R4YKY8_OLEAN Ethanolamine ammonia-lyase light chain OS=Oleispira antarctica RB-8 GN=eutC PE=4 SV=1
C11450	R4YKZ2	0.494491	No	9.292 (a)	5.207 (a)	0.964898	No	7.370 (a)	7.129 (a)	0.662728	No	10.308 (a)	8.275 (a)	4.431 (a)	5.983 (a)	256	0.0402656	0.0323242	0.0173086	0.0233711	0.102583	0.0760458	0.0395485	0.0597055	>tr|R4YKZ2|R4YKZ2_OLEAN Short chain dehydrogenase OS=Oleispira antarctica RB-8 GN=OLEAN_C11450 PE=3 SV=1
C11510	R4YL59	0.0853419	No	23.495 (a)	14.815 (b)	0.646001	No	17.675 (a)	20.635 (a)	0.0971874	No	23.367 (b)	23.622 (b)	11.983 (a)	17.648 (ab)	722	0.0323643	0.0327175	0.016597	0.0244432	0.0824528	0.0769709	0.0379224	0.0624444	>tr|R4YL59|R4YL59_OLEAN TonB-dependent receptor OS=Oleispira antarctica RB-8 GN=OLEAN_C11510 PE=3 SV=1
C11520	R4YPY9	0.597641	No	1.184 (a)	0.414 (a)	0.0875581	No	0 (b)	1.598 (a)	0.0466548	Yes	0 (a)	2.369 (b)	0 (a)	0.827 (ab)	384	0	0.00616927	0	0.00215365	0	0.0145138	0	0.00550186	>tr|R4YPY9|R4YPY9_OLEAN Putative iron-regulated transmembrane protein OS=Oleispira antarctica RB-8 GN=OLEAN_C11520 PE=4 SV=1
C11550	R4YKZ9	0.0195758	Yes	19.608 (a)	5.905 (b)	0.402815	No	9.361 (a)	16.151 (a)	0.00803928	Yes	17.147 (bc)	22.069 (c)	1.575 (a)	10.234 (ab)	478	0.0358724	0.0461695	0.00329498	0.02141	0.0913902	0.108618	0.00752871	0.0546956	>tr|R4YKZ9|R4YKZ9_OLEAN Uncharacterized protein OS=Oleispira antarctica RB-8 GN=OLEAN_C11550 PE=4 SV=1
C11600	R4YL03	0.000254005	Yes	4.359 (b)	25.099 (a)	0.788403	No	13.027 (a)	16.431 (a)	0.000490339	Yes	4.370 (a)	4.348 (a)	21.683 (b)	28.514 (b)	470	0.00929787	0.00925106	0.046134	0.0606681	0.0236877	0.021764	0.105412	0.154987	>tr|R4YL03|R4YL03_OLEAN Aldehyde dehydrogenase OS=Oleispira antarctica RB-8 GN=OLEAN_C11600 PE=3 SV=1
C11700	R4YL10	0.72144	No	25.309 (a)	28.862 (a)	0.232325	No	23.253 (a)	30.919 (a)	0.3894	No	22.251 (a)	28.367 (a)	24.254 (a)	33.471 (a)	984	0.0226128	0.0288283	0.0246484	0.0340152	0.0576095	0.0678212	0.0563192	0.0868978	>tr|R4YL10|R4YL10_OLEAN Valine--tRNA ligase OS=Oleispira antarctica RB-8 GN=valS PE=3 SV=1
C11730	R4YSY1	0.844235	No	4.013 (a)	5.015 (a)	0.0226534	Yes	7.388 (a)	1.640 (b)	0.0179252	Yes	8.025 (c)	0 (a)	6.751 (bc)	3.280 (ab)	808	0.00993193	0	0.0083552	0.00405941	0.0253031	0	0.0190908	0.0103705	>tr|R4YSY1|R4YSY1_OLEAN Methyl-accepting chemotaxis sensory transducer with Pas/Pac sensor OS=Oleispira antarctica RB-8 GN=OLEAN_C11730 PE=4 SV=1
C11770	R4YQ18	0.0158909	Yes	2.448 (a)	0.420 (b)	0.460172	No	1.881 (a)	0.987 (a)	0.0133617	Yes	2.922 (c)	1.974 (bc)	0.841 (ab)	0 (a)	407	0.00717936	0.00485012	0.00206634	0	0.0182905	0.0114104	0.00472139	0	>tr|R4YQ18|R4YQ18_OLEAN Uncharacterized protein OS=Oleispira antarctica RB-8 GN=OLEAN_C11770 PE=4 SV=1
C11830	R4YSY7	0.820364	No	11.606 (a)	10.560 (a)	0.160027	No	13.144 (a)	9.022 (b)	0.0220166	Yes	15.722 (b)	7.491 (a)	10.567 (a)	10.554 (a)	246	0.0639106	0.0304512	0.0429553	0.0429024	0.162822	0.0716394	0.0981487	0.109602	>tr|R4YSY7|R4YSY7_OLEAN Uncharacterized protein OS=Oleispira antarctica RB-8 GN=OLEAN_C11830 PE=4 SV=1
C11850	R4YL21	0.438797	No	3.909 (a)	2.213 (a)	0.656046	No	3.509 (a)	2.613 (a)	0.0047281	Yes	5.844 (c)	1.974 (ab)	1.174 (a)	3.251 (b)	285	0.0205053	0.00692632	0.0041193	0.011407	0.0522402	0.0162948	0.0094122	0.0291412	>tr|R4YL21|R4YL21_OLEAN Similar to type IV pilus assembly protein PilZ OS=Oleispira antarctica RB-8 GN=pilZ PE=4 SV=1
C11890	R4YLF8	0.67616	No	4.237 (a)	2.489 (a)	0.048062	Yes	5.717 (a)	1.009 (b)	0.0547028	No	7.284 (b)	1.190 (a)	4.150 (ab)	0.827 (a)	311	0.0234212	0.00382637	0.0133441	0.00265916	0.059669	0.00900189	0.0304899	0.00679329	>tr|R4YLF8|R4YLF8_OLEAN Putative chemotaxis protein CheV OS=Oleispira antarctica RB-8 GN=cheV PE=4 SV=1
C11900	R4YL24	0.652251	No	1.846 (a)	0.934 (a)	0.0456015	Yes	2.581 (a)	0.199 (b)	0.0509049	No	3.294 (b)	0.398 (a)	1.869 (ab)	0 (a)	280	0.0117643	0.00142143	0.006675	0	0.0299713	0.00334404	0.0152517	0	>tr|R4YL24|R4YL24_OLEAN Methylase of chemotaxis methyl-accepting protein, CheR-type OS=Oleispira antarctica RB-8 GN=cheR PE=4 SV=1
C12030	R4YSZ8	0.906563	No	99.569 (a)	92.501 (a)	0.0212699	Yes	130.961 (a)	61.109 (b)	0.0109048	Yes	150.211 (c)	48.927 (a)	111.711 (bc)	73.292 (ab)	877	0.171278	0.0557891	0.127379	0.0835713	0.436357	0.131249	0.291048	0.213497	>tr|R4YSZ8|R4YSZ8_OLEAN Flagellin OS=Oleispira antarctica RB-8 GN=OLEAN_C12030 PE=3 SV=1
C12080	R4YT01	0.655465	No	9.775 (a)	11.175 (a)	0.048062	Yes	12.289 (a)	8.661 (b)	0.0561804	No	12.063 (b)	7.486 (a)	12.515 (b)	9.835 (ab)	487	0.02477	0.0153717	0.0256982	0.0201951	0.0631053	0.0361633	0.0587178	0.0515918	>tr|R4YT01|R4YT01_OLEAN Transcriptional flagellar regulator OS=Oleispira antarctica RB-8 GN=fleQ PE=4 SV=1
C12220	R4YQ71	0.690849	No	6.608 (a)	3.643 (a)	0.0100015	Yes	9.855 (a)	0.396 (b)	0.0047281	Yes	12.424 (b)	0.792 (a)	7.286 (b)	0 (a)	849	0.0146337	0.000932862	0.00858186	0	0.0372815	0.00219465	0.0196087	0	>tr|R4YQ71|R4YQ71_OLEAN Methyl-accepting chemotaxis sensory transducer OS=Oleispira antarctica RB-8 GN=OLEAN_C12220 PE=4 SV=1
C12260	R4YL99	0.165253	No	0.565 (b)	1.753 (a)	0.428551	No	1.509 (a)	0.810 (a)	0.113685	No	0.737 (ab)	0.394 (a)	2.281 (b)	1.226 (ab)	101	0.00729703	0.00390099	0.0225842	0.0121386	0.0185903	0.00917745	0.0516026	0.0310102	>tr|R4YL99|R4YL99_OLEAN Anti-sigma factor antagonist OS=Oleispira antarctica RB-8 GN=OLEAN_C12260 PE=4 SV=1
C12300	R4YL55	0.800681	No	2.590 (a)	3.208 (a)	0.048062	Yes	4.175 (a)	1.623 (b)	0.051864	No	4.388 (b)	0.792 (a)	3.962 (b)	2.454 (ab)	175	0.0250743	0.00452571	0.02264	0.0140229	0.0638804	0.0106472	0.0517302	0.0358238	>tr|R4YL55|R4YL55_OLEAN Flagellar basal body-associated protein FliL OS=Oleispira antarctica RB-8 GN=fliL PE=4 SV=1
C12320	R4YQ83	0.966583	No	0.963 (a)	1.000 (a)	0.957568	No	0.959 (a)	1.004 (a)	0.871187	No	0.744 (a)	1.182 (a)	1.174 (a)	0.826 (a)	203	0.00366502	0.00582266	0.00578325	0.00406897	0.00933719	0.0136984	0.0132142	0.0103949	>tr|R4YQ83|R4YQ83_OLEAN Flagellar motor switch protein FliN OS=Oleispira antarctica RB-8 GN=fliN PE=3 SV=1
C12400	R4YL63	0.301384	No	0.363 (a)	1.334 (a)	0.289635	No	1.283 (a)	0.414 (a)	0.159354	No	0.726 (ab)	0 (a)	1.841 (b)	0.827 (ab)	273	0.00265934	0	0.00674359	0.0030293	0.00677506	0	0.0154085	0.00773888	>tr|R4YL63|R4YL63_OLEAN Site-determining protein OS=Oleispira antarctica RB-8 GN=fleN PE=3 SV=1
C12430	R4YT20	0.825084	No	1.100 (a)	0.667 (a)	0.155361	No	1.766 (a)	0 (b)	0.301538	No	2.199 (a)	0 (a)	1.333 (a)	0 (a)	260	0.00845769	0	0.00512692	0	0.0215472	0	0.0117145	0	>tr|R4YT20|R4YT20_OLEAN Protein phosphatase CheZ OS=Oleispira antarctica RB-8 GN=cheZ PE=3 SV=1
C12440	R4YLJ9	0.906563	No	10.323 (a)	9.282 (a)	0.048062	Yes	14.540 (a)	5.065 (b)	0.00680666	Yes	18.271 (c)	2.375 (a)	10.809 (b)	7.755 (ab)	742	0.024624	0.00320081	0.0145674	0.0104515	0.0627333	0.0075302	0.0332851	0.0267001	>tr|R4YLJ9|R4YLJ9_OLEAN Putative sensor protein OS=Oleispira antarctica RB-8 GN=OLEAN_C12440 PE=4 SV=1
C12480	R4YT23	0.773149	No	1.454 (a)	0.800 (a)	0.329434	No	1.854 (a)	0.399 (a)	0.255691	No	2.907 (a)	0 (a)	0.802 (a)	0.799 (a)	266	0.0109286	0	0.00301504	0.00300376	0.0278422	0	0.00688907	0.00767362	>tr|R4YT23|R4YT23_OLEAN Cobyrinic acid a,c-diamide synthase, putative OS=Oleispira antarctica RB-8 GN=OLEAN_C12480 PE=4 SV=1
C12510	R4YLB7	0.947301	No	3.869 (a)	3.587 (a)	0.0978369	No	5.652 (a)	1.804 (b)	0.164681	No	6.555 (a)	1.182 (a)	4.749 (a)	2.425 (a)	159	0.0412264	0.00743396	0.0298679	0.0152516	0.10503	0.0174891	0.0682453	0.0389628	>tr|R4YLB7|R4YLB7_OLEAN CheW-like protein OS=Oleispira antarctica RB-8 GN=OLEAN_C12510 PE=4 SV=1
C12560	R4YLC1	0.546778	No	1.711 (a)	1.033 (a)	0.637678	No	1.144 (a)	1.600 (a)	0.65991	No	1.448 (a)	1.974 (a)	0.841 (a)	1.226 (a)	157	0.00922293	0.0125732	0.00535669	0.00780892	0.0234968	0.0295798	0.0122395	0.0199492	>tr|R4YLC1|R4YLC1_OLEAN Bacterioferritin comigratory protein OS=Oleispira antarctica RB-8 GN=bcp PE=4 SV=1
C12590	R4YLL1	0.378351	No	9.630 (a)	5.419 (a)	0.0354365	Yes	4.082 (b)	10.968 (a)	0.00331599	Yes	5.854 (ab)	13.406 (c)	2.309 (a)	8.529 (b)	376	0.0155691	0.0356543	0.00614096	0.0226835	0.0396647	0.08388	0.0140315	0.0579489	>tr|R4YLL1|R4YLL1_OLEAN Ribonucleotide-diphosphate reductase beta subunit OS=Oleispira antarctica RB-8 GN=nrdB PE=4 SV=1
C12600	R4YL77	0.700908	No	45.409 (a)	40.171 (a)	0.0100015	Yes	34.264 (b)	51.316 (a)	0.00779055	Yes	38.425 (a)	52.393 (b)	30.102 (a)	50.239 (b)	758	0.0506926	0.0691201	0.0397124	0.0662784	0.129147	0.162611	0.090739	0.169319	>tr|R4YL77|R4YL77_OLEAN Ribonucleoside-diphosphate reductase OS=Oleispira antarctica RB-8 GN=dnaF PE=3 SV=1
C12610	R4YLC5	0.507986	No	6.350 (a)	3.861 (a)	0.0530827	No	7.412 (a)	2.799 (b)	0.0447772	Yes	8.754 (b)	3.945 (ab)	6.069 (ab)	1.653 (a)	246	0.0355854	0.0160366	0.0246707	0.00671951	0.090659	0.0377276	0.0563702	0.0171662	>tr|R4YLC5|R4YLC5_OLEAN Response regulator, CheY-like family OS=Oleispira antarctica RB-8 GN=OLEAN_C12610 PE=4 SV=1
C12620	R4YQC0	0.595099	No	1.466 (a)	0.614 (a)	0.280575	No	1.667 (a)	0.414 (a)	0.0133617	Yes	2.933 (b)	0 (a)	0.401 (a)	0.827 (a)	501	0.00585429	0	0.000800399	0.0016507	0.0149147	0	0.00182884	0.00421699	>tr|R4YQC0|R4YQC0_OLEAN Sensor protein OS=Oleispira antarctica RB-8 GN=OLEAN_C12620 PE=4 SV=1
C12640	R4YLL5	0.262791	No	6.997 (a)	0.200 (b)	0.220608	No	6.803 (a)	0.394 (a)	0.000794133	Yes	13.205 (b)	0.789 (a)	0.401 (a)	0 (a)	514	0.0256907	0.00153502	0.000780156	0	0.0654508	0.00361128	0.00178258	0	>tr|R4YLL5|R4YLL5_OLEAN Aerotaxis receptor OS=Oleispira antarctica RB-8 GN=aer PE=4 SV=1
C12690	R4YLN2	0.780276	No	5.527 (a)	4.940 (a)	0.110195	No	4.246 (b)	6.221 (a)	0.210905	No	4.742 (a)	6.312 (a)	3.749 (a)	6.130 (a)	302	0.015702	0.0209007	0.0124139	0.020298	0.0400031	0.0491708	0.0283646	0.0518548	>tr|R4YLN2|R4YLN2_OLEAN Ornithine carbamoyltransferase OS=Oleispira antarctica RB-8 GN=OLEAN_C12690 PE=3 SV=1
C12700	R4YL95	0.686853	No	6.712 (a)	8.433 (a)	0.124941	No	5.523 (b)	9.622 (a)	0.214543	No	4.760 (a)	8.663 (a)	6.285 (a)	10.581 (a)	388	0.012268	0.0223273	0.0161985	0.0272706	0.0312546	0.0525271	0.0370119	0.0696675	>tr|R4YL95|R4YL95_OLEAN Acetylornithine aminotransferase OS=Oleispira antarctica RB-8 GN=argD PE=3 SV=1
C12730	R4YT43	0.966583	No	21.218 (a)	21.034 (a)	0.41421	No	19.744 (a)	22.508 (a)	0.343362	No	21.544 (a)	20.893 (a)	17.945 (a)	24.123 (a)	710	0.0303437	0.0294268	0.0252746	0.0339761	0.077305	0.0692292	0.0577501	0.0867977	>tr|R4YT43|R4YT43_OLEAN TonB-dependent receptor OS=Oleispira antarctica RB-8 GN=OLEAN_C12730 PE=3 SV=1
C12770	R4YQG0	0.318689	No	3.196 (a)	1.601 (a)	0.596789	No	2.806 (a)	1.990 (a)	0.276823	No	4.038 (a)	2.353 (a)	1.575 (a)	1.626 (a)	216	0.0186944	0.0108935	0.00729167	0.00752778	0.0476269	0.025628	0.0166608	0.019231	>tr|R4YQG0|R4YQG0_OLEAN Ribonuclease T OS=Oleispira antarctica RB-8 GN=rnt PE=3 SV=1
C12780	R4YT46	0.257674	No	12.976 (a)	9.942 (b)	0.347386	No	10.307 (a)	12.611 (a)	0.137428	No	11.366 (ab)	14.585 (b)	9.247 (a)	10.636 (ab)	345	0.0329449	0.0422754	0.0268029	0.030829	0.0839321	0.0994568	0.061242	0.078758	>tr|R4YT46|R4YT46_OLEAN Dihydroorotase OS=Oleispira antarctica RB-8 GN=pyrC PE=3 SV=1
C12850	R4YLA7	0.502995	No	379.215 (a)	466.077 (a)	0.0897456	No	347.991 (b)	497.301 (a)	0.0778618	No	315.111 (a)	443.319 (ab)	380.872 (ab)	551.282 (b)	527	0.597934	0.841213	0.722717	1.04608	1.52332	1.97903	1.65134	2.67238	>tr|R4YLA7|R4YLA7_OLEAN Isocitrate lyase OS=Oleispira antarctica RB-8 GN=icl PE=4 SV=1
C12870	R4YQG9	0.723387	No	9.039 (a)	10.914 (a)	0.470276	No	11.337 (a)	8.616 (a)	0.682568	No	10.600 (a)	7.477 (a)	12.073 (a)	9.755 (a)	200	0.053	0.037385	0.060365	0.048775	0.135025	0.0879517	0.137928	0.124604	>tr|R4YQG9|R4YQG9_OLEAN Peroxiredoxin OS=Oleispira antarctica RB-8 GN=ahpC PE=4 SV=1
C12890	R4YLP8	0.893333	No	2.530 (a)	2.065 (a)	0.0174275	Yes	0.363 (b)	4.233 (a)	0.0466548	Yes	0.726 (ab)	4.335 (b)	0 (a)	4.131 (b)	803	0.00090411	0.00539851	0	0.00514446	0.00230335	0.0127005	0	0.0131424	>tr|R4YLP8|R4YLP8_OLEAN Fatty acid cis/trans isomerase OS=Oleispira antarctica RB-8 GN=OLEAN_C12890 PE=4 SV=1
C13090	R4YLQ8	0.965877	No	6.460 (a)	6.262 (a)	0.34559	No	4.917 (a)	7.805 (a)	0.545833	No	5.833 (a)	7.087 (a)	4.002 (a)	8.522 (a)	1213	0.00480874	0.00584254	0.00329926	0.00702556	0.012251	0.0137451	0.00753849	0.017948	>tr|R4YLQ8|R4YLQ8_OLEAN Uncharacterized protein OS=Oleispira antarctica RB-8 GN=OLEAN_C13090 PE=4 SV=1
C13100	R4YLB8	0.957833	No	3.046 (a)	3.146 (a)	0.180799	No	2.394 (b)	3.798 (a)	0.375777	No	2.546 (a)	3.546 (a)	2.242 (a)	4.050 (a)	500	0.005092	0.007092	0.004484	0.0081	0.0129726	0.0166846	0.0102455	0.0206928	>tr|R4YLB8|R4YLB8_OLEAN Uncharacterized protein OS=Oleispira antarctica RB-8 GN=OLEAN_C13100 PE=4 SV=1
C13130	R4YT59	0.242453	No	10.235 (a)	6.544 (b)	0.538767	No	9.353 (a)	7.426 (a)	0.260836	No	11.005 (a)	9.465 (a)	7.700 (a)	5.387 (a)	667	0.0164993	0.0141904	0.0115442	0.00807646	0.0420343	0.0333843	0.0263775	0.0206327	>tr|R4YT59|R4YT59_OLEAN Exoribonuclease II OS=Oleispira antarctica RB-8 GN=rnb PE=4 SV=1
C13140	R4YLR1	0.758016	No	3.978 (a)	4.587 (a)	0.419244	No	3.732 (a)	4.833 (a)	0.375777	No	4.020 (a)	3.937 (a)	3.444 (a)	5.730 (a)	635	0.00633071	0.0062	0.00542362	0.00902362	0.0161284	0.0145861	0.0123925	0.0230524	>tr|R4YLR1|R4YLR1_OLEAN Uncharacterized protein OS=Oleispira antarctica RB-8 GN=OLEAN_C13140 PE=4 SV=1
C13180	R4YT61	0.864415	No	0.772 (a)	1.040 (a)	0.0998601	No	0.181 (b)	1.631 (a)	0.14936	No	0.361 (a)	1.182 (a)	0 (a)	2.080 (a)	321	0.00112461	0.00368224	0	0.00647975	0.00286511	0.00866282	0	0.0165536	>tr|R4YT61|R4YT61_OLEAN Patatin family protein OS=Oleispira antarctica RB-8 GN=OLEAN_C13180 PE=4 SV=1
C13200	R4YLC3	0.014764	Yes	5.875 (a)	2.122 (b)	0.589868	No	4.628 (a)	3.369 (a)	0.00612229	Yes	5.840 (bc)	5.911 (c)	3.416 (b)	0.827 (a)	367	0.0159128	0.0161063	0.0093079	0.00225341	0.0405402	0.0378915	0.0212677	0.00575671	>tr|R4YLC3|R4YLC3_OLEAN Chorismate synthase OS=Oleispira antarctica RB-8 GN=aroC PE=3 SV=1
C13230	R4YT63	0.72144	No	3.809 (a)	2.540 (a)	0.527539	No	3.988 (a)	2.361 (a)	0.289293	No	3.294 (a)	4.324 (a)	4.682 (a)	0.399 (a)	131	0.025145	0.0330076	0.0357405	0.0030458	0.0640607	0.0776536	0.0816635	0.00778102	>tr|R4YT63|R4YT63_OLEAN Phasin family protein OS=Oleispira antarctica RB-8 GN=OLEAN_C13230 PE=4 SV=1
C13240	R4YLR5	0.00644273	Yes	6.446 (a)	1.154 (b)	0.904028	No	4.053 (a)	3.547 (a)	0.0227247	Yes	6.198 (b)	6.695 (b)	1.908 (a)	0.400 (a)	599	0.0103472	0.011177	0.00318531	0.00066778	0.0263611	0.0262949	0.00727812	0.00170596	>tr|R4YLR5|R4YLR5_OLEAN Poly(3-hydroxyalkanoate) synthetase OS=Oleispira antarctica RB-8 GN=OLEAN_C13240 PE=4 SV=1
C13290	R4YLR8	0.986678	No	0.967 (a)	0.980 (a)	0.131945	No	0.548 (b)	1.399 (a)	0.22904	No	0.361 (a)	1.572 (a)	0.734 (a)	1.226 (a)	203	0.00177833	0.00774384	0.00361576	0.00603941	0.00453055	0.0182181	0.00826167	0.0154287	>tr|R4YLR8|R4YLR8_OLEAN Peptidyl-prolyl cis-trans isomerase OS=Oleispira antarctica RB-8 GN=ppiA PE=3 SV=1
C13300	R4YLC7	0.865573	No	3.397 (a)	2.988 (a)	0.656046	No	3.580 (a)	2.805 (a)	0.89654	No	3.637 (a)	3.156 (a)	3.522 (a)	2.454 (a)	234	0.0155427	0.0134872	0.0150513	0.0104872	0.0395974	0.0317299	0.0343907	0.0267913	>tr|R4YLC7|R4YLC7_OLEAN SH3 domain protein OS=Oleispira antarctica RB-8 GN=OLEAN_C13300 PE=4 SV=1
C13340	R4YLS1	0.928678	No	1.540 (a)	1.413 (a)	0.250472	No	0.955 (a)	1.998 (a)	0.514987	No	1.109 (a)	1.971 (a)	0.802 (a)	2.025 (a)	207	0.00535749	0.00952174	0.0038744	0.00978261	0.013649	0.0224008	0.00885262	0.0249914	>tr|R4YLS1|R4YLS1_OLEAN Putative translation factor (SUA5) OS=Oleispira antarctica RB-8 GN=OLEAN_C13340 PE=4 SV=1
C13350	R4YLD0	0.732158	No	8.023 (a)	9.213 (a)	0.120943	No	6.970 (b)	10.266 (a)	0.167757	No	6.974 (a)	9.071 (a)	6.966 (a)	11.460 (a)	339	0.0205723	0.0267581	0.0205487	0.0338053	0.0524109	0.062951	0.0469517	0.0863615	>tr|R4YLD0|R4YLD0_OLEAN Tryptophan-tRNA ligase OS=Oleispira antarctica RB-8 GN=trpS PE=4 SV=1
C13370	R4YQJ9	0.928678	No	2.689 (a)	2.860 (a)	0.048062	Yes	1.737 (b)	3.812 (a)	0.122373	No	1.831 (a)	3.546 (a)	1.642 (a)	4.078 (a)	497	0.0036841	0.00713481	0.00330382	0.00820523	0.0093858	0.0167853	0.00754892	0.0209617	>tr|R4YQJ9|R4YQJ9_OLEAN Segregation and condensation protein B OS=Oleispira antarctica RB-8 GN=OLEAN_C13370 PE=4 SV=1
C13380	R4YT68	0.850435	No	5.677 (a)	5.287 (a)	0.709038	No	5.772 (a)	5.192 (a)	0.91677	No	5.847 (a)	5.506 (a)	5.697 (a)	4.877 (a)	279	0.020957	0.0197348	0.0204194	0.0174803	0.053391	0.0464279	0.0466563	0.0446564	>tr|R4YT68|R4YT68_OLEAN Pseudouridine synthase OS=Oleispira antarctica RB-8 GN=OLEAN_C13380 PE=3 SV=1
C13390	R4YLS3	0.547761	No	0.576 (a)	1.001 (a)	0.956734	No	0.768 (a)	0.810 (a)	0.569731	No	0.361 (a)	0.792 (a)	1.174 (a)	0.827 (a)	137	0.00263504	0.00578102	0.00856934	0.0060365	0.00671314	0.0136004	0.0195801	0.0154213	>tr|R4YLS3|R4YLS3_OLEAN Uncharacterized protein OS=Oleispira antarctica RB-8 GN=OLEAN_C13390 PE=4 SV=1
C13460	R4YLJ0	0.57125	No	1.531 (a)	2.188 (a)	0.918123	No	1.920 (a)	1.799 (a)	0.30805	No	1.091 (a)	1.971 (a)	2.749 (a)	1.626 (a)	302	0.00361258	0.00652649	0.00910265	0.00538411	0.00920359	0.0153542	0.0207987	0.0137546	>tr|R4YLJ0|R4YLJ0_OLEAN Phosphonate-binding periplasmic protein OS=Oleispira antarctica RB-8 GN=OLEAN_C13460 PE=4 SV=1
C13580	R4YT75	0.0689711	No	24.072 (a)	9.036 (b)	0.545635	No	19.708 (a)	13.399 (a)	0.0195874	Yes	31.181 (b)	16.962 (a)	8.236 (a)	9.835 (a)	689	0.0452554	0.0246183	0.0119536	0.0142743	0.115295	0.0579168	0.0273127	0.0364662	>tr|R4YT75|R4YT75_OLEAN NADH:flavin oxidoreductase OS=Oleispira antarctica RB-8 GN=OLEAN_C13580 PE=4 SV=1
C13610	R4YLJ8	0.966583	No	4.834 (a)	4.694 (a)	0.045057	Yes	2.921 (b)	6.607 (a)	0.0466782	Yes	2.185 (a)	7.483 (b)	3.657 (ab)	5.732 (ab)	297	0.0073569	0.0251953	0.0123131	0.0192997	0.0187428	0.0592743	0.0281343	0.0493043	>tr|R4YLJ8|R4YLJ8_OLEAN Uncharacterized protein OS=Oleispira antarctica RB-8 GN=OLEAN_C13610 PE=4 SV=1
C13630	R4YT77	0.335436	No	7.078 (a)	8.980 (a)	0.0468917	Yes	6.634 (b)	9.423 (a)	0.0042026	Yes	5.490 (a)	8.665 (bc)	7.779 (b)	10.180 (c)	193	0.0284456	0.0448964	0.0403057	0.0527461	0.0724694	0.105623	0.0920946	0.134749	>tr|R4YT77|R4YT77_OLEAN Uncharacterized protein OS=Oleispira antarctica RB-8 GN=OLEAN_C13630 PE=4 SV=1
C13640	R4YLT5	0.398849	No	9.158 (a)	12.104 (a)	0.423184	No	9.416 (a)	11.846 (a)	0.375777	No	7.678 (a)	10.638 (a)	11.153 (a)	13.055 (a)	724	0.010605	0.0146934	0.0154047	0.0180318	0.0270177	0.0345675	0.0351982	0.0460653	>tr|R4YLT5|R4YLT5_OLEAN Methionine--tRNA ligase OS=Oleispira antarctica RB-8 GN=metG PE=3 SV=1
C13650	R4YLE0	0.475618	No	3.983 (a)	2.215 (a)	0.656046	No	3.595 (a)	2.603 (a)	0.601346	No	4.414 (a)	3.553 (a)	2.777 (a)	1.653 (a)	420	0.0105095	0.00845952	0.0066119	0.00393571	0.0267746	0.0199018	0.0151076	0.0100545	>tr|R4YLE0|R4YLE0_OLEAN Putative Mg2+ and Co2+ transporter OS=Oleispira antarctica RB-8 GN=corB PE=4 SV=1
C13670	R4YQM0	0.964088	No	18.098 (a)	17.815 (a)	0.851072	No	18.463 (a)	17.449 (a)	0.721778	No	16.870 (a)	19.326 (a)	20.056 (a)	15.573 (a)	459	0.0367538	0.0421046	0.043695	0.0339281	0.0936358	0.099055	0.0998388	0.0866752	>tr|R4YQM0|R4YQM0_OLEAN Signal recognition particle protein OS=Oleispira antarctica RB-8 GN=ffh PE=3 SV=1
C13680	R4YT78	0.529398	No	5.346 (a)	3.800 (a)	0.395239	No	3.758 (a)	5.387 (a)	0.344752	No	3.994 (a)	6.698 (a)	3.522 (a)	4.077 (a)	634	0.00629968	0.0105647	0.00555521	0.0064306	0.0160494	0.0248544	0.0126931	0.0164281	>tr|R4YT78|R4YT78_OLEAN Uncharacterized protein OS=Oleispira antarctica RB-8 GN=OLEAN_C13680 PE=4 SV=1
C13720	R4YQM2	0.971265	No	19.094 (a)	19.254 (a)	0.907409	No	19.446 (a)	18.902 (a)	0.689316	No	20.851 (a)	17.337 (a)	18.041 (a)	20.467 (a)	642	0.0324782	0.0270047	0.0281012	0.0318801	0.082743	0.063531	0.0642086	0.0814431	>tr|R4YQM2|R4YQM2_OLEAN Threonine--tRNA ligase OS=Oleispira antarctica RB-8 GN=thrS PE=3 SV=1
C13730	R4YT80	0.732158	No	20.927 (a)	18.838 (a)	0.362334	No	21.797 (a)	17.969 (a)	0.0466548	Yes	19.803 (ab)	22.051 (b)	23.790 (b)	13.887 (a)	181	0.109409	0.121829	0.131436	0.0767238	0.278735	0.286614	0.30032	0.196004	>tr|R4YT80|R4YT80_OLEAN Translation initiation factor IF-3 OS=Oleispira antarctica RB-8 GN=infC PE=3 SV=1
C13740	R4YLU1	0.81054	No	14.586 (a)	18.365 (a)	0.193103	No	10.206 (b)	22.745 (a)	0.229951	No	4.414 (a)	24.757 (a)	15.997 (a)	20.732 (a)	64	0.0689687	0.386828	0.249953	0.323937	0.175708	0.91005	0.571119	0.827554	>tr|R4YLU1|R4YLU1_OLEAN 50S ribosomal protein L35 OS=Oleispira antarctica RB-8 GN=rpmI PE=3 SV=1
C13750	R4YLE4	0.912523	No	12.479 (a)	12.994 (a)	0.897156	No	13.015 (a)	12.458 (a)	0.978194	No	13.128 (a)	11.829 (a)	12.902 (a)	13.087 (a)	117	0.112205	0.101103	0.110274	0.111855	0.285859	0.237853	0.251964	0.285752	>tr|R4YLE4|R4YLE4_OLEAN 50S ribosomal protein L20 OS=Oleispira antarctica RB-8 GN=rplT PE=3 SV=1
C13760	R4YLK5	0.276166	No	11.055 (a)	7.688 (b)	0.475212	No	8.332 (a)	10.411 (a)	0.230583	No	9.499 (a)	12.611 (a)	7.165 (a)	8.211 (a)	338	0.0281036	0.0373107	0.0211982	0.0242929	0.0715979	0.0877768	0.0484359	0.0620604	>tr|R4YLK5|R4YLK5_OLEAN Phenylalanine--tRNA ligase alpha subunit OS=Oleispira antarctica RB-8 GN=pheS PE=3 SV=1
C13770	R4YQM7	0.732158	No	29.652 (a)	33.809 (a)	0.111529	No	25.973 (b)	37.489 (a)	0.0181064	Yes	28.569 (a)	30.736 (a)	23.376 (a)	44.243 (b)	809	0.035314	0.0379926	0.0288949	0.0546885	0.0899676	0.0893811	0.0660221	0.139711	>tr|R4YQM7|R4YQM7_OLEAN Phenylalanine--tRNA ligase beta subunit OS=Oleispira antarctica RB-8 GN=pheT PE=3 SV=1
C13850	R4YLE8	0.753465	No	2.087 (a)	2.567 (a)	0.918503	No	2.256 (a)	2.398 (a)	0.894117	No	2.203 (a)	1.971 (a)	2.309 (a)	2.825 (a)	250	0.008812	0.007884	0.009236	0.0113	0.0224499	0.0185479	0.0211034	0.0288678	>tr|R4YLE8|R4YLE8_OLEAN Short chain dehydrogenase OS=Oleispira antarctica RB-8 GN=OLEAN_C13850 PE=4 SV=1
C13870	R4YQN6	0.0036617	Yes	5.305 (a)	1.980 (b)	0.962127	No	3.697 (a)	3.588 (a)	0.0207053	Yes	5.486 (b)	5.124 (b)	1.908 (a)	2.052 (a)	238	0.0230504	0.0215294	0.00801681	0.00862185	0.0587244	0.05065	0.0183176	0.022026	>tr|R4YQN6|R4YQN6_OLEAN Ubiquinone biosynthesis O-methyltransferase OS=Oleispira antarctica RB-8 GN=ubiG PE=3 SV=1
C13890	R4YLU8	0.983109	No	27.649 (a)	27.855 (a)	0.394323	No	30.564 (a)	24.940 (a)	0.427501	No	33.249 (a)	22.050 (a)	27.879 (a)	27.831 (a)	893	0.0372329	0.024692	0.0312195	0.0311657	0.0948564	0.0580904	0.0713335	0.0796182	>tr|R4YLU8|R4YLU8_OLEAN DNA gyrase subunit A OS=Oleispira antarctica RB-8 GN=gyrA PE=3 SV=1
C13900	R4YLF0	0.885098	No	12.307 (a)	11.367 (a)	0.0899819	No	8.872 (b)	14.802 (a)	0.171885	No	8.441 (a)	16.172 (a)	9.303 (a)	13.431 (a)	360	0.0234472	0.0449222	0.0258417	0.0373083	0.0597353	0.105684	0.0590457	0.0953106	>tr|R4YLF0|R4YLF0_OLEAN Phosphoserine aminotransferase OS=Oleispira antarctica RB-8 GN=serC PE=3 SV=1
C13910	R4YLL3	0.807579	No	2.485 (a)	2.926 (a)	0.63502	No	2.393 (a)	3.019 (a)	0.8658	No	2.210 (a)	2.759 (a)	2.575 (a)	3.278 (a)	375	0.00589333	0.00735733	0.00686667	0.00874133	0.0150141	0.0173088	0.0156897	0.0223312	>tr|R4YLL3|R4YLL3_OLEAN Chorismate mutase OS=Oleispira antarctica RB-8 GN=OLEAN_C13910 PE=4 SV=1
C13920	R4YQN9	0.241342	No	6.264 (a)	3.947 (b)	0.644734	No	4.633 (a)	5.578 (a)	0.241922	No	6.223 (a)	6.306 (a)	3.043 (a)	4.850 (a)	397	0.0156751	0.0158841	0.00766499	0.0122166	0.0399345	0.0373689	0.0175138	0.0312095	>tr|R4YQN9|R4YQN9_OLEAN Histidinol-phosphate aminotransferase OS=Oleispira antarctica RB-8 GN=hisC2 PE=3 SV=1
C13930	R4YT87	0.893333	No	6.005 (a)	5.589 (a)	0.616097	No	6.349 (a)	5.245 (a)	0.382103	No	7.678 (a)	4.332 (a)	5.019 (a)	6.159 (a)	748	0.0102647	0.00579144	0.00670989	0.00823396	0.0261509	0.0136249	0.0153315	0.0210351	>tr|R4YT87|R4YT87_OLEAN 3-phosphoshikimate 1-carboxyvinyltransferase OS=Oleispira antarctica RB-8 GN=aroA PE=3 SV=1
C13950	R4YLF2	0.188462	No	272.049 (b)	343.428 (a)	0.776413	No	298.684 (a)	316.793 (a)	0.263164	No	253.466 (a)	290.632 (a)	343.902 (a)	342.954 (a)	560	0.452618	0.518986	0.614111	0.612418	1.15311	1.22096	1.40318	1.56453	>tr|R4YLF2|R4YLF2_OLEAN 30S ribosomal protein S1 OS=Oleispira antarctica RB-8 GN=rpsA PE=3 SV=1
C13990	R4YLV4	0.794883	No	1.543 (a)	2.179 (a)	0.110195	No	0.730 (b)	2.993 (a)	0.200376	No	0.726 (a)	2.361 (a)	0.734 (a)	3.624 (a)	250	0.002904	0.009444	0.002936	0.014496	0.00739837	0.0222179	0.00670848	0.0370325	>tr|R4YLV4|R4YLV4_OLEAN Orotidine 5-phosphate decarboxylase OS=Oleispira antarctica RB-8 GN=pyrF PE=3 SV=1
C14000	R4YLF5	0.924049	No	2.140 (a)	2.347 (a)	0.298366	No	1.501 (a)	2.985 (a)	0.304069	No	0.733 (a)	3.546 (a)	2.270 (a)	2.424 (a)	388	0.00188918	0.00913918	0.00585052	0.00624742	0.00481295	0.0215008	0.0133679	0.0159601	>tr|R4YLF5|R4YLF5_OLEAN Predicted UDP-glucose 6-dehydrogenase OS=Oleispira antarctica RB-8 GN=OLEAN_C14000 PE=3 SV=1
C14010	R4YLL8	0.732158	No	12.523 (a)	13.501 (a)	0.435428	No	13.798 (a)	12.226 (a)	0.367372	No	12.428 (a)	12.618 (a)	15.168 (a)	11.834 (a)	337	0.0368783	0.0374421	0.0450089	0.0351157	0.093953	0.0880862	0.102841	0.0897092	>tr|R4YLL8|R4YLL8_OLEAN Polysaccharide biosynthesis protein OS=Oleispira antarctica RB-8 GN=OLEAN_C14010 PE=4 SV=1
C14020	R4YQP9	0.613158	No	5.981 (a)	4.562 (a)	0.301377	No	6.314 (a)	4.228 (a)	0.0318464	Yes	8.412 (b)	3.550 (a)	4.217 (a)	4.906 (a)	386	0.0217927	0.00919689	0.0109249	0.0127098	0.0555202	0.0216366	0.0249623	0.0324695	>tr|R4YQP9|R4YQP9_OLEAN Putative DegT/DnrJ/EryC1/StrS aminotransferase family protein OS=Oleispira antarctica RB-8 GN=OLEAN_C14020 PE=3 SV=1
C14030	R4YT91	0.845525	No	2.074 (a)	2.320 (a)	0.0997182	No	2.791 (a)	1.603 (b)	0.217586	No	2.568 (a)	1.580 (a)	3.015 (a)	1.625 (a)	348	0.00737931	0.00454023	0.00866379	0.00466954	0.0187999	0.0106813	0.0197959	0.0119291	>tr|R4YT91|R4YT91_OLEAN Putative polysaccharide biosynthesis protein OS=Oleispira antarctica RB-8 GN=neuB PE=4 SV=1
C14060	R4YLL9	0.885098	No	11.174 (a)	11.722 (a)	0.910813	No	11.263 (a)	11.633 (a)	0.968344	No	11.319 (a)	11.030 (a)	11.208 (a)	12.237 (a)	351	0.0322479	0.0314245	0.0319316	0.0348632	0.0821562	0.0739291	0.0729607	0.0890642	>tr|R4YLL9|R4YLL9_OLEAN NDP-sugar dehydratase/ epimerase OS=Oleispira antarctica RB-8 GN=OLEAN_C14060 PE=4 SV=1
C14070	R4YQQ2	0.764481	No	11.197 (a)	10.167 (a)	0.442398	No	11.599 (a)	9.765 (a)	0.330127	No	10.965 (a)	11.429 (a)	12.234 (a)	8.100 (a)	177	0.0619492	0.0645706	0.0691186	0.0457627	0.157825	0.151908	0.157929	0.116909	>tr|R4YQQ2|R4YQQ2_OLEAN Probable acetyltransferase OS=Oleispira antarctica RB-8 GN=wbbJ PE=4 SV=1
C14150	R4YLG3	0.737132	No	1.870 (a)	2.588 (a)	0.97877	No	2.209 (a)	2.249 (a)	0.562629	No	2.550 (a)	1.190 (a)	1.869 (a)	3.308 (a)	391	0.00652174	0.00304348	0.00478005	0.00846036	0.0166151	0.00716007	0.010922	0.0216134	>tr|R4YLG3|R4YLG3_OLEAN Putative aminotransferase, DegT/DnrJ/EryC1/StrS\\tfamily protein OS=Oleispira antarctica RB-8 GN=OLEAN_C14150 PE=3 SV=1
C14170	R4YQR1	0.942359	No	20.006 (a)	19.605 (a)	0.0441977	Yes	16.912 (b)	22.699 (a)	0.0799935	No	17.932 (ab)	22.080 (ab)	15.891 (a)	23.319 (b)	393	0.0456285	0.0561832	0.0404351	0.0593359	0.116245	0.132176	0.0923903	0.151584	>tr|R4YQR1|R4YQR1_OLEAN 1-aminocyclopropane-1-carboxylate synthase OS=Oleispira antarctica RB-8 GN=OLEAN_C14170 PE=3 SV=1
C14180	R4YT96	0.487166	No	7.731 (a)	5.615 (a)	0.766818	No	7.103 (a)	6.242 (a)	0.565089	No	8.762 (a)	6.699 (a)	5.444 (a)	5.786 (a)	499	0.0175591	0.0134248	0.0109098	0.0115952	0.0447344	0.0315832	0.0249279	0.0296219	>tr|R4YT96|R4YT96_OLEAN Lipopolysaccharide biosynthesis protein OS=Oleispira antarctica RB-8 GN=OLEAN_C14180 PE=4 SV=1
C14190	R4YLW3	0.466417	No	2.805 (a)	1.254 (a)	0.994291	No	2.024 (a)	2.035 (a)	0.334257	No	3.648 (a)	1.963 (a)	0.401 (a)	2.107 (a)	692	0.00527168	0.00283671	0.00057948	0.0030448	0.0134304	0.00667362	0.00132406	0.00777846	>tr|R4YLW3|R4YLW3_OLEAN UvrABC system protein B OS=Oleispira antarctica RB-8 GN=uvrB PE=3 SV=1
C14230	R4YT98	0.686853	No	0.941 (a)	1.427 (a)	0.616097	No	0.950 (a)	1.419 (a)	0.427342	No	1.098 (a)	0.784 (a)	0.802 (a)	2.053 (a)	376	0.00292021	0.00208511	0.00213298	0.00546011	0.00743967	0.00490541	0.00487365	0.0139488	>tr|R4YT98|R4YT98_OLEAN Possible RND family efflux transporter MFP subunit OS=Oleispira antarctica RB-8 GN=OLEAN_C14230 PE=4 SV=1
C14240	R4YLW5	0.81054	No	10.250 (a)	11.960 (a)	0.0468917	Yes	14.934 (a)	7.275 (b)	0.0877836	No	14.989 (b)	5.511 (a)	14.880 (b)	9.040 (ab)	645	0.0232388	0.00854419	0.0230698	0.0140155	0.0592042	0.020101	0.0527122	0.035805	>tr|R4YLW5|R4YLW5_OLEAN Probable ATP-binding component of ABC transporter OS=Oleispira antarctica RB-8 GN=OLEAN_C14240 PE=3 SV=1
C14260	R4YLM7	0.544098	No	1.870 (a)	3.127 (a)	0.120143	No	3.591 (a)	1.406 (b)	0.0923822	No	2.553 (ab)	1.187 (a)	4.629 (b)	1.625 (ab)	265	0.00963396	0.00447925	0.0174679	0.00613208	0.0245439	0.0105378	0.0399125	0.0156654	>tr|R4YLM7|R4YLM7_OLEAN Uncharacterized protein OS=Oleispira antarctica RB-8 GN=OLEAN_C14260 PE=4 SV=1
C14270	R4YQR8	0.825084	No	248.856 (a)	231.870 (a)	0.209183	No	209.391 (a)	271.335 (a)	0.217586	No	240.080 (a)	257.632 (a)	178.702 (a)	285.038 (a)	715	0.335776	0.360324	0.249933	0.398655	0.85544	0.847697	0.571073	1.01843	>tr|R4YQR8|R4YQR8_OLEAN Fatty acid oxidation complex subunit alpha OS=Oleispira antarctica RB-8 GN=OLEAN_C14270 PE=3 SV=1
C14280	R4YT99	0.638302	No	52.878 (a)	48.197 (a)	0.268842	No	46.654 (a)	54.420 (a)	0.0138824	Yes	54.135 (b)	51.621 (b)	39.174 (a)	57.220 (b)	392	0.138099	0.131686	0.0999337	0.145969	0.351829	0.309804	0.228339	0.372904	>tr|R4YT99|R4YT99_OLEAN 3-ketoacyl-CoA thiolase OS=Oleispira antarctica RB-8 GN=fadA PE=3 SV=1
C14300	R4YLH0	0.283721	No	1.698 (a)	0.621 (b)	0.415291	No	1.533 (a)	0.786 (a)	0.166653	No	1.824 (a)	1.572 (a)	1.242 (a)	0 (a)	213	0.00856338	0.00738028	0.00583099	0	0.0218165	0.0173628	0.0133232	0	>tr|R4YLH0|R4YLH0_OLEAN N-acetylmuramyl-L-alanine amidase, negative regulator of AmpC OS=Oleispira antarctica RB-8 GN=ampD PE=4 SV=1
C14320	R4YQS0	0.267707	No	1.729 (a)	0.587 (b)	0.667296	No	0.936 (a)	1.380 (a)	0.152584	No	1.098 (a)	2.360 (a)	0.773 (a)	0.400 (a)	148	0.00741892	0.0159459	0.00522297	0.0027027	0.0189008	0.0375143	0.011934	0.00690452	>tr|R4YQS0|R4YQS0_OLEAN Uncharacterized protein OS=Oleispira antarctica RB-8 GN=OLEAN_C14320 PE=4 SV=1
C14390	R4YLX3	0.644425	No	24.236 (a)	27.933 (a)	0.0326462	Yes	21.232 (b)	30.937 (a)	0.0388908	Yes	19.727 (a)	28.744 (ab)	22.737 (a)	33.129 (b)	584	0.0337791	0.0492192	0.0389332	0.0567277	0.0860573	0.115793	0.0889587	0.144921	>tr|R4YLX3|R4YLX3_OLEAN Proline--tRNA ligase OS=Oleispira antarctica RB-8 GN=proS PE=3 SV=1
C14470	R4YQT1	0.165253	No	6.426 (a)	3.222 (b)	0.492403	No	5.667 (a)	3.982 (a)	0.15562	No	6.942 (a)	5.911 (a)	4.391 (a)	2.053 (a)	333	0.0208468	0.0177508	0.0131862	0.00616517	0.0531104	0.0417603	0.0301292	0.01575	>tr|R4YQT1|R4YQT1_OLEAN Carboxylesterase OS=Oleispira antarctica RB-8 GN=estRB8 PE=4 SV=1
C14510	R4YLN8	0.852949	No	2.030 (a)	2.420 (a)	0.208284	No	3.041 (a)	1.409 (a)	0.0833705	No	3.666 (b)	0.394 (a)	2.416 (ab)	2.424 (ab)	280	0.0130929	0.00140714	0.00862857	0.00865714	0.033356	0.00331044	0.0197155	0.0221162	>tr|R4YLN8|R4YLN8_OLEAN Putative signal transduction protein OS=Oleispira antarctica RB-8 GN=OLEAN_C14510 PE=4 SV=1
C14520	R4YQT4	0.873847	No	1.138 (a)	0.933 (a)	0.578889	No	1.281 (a)	0.790 (a)	0.643178	No	1.094 (a)	1.182 (a)	1.468 (a)	0.399 (a)	329	0.00332523	0.00359271	0.00446201	0.00121277	0.00847151	0.00845218	0.0101953	0.00309822	>tr|R4YQT4|R4YQT4_OLEAN Uncharacterized protein OS=Oleispira antarctica RB-8 GN=OLEAN_C14520 PE=3 SV=1
C14590	R4YLY3	0.802238	No	4.674 (a)	3.451 (a)	0.0017351	Yes	0.930 (b)	7.196 (a)	0.00131525	Yes	1.459 (a)	7.889 (b)	0.401 (a)	6.502 (b)	477	0.0030587	0.0165388	0.000840671	0.013631	0.00779249	0.038909	0.00192085	0.0348228	>tr|R4YLY3|R4YLY3_OLEAN Serine protease MucD OS=Oleispira antarctica RB-8 GN=mucD PE=4 SV=1
C14600	R4YLI7	0.595099	No	12.830 (a)	14.691 (a)	0.331613	No	15.018 (a)	12.504 (a)	0.38922	No	14.623 (a)	11.038 (a)	15.412 (a)	13.971 (a)	600	0.0243717	0.0183967	0.0256867	0.023285	0.0620904	0.0432799	0.0586916	0.0594855	>tr|R4YLI7|R4YLI7_OLEAN Elongation factor 4 OS=Oleispira antarctica RB-8 GN=lepA PE=3 SV=1
C14610	R4YLP4	0.800681	No	1.704 (a)	1.980 (a)	0.96202	No	1.866 (a)	1.818 (a)	0.942675	No	1.824 (a)	1.584 (a)	1.908 (a)	2.052 (a)	122	0.0149508	0.0129836	0.0156393	0.0168197	0.0380894	0.0305452	0.0357344	0.0429687	>tr|R4YLP4|R4YLP4_OLEAN Uncharacterized protein OS=Oleispira antarctica RB-8 GN=OLEAN_C14610 PE=4 SV=1
C14630	R4YTB2	0.966583	No	4.319 (a)	4.421 (a)	0.416372	No	5.143 (a)	3.597 (a)	0.67378	No	5.494 (a)	3.145 (a)	4.792 (a)	4.050 (a)	301	0.0182525	0.0104485	0.0159203	0.0134551	0.0465009	0.0245811	0.0363763	0.0343735	>tr|R4YTB2|R4YTB2_OLEAN GTPase Era OS=Oleispira antarctica RB-8 GN=era PE=3 SV=1
C14680	R4YTB4	0.33795	No	4.970 (a)	2.620 (a)	0.0832779	No	2.191 (b)	5.399 (a)	0.0207053	Yes	3.648 (ab)	6.293 (b)	0.734 (a)	4.506 (b)	298	0.0122416	0.0211174	0.00246309	0.0151208	0.0311873	0.0496808	0.00562792	0.0386287	>tr|R4YTB4|R4YTB4_OLEAN Cysteine synthase OS=Oleispira antarctica RB-8 GN=cysM PE=3 SV=1
C14690	R4YLY8	0.842541	No	1.347 (a)	1.028 (a)	0.201478	No	0.562 (b)	1.813 (a)	0.427342	No	0.722 (a)	1.971 (a)	0.401 (a)	1.655 (a)	493	0.0014645	0.00399797	0.000813387	0.003357	0.00373104	0.00940561	0.00185851	0.00857603	>tr|R4YLY8|R4YLY8_OLEAN 23S rRNA (Uracil-5-)-methyltransferase OS=Oleispira antarctica RB-8 GN=rumA PE=4 SV=1
C14700	R4YLJ4	0.920064	No	1.547 (a)	1.794 (a)	0.108979	No	0.530 (b)	2.812 (a)	0.22904	No	0.726 (a)	2.369 (a)	0.333 (a)	3.254 (a)	703	0.00103272	0.00336984	0.000473684	0.00462873	0.002631	0.00792787	0.00108232	0.0118249	>tr|R4YLJ4|R4YLJ4_OLEAN GTP diphosphokinase OS=Oleispira antarctica RB-8 GN=relA PE=3 SV=1
C14730	R4YTB5	0.637331	No	19.214 (a)	14.303 (a)	0.256794	No	20.818 (a)	12.698 (a)	0.0302395	Yes	28.171 (b)	10.257 (a)	13.466 (a)	15.140 (a)	892	0.0315818	0.0114989	0.0150964	0.0169731	0.0804594	0.0270522	0.0344939	0.0433607	>tr|R4YTB5|R4YTB5_OLEAN Phosphoenolpyruvate carboxylase OS=Oleispira antarctica RB-8 GN=ppc PE=3 SV=1
C14740	R4YLZ1	0.825084	No	3.715 (a)	4.806 (a)	0.319449	No	5.928 (a)	2.593 (a)	0.587132	No	5.468 (a)	1.963 (a)	6.388 (a)	3.224 (a)	216	0.0253148	0.00908796	0.0295741	0.0149259	0.0644932	0.0213803	0.0675739	0.0381308	>tr|R4YLZ1|R4YLZ1_OLEAN Adenylate kinase OS=Oleispira antarctica RB-8 GN=adk PE=3 SV=1
C14750	R4YLJ7	0.428711	No	4.905 (a)	6.953 (a)	0.962127	No	5.994 (a)	5.864 (a)	0.39791	No	5.865 (a)	3.945 (a)	6.123 (a)	7.784 (a)	255	0.023	0.0154706	0.0240118	0.0305255	0.0585959	0.036396	0.0548646	0.0779826	>tr|R4YLJ7|R4YLJ7_OLEAN Uncharacterized protein OS=Oleispira antarctica RB-8 GN=OLEAN_C14750 PE=4 SV=1
C14790	R4YLZ4	0.459404	No	9.076 (a)	5.946 (a)	0.306361	No	5.789 (a)	9.233 (a)	0.025878	Yes	9.495 (b)	8.656 (b)	2.082 (a)	9.810 (b)	820	0.0115793	0.0105561	0.00253902	0.0119634	0.0294999	0.0248342	0.00580143	0.0305626	>tr|R4YLZ4|R4YLZ4_OLEAN Glycerol-3-phosphate acyltransferase OS=Oleispira antarctica RB-8 GN=plsB PE=3 SV=1
C14810	R4YLQ5	0.62932	No	8.635 (a)	6.668 (a)	0.416745	No	8.860 (a)	6.443 (a)	0.478509	No	10.568 (a)	6.703 (a)	7.151 (a)	6.184 (a)	165	0.0640485	0.0406242	0.0433394	0.0374788	0.163173	0.0955724	0.0990263	0.095746	>tr|R4YLQ5|R4YLQ5_OLEAN Cold-shock domain family protein OS=Oleispira antarctica RB-8 GN=OLEAN_C14810 PE=4 SV=1
C14820	R4YQV6	0.388653	No	16.289 (a)	12.664 (a)	0.220443	No	16.579 (a)	12.374 (a)	0.0971874	No	17.210 (b)	15.368 (ab)	15.947 (ab)	9.380 (a)	260	0.0661923	0.0591077	0.0613346	0.0360769	0.168635	0.139056	0.140144	0.0921647	>tr|R4YQV6|R4YQV6_OLEAN Inositol monophosphatase OS=Oleispira antarctica RB-8 GN=suhB PE=4 SV=1
C14830	R4YTB9	0.983109	No	2.924 (a)	2.980 (a)	0.045057	Yes	1.509 (b)	4.395 (a)	0.0299118	Yes	0.737 (a)	5.111 (c)	2.281 (ab)	3.678 (bc)	283	0.00260424	0.0180601	0.00806007	0.0129965	0.00663469	0.042488	0.0184165	0.0332017	>tr|R4YTB9|R4YTB9_OLEAN tRNA (cytidine/uridine-2-O-)-methyltransferase TrmJ OS=Oleispira antarctica RB-8 GN=trmJ PE=4 SV=1
C14840	R4YLZ6	0.407904	No	6.138 (a)	3.660 (a)	0.0850415	No	3.016 (b)	6.783 (a)	0.0466548	Yes	4.016 (ab)	8.259 (b)	2.015 (a)	5.306 (ab)	271	0.0148192	0.030476	0.00743542	0.0195793	0.0377541	0.0716977	0.0169892	0.0500188	>tr|R4YLZ6|R4YLZ6_OLEAN Serine O-acetyltransferase OS=Oleispira antarctica RB-8 GN=OLEAN_C14840 PE=4 SV=1
C14860	R4YLQ9	0.0317815	Yes	1.903 (a)	0.399 (b)	0.644398	No	0.916 (a)	1.386 (a)	0.0466782	Yes	1.831 (b)	1.974 (b)	0 (a)	0.799 (ab)	382	0.00479319	0.00516754	0	0.00209162	0.0122114	0.0121571	0	0.00534341	>tr|R4YLQ9|R4YLQ9_OLEAN Cysteine desulfurase OS=Oleispira antarctica RB-8 GN=iscS PE=4 SV=1
C14870	R4YQW1	0.885098	No	21.995 (a)	23.493 (a)	0.323246	No	25.912 (a)	19.577 (a)	0.335858	No	22.316 (a)	21.674 (a)	29.507 (a)	17.480 (a)	142	0.157155	0.152634	0.207796	0.123099	0.400375	0.359085	0.474793	0.314477	>tr|R4YQW1|R4YQW1_OLEAN Nucleoside diphosphate kinase OS=Oleispira antarctica RB-8 GN=ndk PE=3 SV=1
C14880	R4YTC1	0.766391	No	2.846 (a)	2.268 (a)	0.401462	No	3.115 (a)	1.998 (a)	0.43892	No	2.922 (a)	2.770 (a)	3.309 (a)	1.226 (a)	400	0.007305	0.006925	0.0082725	0.003065	0.0186106	0.0162917	0.0189019	0.00783007	>tr|R4YTC1|R4YTC1_OLEAN Dual-specificity RNA methyltransferase RlmN OS=Oleispira antarctica RB-8 GN=rlmN PE=3 SV=1
C14890	R4YLZ8	0.323087	No	4.329 (a)	2.108 (a)	0.400161	No	4.068 (a)	2.369 (a)	0.271103	No	5.122 (a)	3.537 (a)	3.015 (a)	1.201 (a)	257	0.01993	0.0137626	0.0117315	0.00467315	0.0507745	0.0323779	0.0268054	0.0119384	>tr|R4YLZ8|R4YLZ8_OLEAN Type IV pilus biogenesis protein OS=Oleispira antarctica RB-8 GN=pilF PE=4 SV=1
C14900	R4YLK6	0.546778	No	5.144 (a)	3.961 (a)	0.585744	No	4.104 (a)	5.001 (a)	0.627793	No	4.764 (a)	5.524 (a)	3.444 (a)	4.479 (a)	373	0.0127721	0.0148097	0.00923324	0.012008	0.0325389	0.0348411	0.0210971	0.0306766	>tr|R4YLK6|R4YLK6_OLEAN 4-hydroxy-3-methylbut-2-en-1-yl diphosphate synthase (flavodoxin) OS=Oleispira antarctica RB-8 GN=ispG PE=3 SV=1
C14910	R4YLR2	0.145327	No	6.821 (a)	3.935 (b)	0.737362	No	5.782 (a)	4.974 (a)	0.217586	No	6.945 (a)	6.696 (a)	4.618 (a)	3.253 (a)	428	0.0162266	0.0156449	0.0107897	0.00760047	0.0413398	0.036806	0.0246535	0.0194167	>tr|R4YLR2|R4YLR2_OLEAN Histidine--tRNA ligase OS=Oleispira antarctica RB-8 GN=hisS PE=3 SV=1
C14920	R4YQW6	0.62932	No	3.180 (a)	4.921 (a)	0.178169	No	5.675 (a)	2.425 (b)	0.243544	No	4.388 (a)	1.971 (a)	6.962 (a)	2.879 (a)	225	0.0195022	0.00876	0.0309422	0.0127956	0.0496848	0.0206087	0.0707	0.0326885	>tr|R4YQW6|R4YQW6_OLEAN Uncharacterized protein OS=Oleispira antarctica RB-8 GN=OLEAN_C14920 PE=4 SV=1
C14930	R4YTC2	0.81054	No	0.761 (a)	1.013 (a)	0.350968	No	0.567 (a)	1.207 (a)	0.35423	No	0.733 (a)	0.789 (a)	0.401 (a)	1.625 (a)	410	0.0017878	0.00192439	0.000978049	0.00396341	0.0045547	0.00452731	0.00223475	0.0101252	>tr|R4YTC2|R4YTC2_OLEAN Outer membrane protein assembly factor BamB OS=Oleispira antarctica RB-8 GN=bamB PE=3 SV=1
C14940	R4YM01	0.655465	No	12.611 (a)	10.390 (a)	0.111529	No	14.032 (a)	8.969 (b)	0.18467	No	14.985 (a)	10.236 (a)	13.078 (a)	7.701 (a)	505	0.0296733	0.0202693	0.025897	0.0152495	0.075597	0.0476855	0.0591722	0.0389575	>tr|R4YM01|R4YM01_OLEAN GTPase Der OS=Oleispira antarctica RB-8 GN=engA PE=3 SV=1
C14960	R4YLR6	0.593232	No	4.909 (a)	3.915 (a)	0.227585	No	5.201 (a)	3.623 (a)	0.292364	No	5.479 (a)	4.338 (a)	4.923 (a)	2.908 (a)	300	0.0182633	0.01446	0.01641	0.00969333	0.0465285	0.0340185	0.0374953	0.0247633	>tr|R4YLR6|R4YLR6_OLEAN Uncharacterized protein OS=Oleispira antarctica RB-8 GN=OLEAN_C14960 PE=4 SV=1
C14980	R4YTC4	0.129652	No	4.714 (a)	2.227 (b)	0.907409	No	3.326 (a)	3.614 (a)	0.0466782	Yes	5.479 (b)	3.949 (ab)	1.174 (a)	3.280 (ab)	353	0.0155212	0.011187	0.00332578	0.00929178	0.0395427	0.0263184	0.00759909	0.0237375	>tr|R4YTC4|R4YTC4_OLEAN Putative multidrug resistance protein (Substrate binding lipoprotein) OS=Oleispira antarctica RB-8 GN=OLEAN_C14980 PE=4 SV=1
C14990	R4YM03	0.295017	No	2.096 (a)	4.625 (a)	0.209183	No	2.086 (a)	4.635 (a)	0.0128732	Yes	1.824 (a)	2.368 (a)	2.348 (a)	6.902 (b)	1017	0.00179351	0.00232842	0.00230875	0.00678663	0.00456923	0.00547782	0.00527527	0.0173376	>tr|R4YM03|R4YM03_OLEAN Transporter, AcrB/AcrD/AcrF family protein OS=Oleispira antarctica RB-8 GN=OLEAN_C14990 PE=4 SV=1
C15000	R4YLL2	0.55965	No	1.126 (a)	1.567 (a)	0.663245	No	1.485 (a)	1.207 (a)	0.508044	No	1.463 (a)	0.789 (a)	1.507 (a)	1.626 (a)	257	0.00569261	0.00307004	0.00586381	0.00632685	0.0145028	0.00722256	0.0133982	0.016163	>tr|R4YLL2|R4YLL2_OLEAN Uncharacterized protein OS=Oleispira antarctica RB-8 GN=OLEAN_C15000 PE=4 SV=1
C15010	R4YLR9	0.819866	No	1.350 (a)	0.994 (a)	0.409496	No	0.728 (a)	1.617 (a)	0.640342	No	0.722 (a)	1.979 (a)	0.734 (a)	1.255 (a)	502	0.00143825	0.00394223	0.00146215	0.0025	0.00366415	0.00927447	0.00334088	0.00638668	>tr|R4YLR9|R4YLR9_OLEAN Gonadoliberin III-related protein OS=Oleispira antarctica RB-8 GN=OLEAN_C15010 PE=4 SV=1
C15040	R4YM06	0.0253819	Yes	12.550 (a)	6.867 (b)	0.453601	No	8.396 (a)	11.020 (a)	0.00871212	Yes	12.096 (b)	13.004 (b)	4.697 (a)	9.037 (b)	469	0.025791	0.0277271	0.0100149	0.0192687	0.0657065	0.0652306	0.0228831	0.0492251	>tr|R4YM06|R4YM06_OLEAN NAD(P) transhydrogenase subunit beta OS=Oleispira antarctica RB-8 GN=pntB PE=3 SV=1
C15060	R4YLS2	0.0106041	Yes	18.342 (a)	7.025 (b)	0.469295	No	10.286 (a)	15.081 (a)	0.00461581	Yes	15.021 (bc)	21.662 (c)	5.551 (a)	8.500 (ab)	378	0.0397381	0.0573069	0.0146852	0.0224868	0.101239	0.13482	0.0335542	0.0574463	>tr|R4YLS2|R4YLS2_OLEAN NAD(P) transhydrogenase, subunit alpha part 1 OS=Oleispira antarctica RB-8 GN=pntAA PE=4 SV=1
C15070	R4YQY1	5.35692e-05	Yes	21.654 (a)	5.741 (b)	0.911956	No	13.100 (a)	14.296 (a)	0.000587951	Yes	21.248 (b)	22.061 (b)	4.951 (a)	6.531 (a)	499	0.0425812	0.0442104	0.00992184	0.0130882	0.108482	0.104009	0.0226705	0.033436	>tr|R4YQY1|R4YQY1_OLEAN Probable malate:quinone oxidoreductase OS=Oleispira antarctica RB-8 GN=mqo PE=3 SV=1
C15090	R4YM09	0.000959163	Yes	22.497 (a)	7.900 (b)	0.962127	No	15.445 (a)	14.952 (a)	0.00281249	Yes	24.498 (b)	20.495 (b)	6.391 (a)	9.408 (a)	608	0.0402928	0.0337089	0.0105115	0.0154737	0.102652	0.0793033	0.0240178	0.0395302	>tr|R4YM09|R4YM09_OLEAN Oxaloacetate decarboxylase, alpha subunit OS=Oleispira antarctica RB-8 GN=OLEAN_C15090 PE=4 SV=1
C15100	R4YLL7	0.0005845	Yes	7.962 (a)	2.213 (b)	0.89562	No	4.815 (a)	5.360 (a)	0.00386739	Yes	8.054 (b)	7.869 (b)	1.575 (a)	2.851 (a)	471	0.0170998	0.016707	0.00334395	0.00605308	0.0435642	0.0393048	0.0076406	0.0154636	>tr|R4YLL7|R4YLL7_OLEAN Acetyl-CoA carboxylase OS=Oleispira antarctica RB-8 GN=OLEAN_C15100 PE=4 SV=1
C15150	R4YLM0	0.775078	No	2.075 (a)	1.487 (a)	0.225526	No	2.570 (a)	0.992 (a)	0.364161	No	2.564 (a)	1.585 (a)	2.575 (a)	0.399 (a)	186	0.0137849	0.00852151	0.0138441	0.00214516	0.0351192	0.0200476	0.0316324	0.00548018	>tr|R4YLM0|R4YLM0_OLEAN CBS domain containing protein OS=Oleispira antarctica RB-8 GN=OLEAN_C15150 PE=4 SV=1
C15180	R4YTD2	0.303107	No	2.015 (a)	12.761 (a)	0.314188	No	2.759 (a)	12.018 (a)	0.000449812	Yes	3.637 (a)	0.394 (a)	1.880 (a)	23.642 (b)	1544	0.00235557	0.000255181	0.00121762	0.0153122	0.00600116	0.000600338	0.00278214	0.0391176	>tr|R4YTD2|R4YTD2_OLEAN CobN/magnesium chelatase OS=Oleispira antarctica RB-8 GN=cobN PE=4 SV=1
C15210	R4YLT3	0.468831	No	4.293 (a)	11.207 (a)	0.280075	No	3.702 (a)	11.798 (a)	0.000869066	Yes	5.829 (a)	2.758 (a)	1.575 (a)	20.838 (b)	691	0.0084356	0.00399132	0.00227931	0.0301563	0.0214909	0.00938995	0.00520799	0.0770395	>tr|R4YLT3|R4YLT3_OLEAN TonB-dependent receptor OS=Oleispira antarctica RB-8 GN=OLEAN_C15210 PE=3 SV=1
C15260	R4YLT7	0.802238	No	29.166 (a)	26.806 (a)	0.188764	No	31.747 (a)	24.225 (b)	0.28469	No	34.690 (a)	23.643 (a)	28.804 (a)	24.808 (a)	902	0.038459	0.0262118	0.0319335	0.0275033	0.0979799	0.0616656	0.0729649	0.070262	>tr|R4YLT7|R4YLT7_OLEAN DNA topoisomerase 1 OS=Oleispira antarctica RB-8 GN=topA PE=3 SV=1
C15290	R4YM19	0.537225	No	5.314 (a)	4.188 (a)	0.644398	No	5.111 (a)	4.391 (a)	0.622079	No	5.497 (a)	5.130 (a)	4.725 (a)	3.651 (a)	294	0.0186973	0.017449	0.0160714	0.0124184	0.0476341	0.0410504	0.0367217	0.0317249	>tr|R4YM19|R4YM19_OLEAN NAD kinase OS=Oleispira antarctica RB-8 GN=nadK PE=3 SV=1
C15330	R4YTD7	0.360566	No	1.140 (a)	1.580 (a)	0.831075	No	1.303 (a)	1.418 (a)	0.545833	No	1.098 (a)	1.182 (a)	1.507 (a)	1.653 (a)	278	0.00394964	0.0042518	0.00542086	0.00594604	0.0100623	0.0100028	0.0123862	0.0151902	>tr|R4YTD7|R4YTD7_OLEAN Uncharacterized protein OS=Oleispira antarctica RB-8 GN=OLEAN_C15330 PE=4 SV=1
C15340	R4YM22	0.556683	No	10.426 (a)	15.261 (a)	0.278501	No	16.164 (a)	9.523 (a)	0.315796	No	14.948 (a)	5.905 (a)	17.379 (a)	13.142 (a)	880	0.0169864	0.00671023	0.0197489	0.0149341	0.0432753	0.0157864	0.0451243	0.0381517	>tr|R4YM22|R4YM22_OLEAN Aminopeptidase N OS=Oleispira antarctica RB-8 GN=pepN PE=4 SV=1
C15350	R4YLM8	0.941658	No	21.502 (a)	21.031 (a)	0.00552258	Yes	25.095 (a)	17.438 (b)	0.0145528	Yes	24.866 (b)	18.137 (a)	25.323 (b)	16.739 (a)	455	0.0546505	0.0398615	0.0556549	0.036789	0.13923	0.093778	0.127166	0.0939839	>tr|R4YLM8|R4YLM8_OLEAN Uncharacterized protein OS=Oleispira antarctica RB-8 GN=OLEAN_C15350 PE=4 SV=1
C15360	R4YLU4	0.378304	No	5.048 (a)	7.482 (a)	0.509504	No	7.094 (a)	5.436 (a)	0.312132	No	6.555 (a)	3.542 (a)	7.633 (a)	7.331 (a)	381	0.0172047	0.00929659	0.0200341	0.0192415	0.0438316	0.0218711	0.045776	0.0491556	>tr|R4YLU4|R4YLU4_OLEAN Uncharacterized protein OS=Oleispira antarctica RB-8 GN=OLEAN_C15360 PE=4 SV=1
C15370	R4YR12	0.0124484	Yes	13.425 (b)	20.993 (a)	0.852125	No	16.689 (a)	17.729 (a)	0.00506695	Yes	14.631 (ab)	12.218 (a)	18.747 (bc)	23.240 (c)	829	0.017649	0.0147382	0.022614	0.0280338	0.0449634	0.0346731	0.0516708	0.0716171	>tr|R4YR12|R4YR12_OLEAN Acriflavin resistance family protein OS=Oleispira antarctica RB-8 GN=OLEAN_C15370 PE=4 SV=1
C15390	R4YM24	0.846906	No	0.959 (a)	0.813 (a)	0.166579	No	0.569 (b)	1.204 (a)	0.312017	No	0.737 (a)	1.182 (a)	0.401 (a)	1.226 (a)	1116	0.000660394	0.00105914	0.000359319	0.00109857	0.00168245	0.00249173	0.000821009	0.00280648	>tr|R4YM24|R4YM24_OLEAN Exonuclease SbcC OS=Oleispira antarctica RB-8 GN=sbcC PE=4 SV=1
C15400	R4YLN0	0.0823642	No	18.814 (a)	11.246 (b)	0.659198	No	16.246 (a)	13.814 (a)	0.00932309	Yes	22.660 (b)	14.968 (a)	9.833 (a)	12.659 (a)	652	0.0347546	0.0229571	0.0150813	0.0194156	0.0885425	0.0540086	0.0344593	0.0496006	>tr|R4YLN0|R4YLN0_OLEAN Iron permease FTR1/Cytochrome c domain protein OS=Oleispira antarctica RB-8 GN=OLEAN_C15400 PE=4 SV=1
C15410	R4YLU7	0.983961	No	3.319 (a)	3.249 (a)	0.0141181	Yes	5.547 (a)	1.021 (b)	0.0401955	Yes	5.851 (c)	0.787 (a)	5.243 (bc)	1.255 (ab)	538	0.0108755	0.00146283	0.00974535	0.00233271	0.0277069	0.00344143	0.0222672	0.00595932	>tr|R4YLU7|R4YLU7_OLEAN ABC transporter related, ATP-binding subunit OS=Oleispira antarctica RB-8 GN=OLEAN_C15410 PE=3 SV=1
C15430	R4YTE1	0.596244	No	1.181 (a)	0.413 (a)	0.0850415	No	0 (b)	1.593 (a)	0.044128	Yes	0 (a)	2.361 (b)	0 (a)	0.826 (ab)	290	0	0.00814138	0	0.00284828	0	0.0191534	0	0.00727641	>tr|R4YTE1|R4YTE1_OLEAN Uncharacterized protein OS=Oleispira antarctica RB-8 GN=OLEAN_C15430 PE=4 SV=1
C15440	R4YM27	0.86125	No	2.876 (a)	3.473 (a)	0.148199	No	1.722 (b)	4.627 (a)	0.191024	No	2.203 (a)	3.548 (a)	1.242 (a)	5.705 (a)	1163	0.00189424	0.00305073	0.00106793	0.00490542	0.00482585	0.00717713	0.00244011	0.0125317	>tr|R4YM27|R4YM27_OLEAN Transcription-repair-coupling factor OS=Oleispira antarctica RB-8 GN=mfd PE=3 SV=1
C15600	R4YLN9	0.287293	No	2.559 (a)	0 (a)	0.203767	No	2.559 (a)	0 (a)	1.42896e-05	Yes	5.118 (b)	0 (a)	0 (a)	0 (a)	491	0.0104236	0	0	0	0.0265557	0	0	0	>tr|R4YLN9|R4YLN9_OLEAN Amidase OS=Oleispira antarctica RB-8 GN=amiC PE=4 SV=1
C15610	R4YLV8	0.612534	No	36.695 (a)	54.841 (a)	0.0100015	Yes	21.927 (b)	69.610 (a)	0.000975146	Yes	19.410 (a)	53.980 (b)	24.443 (a)	85.240 (c)	483	0.0401863	0.11176	0.0506066	0.17648	0.102381	0.262926	0.115631	0.450849	>tr|R4YLV8|R4YLV8_OLEAN Glyceraldehyde-3-phosphate dehydrogenase OS=Oleispira antarctica RB-8 GN=gap PE=3 SV=1
C15620	R4YR39	0.928678	No	29.006 (a)	29.723 (a)	0.241678	No	26.352 (a)	32.376 (a)	0.104997	No	29.272 (ab)	28.740 (ab)	23.432 (a)	36.013 (b)	444	0.0659279	0.0647297	0.0527748	0.0811104	0.167961	0.152283	0.120585	0.20721	>tr|R4YR39|R4YR39_OLEAN Na(+)-translocating NADH-quinone reductase subunit A OS=Oleispira antarctica RB-8 GN=nqrA PE=3 SV=1
C15630	R4YTE7	0.773149	No	3.821 (a)	4.400 (a)	0.136001	No	3.220 (b)	5.001 (a)	0.278241	No	2.918 (a)	4.724 (a)	3.522 (a)	5.278 (a)	400	0.007295	0.01181	0.008805	0.013195	0.0185851	0.0277841	0.0201186	0.0337089	>tr|R4YTE7|R4YTE7_OLEAN Na(+)-translocating NADH-quinone reductase subunit B OS=Oleispira antarctica RB-8 GN=nqrB PE=3 SV=1
C15640	R4YM36	0.535591	No	2.857 (a)	3.880 (a)	0.735703	No	3.119 (a)	3.618 (a)	0.689316	No	2.557 (a)	3.158 (a)	3.682 (a)	4.078 (a)	265	0.00964906	0.011917	0.0138943	0.0153887	0.0245824	0.0280358	0.0317472	0.039313	>tr|R4YM36|R4YM36_OLEAN Na(+)-translocating NADH-quinone reductase subunit C OS=Oleispira antarctica RB-8 GN=nqrC PE=3 SV=1
C15650	R4YLP3	0.963393	No	2.913 (a)	3.020 (a)	0.0978787	No	1.943 (b)	3.991 (a)	0.0318379	Yes	1.098 (a)	4.729 (b)	2.788 (ab)	3.253 (ab)	219	0.0050137	0.0215936	0.0127306	0.0148539	0.0127731	0.050801	0.0290882	0.0379468	>tr|R4YLP3|R4YLP3_OLEAN Na(+)-translocating NADH-quinone reductase subunit D OS=Oleispira antarctica RB-8 GN=nqrD PE=3 SV=1
C15670	R4YR45	0.700908	No	12.337 (a)	13.990 (a)	0.561735	No	12.237 (a)	14.091 (a)	0.662728	No	12.063 (a)	12.612 (a)	12.410 (a)	15.570 (a)	410	0.029422	0.030761	0.0302683	0.0379756	0.0749568	0.0723681	0.0691601	0.0970152	>tr|R4YR45|R4YR45_OLEAN Na(+)-translocating NADH-quinone reductase subunit F OS=Oleispira antarctica RB-8 GN=nqrF PE=3 SV=1
C15770	R4YR57	0.000137797	Yes	26.582 (a)	0.200 (b)	0.787269	No	15.554 (a)	11.229 (a)	0.000242072	Yes	30.707 (c)	22.457 (b)	0.401 (a)	0 (a)	596	0.0515218	0.0376795	0.000672819	0	0.131259	0.0886446	0.00153733	0	>tr|R4YR57|R4YR57_OLEAN Acyl-CoA dehydrogenase OS=Oleispira antarctica RB-8 GN=OLEAN_C15770 PE=3 SV=1
C15780	R4YTF2	0.0317815	Yes	6.342 (a)	0.199 (b)	0.50637	No	4.569 (a)	1.973 (a)	0.00262557	Yes	9.138 (b)	3.546 (a)	0 (a)	0.399 (a)	260	0.0351462	0.0136385	0	0.00153462	0.08954	0.0320858	0	0.00392044	>tr|R4YTF2|R4YTF2_OLEAN Enoyl-CoA hydratase OS=Oleispira antarctica RB-8 GN=OLEAN_C15780 PE=4 SV=1
C15820	R4YR62	0.3345	No	1.826 (a)	0 (a)	0.251898	No	1.826 (a)	0 (a)	0.0128732	Yes	3.651 (b)	0 (a)	0 (a)	0 (a)	320	0.0114094	0	0	0	0.0290671	0	0	0	>tr|R4YR62|R4YR62_OLEAN GGDEF domain protein OS=Oleispira antarctica RB-8 GN=OLEAN_C15820 PE=4 SV=1
C15860	R4YLX5	0.56719	No	3.462 (a)	6.146 (a)	0.0468917	Yes	1.948 (b)	7.661 (a)	0.0130708	Yes	1.813 (a)	5.111 (a)	2.082 (a)	10.210 (b)	559	0.00324329	0.00914311	0.00372451	0.0182648	0.00826276	0.02151	0.00851014	0.0466605	>tr|R4YLX5|R4YLX5_OLEAN Uncharacterized protein OS=Oleispira antarctica RB-8 GN=OLEAN_C15860 PE=4 SV=1
C15870	R4YR67	0.659068	No	1.170 (a)	2.225 (a)	0.0750323	No	0.386 (b)	3.009 (a)	0.0649706	No	0.372 (a)	1.967 (ab)	0.401 (a)	4.050 (b)	639	0.00058216	0.00307825	0.000627543	0.00633803	0.00148314	0.00724187	0.00143388	0.0161916	>tr|R4YR67|R4YR67_OLEAN TPR domain protein OS=Oleispira antarctica RB-8 GN=OLEAN_C15870 PE=4 SV=1
C15880	R4YTF5	0.819866	No	0.786 (a)	1.166 (a)	0.103348	No	0.167 (b)	1.785 (a)	0.235075	No	0 (a)	1.572 (a)	0.333 (a)	1.998 (a)	355	0	0.00442817	0.000938028	0.00562817	0	0.0104177	0.0021433	0.0143781	>tr|R4YTF5|R4YTF5_OLEAN Uncharacterized protein OS=Oleispira antarctica RB-8 GN=OLEAN_C15880 PE=4 SV=1
C15910	R4YLX8	0.257674	No	5.707 (b)	9.907 (a)	0.656046	No	6.966 (a)	8.648 (a)	0.333263	No	5.100 (a)	6.314 (a)	8.831 (a)	10.982 (a)	317	0.0160883	0.019918	0.027858	0.0346435	0.0409874	0.0468589	0.063653	0.0885029	>tr|R4YLX8|R4YLX8_OLEAN MoxR-like ATPase OS=Oleispira antarctica RB-8 GN=OLEAN_C15910 PE=4 SV=1
C15920	R4YR72	0.903735	No	13.864 (a)	12.393 (a)	0.0458361	Yes	19.593 (a)	6.664 (b)	0.02628	Yes	23.780 (b)	3.948 (a)	15.406 (ab)	9.380 (a)	1624	0.0146429	0.00243103	0.00948645	0.00577586	0.0373048	0.00571924	0.0216756	0.0147554	>tr|R4YR72|R4YR72_OLEAN NAD-specific glutamate dehydrogenase OS=Oleispira antarctica RB-8 GN=OLEAN_C15920 PE=4 SV=1
C15970	R4YR77	0.527898	No	2.771 (a)	1.367 (a)	0.176345	No	3.134 (a)	1.003 (b)	0.0234534	Yes	4.760 (b)	0.781 (a)	1.507 (a)	1.226 (a)	526	0.00904943	0.00148479	0.00286502	0.0023308	0.0230548	0.00349311	0.00654629	0.00595443	>tr|R4YR77|R4YR77_OLEAN Uncharacterized protein OS=Oleispira antarctica RB-8 GN=OLEAN_C15970 PE=4 SV=1
C15980	R4YTF7	0.242453	No	2.678 (b)	4.268 (a)	0.604517	No	3.115 (a)	3.831 (a)	0.285939	No	2.199 (a)	3.156 (a)	4.030 (a)	4.506 (a)	220	0.00999545	0.0143455	0.0183182	0.0204818	0.0254649	0.033749	0.0418553	0.0523243	>tr|R4YTF7|R4YTF7_OLEAN Uncharacterized protein OS=Oleispira antarctica RB-8 GN=OLEAN_C15980 PE=4 SV=1
C15990	R4YM51	0.72144	No	12.995 (a)	11.118 (a)	0.0894999	No	14.694 (a)	9.419 (b)	0.163655	No	15.736 (a)	10.254 (a)	13.652 (a)	8.584 (a)	397	0.0396373	0.0258287	0.0343879	0.0216222	0.100982	0.0607645	0.0785731	0.0552375	>tr|R4YM51|R4YM51_OLEAN Toxic anion resistance family protein OS=Oleispira antarctica RB-8 GN=OLEAN_C15990 PE=4 SV=1
C16000	R4YLR7	0.57125	No	1.140 (a)	0.820 (a)	0.965059	No	0.969 (a)	0.991 (a)	0.799539	No	1.098 (a)	1.182 (a)	0.841 (a)	0.799 (a)	167	0.00657485	0.00707784	0.00503593	0.00478443	0.0167504	0.0166513	0.0115066	0.0122227	>tr|R4YLR7|R4YLR7_OLEAN Uncharacterized protein OS=Oleispira antarctica RB-8 GN=OLEAN_C16000 PE=4 SV=1
C16010	R4YLY4	0.286037	No	3.378 (a)	1.847 (a)	0.561735	No	3.017 (a)	2.208 (a)	0.111588	No	4.392 (b)	2.364 (ab)	1.642 (a)	2.052 (ab)	334	0.0131497	0.00707784	0.00491617	0.00614371	0.0335008	0.0166513	0.011233	0.0156952	>tr|R4YLY4|R4YLY4_OLEAN Rhodopsin-like GPCR superfamily protein OS=Oleispira antarctica RB-8 GN=OLEAN_C16010 PE=4 SV=1
C16020	R4YR81	0.344844	No	11.260 (a)	8.203 (a)	0.45297	No	8.630 (a)	10.833 (a)	0.329487	No	9.893 (a)	12.627 (a)	7.367 (a)	9.038 (a)	347	0.0285101	0.036389	0.0212305	0.0260461	0.0726337	0.0856087	0.0485098	0.0665393	>tr|R4YR81|R4YR81_OLEAN Dihydroorotate dehydrogenase (quinone) OS=Oleispira antarctica RB-8 GN=pyrD PE=3 SV=1
C16040	R4YM54	0.973937	No	12.879 (a)	12.654 (a)	0.0141181	Yes	17.277 (a)	8.256 (b)	0.0122531	Yes	19.052 (c)	6.706 (a)	15.501 (bc)	9.807 (ab)	769	0.024775	0.00872042	0.0201573	0.0127529	0.0631181	0.0205156	0.0460576	0.0325795	>tr|R4YM54|R4YM54_OLEAN Ribosomal RNA large subunit methyltransferase K/L OS=Oleispira antarctica RB-8 GN=rlmL PE=3 SV=1
C16060	R4YLY7	0.917848	No	1.280 (a)	1 (a)	0.166579	No	2.280 (a)	0 (b)	0.370385	No	2.561 (a)	0 (a)	2 (a)	0 (a)	216	0.0118565	0	0.00925926	0	0.0302061	0	0.0211565	0	>tr|R4YLY7|R4YLY7_OLEAN Thiol-specific antioxidant protein OS=Oleispira antarctica RB-8 GN=OLEAN_C16060 PE=4 SV=1
C16190	R4YM63	0.72144	No	2.265 (a)	1.720 (a)	0.444796	No	2.403 (a)	1.583 (a)	0.641449	No	2.564 (a)	1.966 (a)	2.242 (a)	1.199 (a)	289	0.00887197	0.00680277	0.00775779	0.00414879	0.0226027	0.0160042	0.0177258	0.0105988	>tr|R4YM63|R4YM63_OLEAN Uncharacterized protein OS=Oleispira antarctica RB-8 GN=OLEAN_C16190 PE=4 SV=1
C16260	R4YLZ9	0.91583	No	1.120 (a)	0.954 (a)	0.170222	No	1.678 (a)	0.396 (b)	0.269925	No	1.448 (a)	0.792 (a)	1.908 (a)	0 (a)	318	0.00455346	0.00249057	0.006	0	0.0116006	0.00585929	0.0137094	0	>tr|R4YLZ9|R4YLZ9_OLEAN Ribosome biogenesis GTPase A OS=Oleispira antarctica RB-8 GN=OLEAN_C16260 PE=3 SV=1
C16270	R4YRA4	0.947287	No	0.772 (a)	0.887 (a)	0.694918	No	1.067 (a)	0.591 (a)	0.375777	No	0.361 (a)	1.182 (a)	1.773 (a)	0 (a)	233	0.00154936	0.00507296	0.00760944	0	0.00394721	0.0119346	0.0173868	0	>tr|R4YRA4|R4YRA4_OLEAN Uncharacterized protein OS=Oleispira antarctica RB-8 GN=OLEAN_C16270 PE=4 SV=1
C16350	R4YLT9	0.597641	No	1.153 (a)	1.847 (a)	0.0899819	No	0.783 (b)	2.216 (a)	0.066208	No	0.726 (a)	1.580 (ab)	0.841 (a)	2.852 (b)	351	0.00206838	0.00450142	0.00239601	0.00812536	0.00526949	0.01059	0.00547466	0.0207576	>tr|R4YLT9|R4YLT9_OLEAN Chitin deacetylase OS=Oleispira antarctica RB-8 GN=cda1 PE=4 SV=1
C16390	R4YM77	0.599451	No	1.534 (a)	1.033 (a)	0.384162	No	0.971 (a)	1.596 (a)	0.471148	No	1.101 (a)	1.966 (a)	0.841 (a)	1.226 (a)	324	0.00339815	0.0060679	0.00259568	0.00378395	0.00865728	0.0142753	0.00593088	0.00966675	>tr|R4YM77|R4YM77_OLEAN tRNA 2-thiocytidine biosynthesis protein TtcA OS=Oleispira antarctica RB-8 GN=ttcA PE=3 SV=1
C16450	R4YLU6	0.813038	No	1.131 (a)	0.807 (a)	0.415291	No	1.351 (a)	0.587 (a)	0.375777	No	1.087 (a)	1.174 (a)	1.614 (a)	0 (a)	149	0.0072953	0.00787919	0.0108322	0	0.0185859	0.0185365	0.0247506	0	>tr|R4YLU6|R4YLU6_OLEAN Uncharacterized protein OS=Oleispira antarctica RB-8 GN=OLEAN_C16450 PE=4 SV=1
C16460	R4YM10	0.112313	No	2.645 (a)	1.200 (b)	0.847774	No	2.046 (a)	1.799 (a)	0.204682	No	2.918 (a)	2.372 (a)	1.174 (a)	1.226 (a)	467	0.00624839	0.00507923	0.00251392	0.00262527	0.0159187	0.0119494	0.00574406	0.0067067	>tr|R4YM10|R4YM10_OLEAN Polyferredoxin OS=Oleispira antarctica RB-8 GN=OLEAN_C16460 PE=4 SV=1
C16470	R4YRC4	0.889747	No	16.589 (a)	16.119 (a)	0.132158	No	14.898 (b)	17.809 (a)	0.146929	No	14.266 (a)	18.911 (b)	15.530 (ab)	16.708 (ab)	312	0.0457244	0.0606122	0.0497756	0.0535513	0.11649	0.142596	0.113733	0.136806	>tr|R4YRC4|R4YRC4_OLEAN Cbb3-type cytochrome c oxidase subunit OS=Oleispira antarctica RB-8 GN=ccoP PE=3 SV=1
C16490	R4YM85	0.608359	No	17.076 (a)	14.979 (a)	0.661062	No	15.295 (a)	16.760 (a)	0.690796	No	16.834 (a)	17.318 (a)	13.756 (a)	16.201 (a)	202	0.0833366	0.0857327	0.068099	0.080203	0.212312	0.201694	0.1556	0.204892	>tr|R4YM85|R4YM85_OLEAN Cytochrome c oxidase, cbb3-type, subunit II OS=Oleispira antarctica RB-8 GN=CcoO PE=4 SV=1
C16500	R4YLV0	0.918905	No	1.523 (a)	1.681 (a)	0.692243	No	1.374 (a)	1.830 (a)	0.901765	No	1.467 (a)	1.580 (a)	1.281 (a)	2.080 (a)	473	0.00310148	0.00334038	0.00270825	0.00439746	0.00790148	0.00785856	0.00618808	0.0112341	>tr|R4YLV0|R4YLV0_OLEAN Cytochrome c oxidase, cbb3-type, subunit I OS=Oleispira antarctica RB-8 GN=OLEAN_C16500 PE=3 SV=1
C16520	R4YRD1	0.145327	No	1.536 (b)	3.912 (a)	0.416372	No	2.026 (a)	3.421 (a)	0.103497	No	1.105 (a)	1.966 (ab)	2.947 (ab)	4.876 (b)	93	0.0118817	0.0211398	0.0316882	0.0524301	0.0302704	0.0497333	0.0724044	0.133942	>tr|R4YRD1|R4YRD1_OLEAN Uncharacterized protein OS=Oleispira antarctica RB-8 GN=OLEAN_C16520 PE=4 SV=1
C16530	R4YTI2	0.901727	No	1.543 (a)	1.781 (a)	0.384601	No	1.131 (a)	2.194 (a)	0.602446	No	0.726 (a)	2.361 (a)	1.536 (a)	2.027 (a)	365	0.00198904	0.00646849	0.00420822	0.00555342	0.00506738	0.0152177	0.00961538	0.0141872	>tr|R4YTI2|R4YTI2_OLEAN N5-carboxyaminoimidazole ribonucleotide synthase OS=Oleispira antarctica RB-8 GN=purK PE=3 SV=1
C16540	R4YM89	0.917415	No	1.160 (a)	0.986 (a)	0.612422	No	0.768 (a)	1.378 (a)	0.55717	No	0.361 (a)	1.958 (a)	1.174 (a)	0.797 (a)	164	0.00220122	0.011939	0.00715854	0.00485976	0.00560793	0.0280877	0.0163566	0.0124151	>tr|R4YM89|R4YM89_OLEAN N5-carboxyaminoimidazole ribonucleotide mutase OS=Oleispira antarctica RB-8 GN=purE PE=3 SV=1
C16590	R4YM93	0.991669	No	2.746 (a)	2.766 (a)	0.105383	No	1.126 (b)	4.387 (a)	0.163655	No	0.372 (a)	5.121 (a)	1.880 (a)	3.653 (a)	197	0.00188832	0.0259949	0.00954315	0.0185431	0.00481079	0.0611555	0.0218052	0.0473717	>tr|R4YM93|R4YM93_OLEAN Uncharacterized protein OS=Oleispira antarctica RB-8 GN=OLEAN_C16590 PE=4 SV=1
C16600	R4YLV7	0.0470989	Yes	2.214 (b)	7.486 (a)	0.752562	No	5.470 (a)	4.231 (a)	0.0712185	No	3.640 (ab)	0.789 (a)	7.300 (b)	7.673 (b)	739	0.00492558	0.00106766	0.00987821	0.0103829	0.0125486	0.00251177	0.0225708	0.026525	>tr|R4YLV7|R4YLV7_OLEAN Similar to periplasmic tail-specific protease OS=Oleispira antarctica RB-8 GN=OLEAN_C16600 PE=3 SV=1
C16620	R4YRE1	0.000441769	Yes	0.755 (b)	9.360 (a)	0.826344	No	4.431 (a)	5.685 (a)	0.00195205	Yes	0.722 (a)	0.789 (a)	8.140 (b)	10.581 (b)	299	0.00241472	0.0026388	0.0272241	0.035388	0.00615185	0.00620802	0.0622044	0.0904046	>tr|R4YRE1|R4YRE1_OLEAN Transcriptional regulator, LysR family protein OS=Oleispira antarctica RB-8 GN=OLEAN_C16620 PE=4 SV=1
C16630	R4YTI6	0.00440325	Yes	17.855 (b)	74.105 (a)	0.656046	No	38.415 (a)	53.546 (a)	0.00434351	Yes	16.776 (a)	18.935 (a)	60.054 (b)	88.157 (b)	1649	0.0101734	0.0114827	0.0364184	0.0534609	0.0259183	0.0270142	0.0832126	0.136575	>tr|R4YTI6|R4YTI6_OLEAN Carbamoyl-phosphate synthase L chain OS=Oleispira antarctica RB-8 GN=OLEAN_C16630 PE=4 SV=1
C16640	R4YM96	0.00445493	Yes	0 (b)	8.414 (a)	0.600387	No	2.896 (a)	5.518 (a)	0.000772287	Yes	0 (a)	0 (a)	5.792 (b)	11.036 (c)	410	0	0	0.0141268	0.0269171	0	0	0.0322784	0.0687643	>tr|R4YM96|R4YM96_OLEAN Beta-ketoacyl synthase OS=Oleispira antarctica RB-8 GN=fabB PE=3 SV=1
C16730	R4YTJ2	0.966583	No	3.419 (a)	3.360 (a)	0.453601	No	2.968 (a)	3.811 (a)	0.660077	No	3.294 (a)	3.545 (a)	2.642 (a)	4.077 (a)	535	0.00615701	0.00662617	0.00493832	0.00762056	0.0156859	0.0155887	0.0112836	0.019468	>tr|R4YTJ2|R4YTJ2_OLEAN FAD-containing dehydrogenase.alkyldihydroxyacetonephosphate synthase OS=Oleispira antarctica RB-8 GN=OLEAN_C16730 PE=4 SV=1
C16740	R4YMA1	0.758016	No	0.582 (a)	0.961 (a)	0.57893	No	0.519 (a)	1.023 (a)	0.800176	No	0.372 (a)	0.792 (a)	0.667 (a)	1.255 (a)	532	0.000699248	0.00148872	0.00125376	0.00235902	0.00178144	0.00350236	0.00286472	0.00602653	>tr|R4YMA1|R4YMA1_OLEAN Fsn-glycerol-3-phosphate dehydrogenase (Anaerobic), large subunit, FAD/NAD(P)-binding OS=Oleispira antarctica RB-8 GN=glpA PE=4 SV=1
C16790	R4YMA5	0.395301	No	40.710 (a)	34.295 (a)	0.709038	No	36.116 (a)	38.889 (a)	0.55717	No	39.206 (a)	42.214 (a)	33.026 (a)	35.564 (a)	426	0.0920329	0.0990939	0.0775258	0.0834836	0.234467	0.233128	0.177139	0.213273	>tr|R4YMA5|R4YMA5_OLEAN Citrate synthase OS=Oleispira antarctica RB-8 GN=gltA PE=3 SV=1
C16800	R4YLX1	0.855849	No	2.845 (a)	3.021 (a)	0.734036	No	3.061 (a)	2.805 (a)	0.933296	No	2.933 (a)	2.758 (a)	3.189 (a)	2.852 (a)	124	0.0236532	0.0222419	0.0257177	0.023	0.0602601	0.0523263	0.0587626	0.0587575	>tr|R4YLX1|R4YLX1_OLEAN Succinate dehydrogenase, cytochrome b556 subunit OS=Oleispira antarctica RB-8 GN=sdhC PE=4 SV=1
C16810	R4YM32	0.404564	No	1.140 (a)	1.614 (a)	0.313899	No	1.136 (a)	1.618 (a)	0.127011	No	1.098 (a)	1.182 (a)	1.174 (a)	2.053 (a)	115	0.00954783	0.0102783	0.0102087	0.0178522	0.0243245	0.0241806	0.0233259	0.0456065	>tr|R4YM32|R4YM32_OLEAN Succinate dehydrogenase hydrophobic membrane anchor subunit OS=Oleispira antarctica RB-8 GN=sdhD PE=4 SV=1
C16820	R4YRG7	0.360566	No	56.672 (a)	67.125 (a)	0.357586	No	57.351 (a)	66.447 (a)	0.038992	Yes	57.794 (a)	55.549 (a)	56.907 (a)	77.344 (b)	590	0.0979559	0.0941508	0.0964525	0.131092	0.249557	0.221499	0.220385	0.334896	>tr|R4YRG7|R4YRG7_OLEAN Succinate dehydrogenase flavoprotein subunit OS=Oleispira antarctica RB-8 GN=sdhA PE=3 SV=1
C16830	R4YTJ7	0.825084	No	16.888 (a)	17.697 (a)	0.762387	No	17.749 (a)	16.836 (a)	0.881479	No	16.845 (a)	16.931 (a)	18.653 (a)	16.741 (a)	236	0.0713771	0.0717415	0.0790381	0.0709364	0.181844	0.168779	0.180595	0.181219	>tr|R4YTJ7|R4YTJ7_OLEAN Succinate dehydrogenase iron-sulfur subunit OS=Oleispira antarctica RB-8 GN=sdhB PE=4 SV=1
C16840	R4YMA8	0.964088	No	45.246 (a)	44.691 (a)	0.51865	No	47.572 (a)	42.365 (a)	0.320052	No	52.268 (a)	38.224 (a)	42.877 (a)	46.505 (a)	944	0.0553686	0.0404915	0.0454206	0.0492638	0.14106	0.0952601	0.103782	0.125853	>tr|R4YMA8|R4YMA8_OLEAN 2-oxoglutarate dehydrogenase E1 component OS=Oleispira antarctica RB-8 GN=sucA PE=4 SV=1
C16850	R4YLX4	0.0992602	No	22.928 (a)	17.534 (b)	0.68862	No	19.406 (a)	21.056 (a)	0.0822542	No	23.389 (b)	22.467 (b)	15.423 (a)	19.646 (ab)	413	0.056632	0.0543995	0.0373438	0.047569	0.144278	0.12798	0.085327	0.121523	>tr|R4YLX4|R4YLX4_OLEAN Dihydrolipoyllysine-residue succinyltransferase component of 2-oxoglutarate dehydrogenase complex OS=Oleispira antarctica RB-8 GN=sucB PE=3 SV=1
C16860	R4YM35	0.241342	No	59.510 (a)	32.266 (b)	0.492403	No	53.602 (a)	38.174 (a)	0.120508	No	74.897 (a)	44.123 (a)	32.307 (a)	32.226 (a)	481	0.155711	0.0917318	0.0671663	0.0669979	0.396697	0.215808	0.153469	0.171158	>tr|R4YM35|R4YM35_OLEAN Dihydrolipoyl dehydrogenase OS=Oleispira antarctica RB-8 GN=lpdG PE=4 SV=1
C16870	R4YRH4	0.645901	No	31.026 (a)	25.644 (a)	0.0998601	No	34.396 (a)	22.273 (b)	0.0942409	No	39.574 (b)	22.477 (a)	29.219 (ab)	22.069 (a)	391	0.101212	0.0574859	0.0747289	0.0564425	0.257853	0.135241	0.170748	0.144192	>tr|R4YRH4|R4YRH4_OLEAN Succinyl-CoA ligase [ADP-forming] subunit beta OS=Oleispira antarctica RB-8 GN=sucC PE=3 SV=1
C16880	R4YTK0	0.697315	No	28.152 (a)	26.040 (a)	0.693026	No	27.932 (a)	26.260 (a)	0.205164	No	31.472 (a)	24.831 (a)	24.391 (a)	27.688 (a)	291	0.108151	0.0853299	0.0838179	0.0951478	0.275531	0.200747	0.191516	0.243071	>tr|R4YTK0|R4YTK0_OLEAN Succinyl-CoA ligase [ADP-forming] subunit alpha OS=Oleispira antarctica RB-8 GN=sucD PE=3 SV=1
C16910	R4YM37	0.773149	No	61.965 (a)	55.524 (a)	0.0101407	Yes	45.342 (b)	72.146 (a)	0.0179252	Yes	46.760 (ab)	77.169 (c)	43.924 (a)	67.124 (bc)	633	0.0738705	0.12191	0.0693902	0.106041	0.188196	0.286805	0.15855	0.2709	>tr|R4YM37|R4YM37_OLEAN Chaperone protein HtpG OS=Oleispira antarctica RB-8 GN=htpG PE=3 SV=1
C16920	R4YRI0	0.72144	No	0.941 (a)	1.360 (a)	0.529988	No	0.882 (a)	1.419 (a)	0.319521	No	1.098 (a)	0.784 (a)	0.667 (a)	2.053 (a)	186	0.00590323	0.00421505	0.00358602	0.0110376	0.0150393	0.00991631	0.00819371	0.0281975	>tr|R4YRI0|R4YRI0_OLEAN Uncharacterized protein OS=Oleispira antarctica RB-8 GN=OLEAN_C16920 PE=4 SV=1
C17250	R4YM04	0.963393	No	0.952 (a)	1.000 (a)	0.496537	No	0.750 (a)	1.202 (a)	0.828547	No	0.726 (a)	1.177 (a)	0.773 (a)	1.226 (a)	199	0.00364824	0.00591457	0.00388442	0.0061608	0.00929443	0.0139146	0.00887553	0.0157388	>tr|R4YM04|R4YM04_OLEAN OmpA-like transmembrane domain protein OS=Oleispira antarctica RB-8 GN=OLEAN_C17250 PE=4 SV=1
C17300	R4YM08	0.947301	No	4.096 (a)	4.418 (a)	0.00397224	Yes	1.308 (b)	7.206 (a)	0.00791916	Yes	1.109 (a)	7.084 (b)	1.507 (a)	7.328 (b)	326	0.00340184	0.0217301	0.0046227	0.0224785	0.00866669	0.051122	0.0105624	0.0574253	>tr|R4YM08|R4YM08_OLEAN Small-conductance mechanosensitive channel (MscS family) OS=Oleispira antarctica RB-8 GN=OLEAN_C17300 PE=4 SV=1
C17310	R4YM56	0.818314	No	1.945 (a)	1.600 (a)	0.044658	Yes	0.954 (b)	2.591 (a)	0.026532	Yes	0.733 (a)	3.156 (b)	1.174 (a)	2.025 (ab)	101	0.00725743	0.0312475	0.0116238	0.0200495	0.0184894	0.0735127	0.0265592	0.0512199	>tr|R4YM56|R4YM56_OLEAN Uncharacterized protein OS=Oleispira antarctica RB-8 GN=OLEAN_C17310 PE=4 SV=1
C17340	R4YMF3	0.81054	No	1.348 (a)	0.968 (a)	0.964559	No	1.131 (a)	1.185 (a)	0.46523	No	0.726 (a)	1.971 (a)	1.536 (a)	0.400 (a)	600	0.00121	0.003285	0.00256	0.000666667	0.00308265	0.00772827	0.00584935	0.00170311	>tr|R4YMF3|R4YMF3_OLEAN Sodium/hydrogen exchanger family protein OS=Oleispira antarctica RB-8 GN=OLEAN_C17340 PE=4 SV=1
C17390	R4YMF8	0.386713	No	2.021 (a)	0.200 (a)	0.181611	No	2.221 (a)	0 (b)	0.0156773	Yes	4.042 (b)	0 (a)	0.401 (a)	0 (a)	573	0.0070541	0	0.000699825	0	0.0179714	0	0.00159903	0	>tr|R4YMF8|R4YMF8_OLEAN Similar to carbamoyl transferase AlbXV OS=Oleispira antarctica RB-8 GN=albXV PE=4 SV=1
C17400	R4YM15	0.391922	No	3.013 (a)	1.794 (a)	0.135893	No	3.225 (a)	1.582 (b)	0.0859379	No	3.662 (b)	2.364 (ab)	2.788 (ab)	0.799 (a)	295	0.0124136	0.00801356	0.00945085	0.00270847	0.0316254	0.0188527	0.0215943	0.00691926	>tr|R4YM15|R4YM15_OLEAN 3-oxoacyl-[acyl-carrier-protein] synthase III OS=Oleispira antarctica RB-8 GN=OLEAN_C17400 PE=4 SV=1
C17410	R4YM64	0.17058	No	2.245 (a)	0.367 (b)	0.29061	No	2.019 (a)	0.593 (a)	0.0462501	Yes	3.305 (b)	1.185 (ab)	0.734 (a)	0 (a)	345	0.00957971	0.00343478	0.00212754	0	0.0244057	0.00808065	0.00486122	0	>tr|R4YM64|R4YM64_OLEAN 3-oxoacyl-[acyl-carrier-protein] synthase 3 OS=Oleispira antarctica RB-8 GN=fabH PE=4 SV=1
C17450	R4YM18	0.0197538	Yes	4.194 (a)	1.847 (b)	0.415178	No	2.450 (a)	3.590 (a)	0.0128732	Yes	3.659 (bc)	4.729 (c)	1.242 (a)	2.452 (ab)	554	0.00660469	0.0085361	0.00224188	0.00442599	0.0168264	0.020082	0.00512247	0.011307	>tr|R4YM18|R4YM18_OLEAN AMP-dependent synthetase and ligase OS=Oleispira antarctica RB-8 GN=OLEAN_C17450 PE=4 SV=1
C17480	R4YTM9	0.873973	No	1.326 (a)	1.154 (a)	0.155138	No	1.689 (a)	0.791 (b)	0.138187	No	1.470 (ab)	1.182 (ab)	1.908 (b)	0.400 (a)	161	0.00913043	0.00734161	0.0118509	0.00248447	0.0232611	0.0172718	0.0270782	0.00634701	>tr|R4YTM9|R4YTM9_OLEAN 6,7-dimethyl-8-ribityllumazine synthase OS=Oleispira antarctica RB-8 GN=ribH PE=3 SV=1
C17490	R4YMG7	0.0466902	Yes	2.857 (a)	1.234 (b)	0.520804	No	1.701 (a)	2.390 (a)	0.0577341	No	2.561 (ab)	3.153 (b)	0.841 (a)	1.626 (ab)	205	0.0124927	0.0153805	0.00410244	0.00793171	0.031827	0.036184	0.00937368	0.0202629	>tr|R4YMG7|R4YMG7_OLEAN UPF0056 membrane protein OS=Oleispira antarctica RB-8 GN=OLEAN_C17490 PE=3 SV=1
C17540	R4YMH2	0.583919	No	25.123 (a)	17.207 (a)	0.0441977	Yes	30.033 (a)	12.297 (b)	0.00117454	Yes	38.797 (c)	11.448 (a)	21.269 (b)	13.145 (ab)	718	0.0540348	0.0159443	0.0296226	0.0183078	0.137662	0.0375104	0.0676847	0.0467704	>tr|R4YMH2|R4YMH2_OLEAN Catalase-peroxidase OS=Oleispira antarctica RB-8 GN=katG PE=3 SV=1
C17550	R4YM25	0.811161	No	1.321 (a)	1.641 (a)	0.57706	No	1.757 (a)	1.205 (a)	0.799539	No	1.459 (a)	1.182 (a)	2.054 (a)	1.228 (a)	157	0.00929299	0.00752866	0.0130828	0.00782166	0.0236753	0.0177119	0.0298929	0.0199818	>tr|R4YM25|R4YM25_OLEAN Ferritin, Dps family protein OS=Oleispira antarctica RB-8 GN=OLEAN_C17550 PE=3 SV=1
C17620	R4YRR5	0.407904	No	0.950 (a)	2.135 (a)	0.612422	No	1.884 (a)	1.200 (a)	0.239942	No	0.726 (a)	1.174 (a)	3.043 (a)	1.226 (a)	770	0.000942857	0.00152468	0.00395195	0.00159221	0.00240207	0.00358694	0.00902982	0.00406757	>tr|R4YRR5|R4YRR5_OLEAN Peptidase, U32 family OS=Oleispira antarctica RB-8 GN=OLEAN_C17620 PE=4 SV=1
C17670	R4YRU2	0.901727	No	12.362 (a)	12.147 (a)	0.495042	No	11.862 (a)	12.647 (a)	0.719399	No	11.716 (a)	13.007 (a)	12.007 (a)	12.288 (a)	137	0.0855182	0.0949416	0.0876423	0.0896934	0.21787	0.223359	0.200254	0.229137	>tr|R4YRU2|R4YRU2_OLEAN DNA-binding protein HU, putative OS=Oleispira antarctica RB-8 GN=OLEAN_C17670 PE=4 SV=1
C17680	R4YTP4	0.301384	No	4.950 (a)	0.440 (a)	0.166319	No	5.193 (a)	0.197 (b)	0.000509626	Yes	9.506 (b)	0.394 (a)	0.880 (a)	0 (a)	272	0.0349485	0.00144853	0.00323529	0	0.0890365	0.0034078	0.00739234	0	>tr|R4YTP4|R4YTP4_OLEAN Putative short chain dehydrogenase OS=Oleispira antarctica RB-8 GN=OLEAN_C17680 PE=3 SV=1
C17690	R4YMK2	0.775078	No	46.031 (a)	44.544 (a)	0.523754	No	46.469 (a)	44.106 (a)	0.592683	No	48.332 (a)	43.730 (a)	44.606 (a)	44.482 (a)	590	0.0819186	0.0741186	0.0756034	0.0753932	0.2087	0.174371	0.172746	0.192605	>tr|R4YMK2|R4YMK2_OLEAN Aspartate-tRNA ligase OS=Oleispira antarctica RB-8 GN=aspS PE=3 SV=1
C17720	R4YRV1	0.864165	No	4.558 (a)	4.341 (a)	0.551412	No	4.711 (a)	4.188 (a)	0.396567	No	4.392 (a)	4.724 (a)	5.030 (a)	3.651 (a)	228	0.0192632	0.0207193	0.0220614	0.0160132	0.0490757	0.0487441	0.0504082	0.0409084	>tr|R4YRV1|R4YRV1_OLEAN Short chain dehydrogenase family protein OS=Oleispira antarctica RB-8 GN=OLEAN_C17720 PE=3 SV=1
C17770	R4YRV5	0.391922	No	1.516 (a)	0.640 (a)	0.874505	No	1.170 (a)	0.986 (a)	0.561664	No	1.459 (a)	1.572 (a)	0.880 (a)	0.400 (a)	160	0.00911875	0.009825	0.0055	0.0025	0.0232314	0.0231142	0.012567	0.00638668	>tr|R4YRV5|R4YRV5_OLEAN Peptidyl-prolyl cis-trans isomerase OS=Oleispira antarctica RB-8 GN=OLEAN_C17770 PE=4 SV=1
C17780	R4YTP9	0.295017	No	3.624 (a)	2.387 (a)	0.505185	No	2.633 (a)	3.378 (a)	0.204498	No	2.918 (a)	4.330 (a)	2.348 (a)	2.425 (a)	227	0.0128546	0.0190749	0.0103436	0.0106828	0.0327491	0.0448755	0.0236342	0.0272911	>tr|R4YTP9|R4YTP9_OLEAN Uncharacterized protein OS=Oleispira antarctica RB-8 GN=OLEAN_C17780 PE=3 SV=1
C17800	R4YM55	0.459365	No	9.760 (a)	7.365 (a)	0.181611	No	6.952 (b)	10.173 (a)	0.15562	No	7.700 (a)	11.820 (a)	6.204 (a)	8.525 (a)	580	0.0132759	0.0203793	0.0106966	0.0146983	0.0338222	0.0479443	0.0244406	0.0375493	>tr|R4YM55|R4YM55_OLEAN Arginine--tRNA ligase OS=Oleispira antarctica RB-8 GN=argS PE=3 SV=1
C17810	R4YMC2	0.408594	No	1.534 (a)	0.980 (a)	0.201269	No	0.916 (b)	1.598 (a)	0.155754	No	1.098 (ab)	1.971 (b)	0.734 (a)	1.226 (ab)	381	0.00288189	0.00517323	0.00192651	0.00321785	0.00734204	0.0121705	0.00440189	0.00822055	>tr|R4YMC2|R4YMC2_OLEAN Lytic transglycosylase catalytic OS=Oleispira antarctica RB-8 GN=OLEAN_C17810 PE=4 SV=1
C17890	R4YMM4	0.881688	No	4.131 (a)	4.666 (a)	0.166579	No	5.806 (a)	2.991 (b)	0.318142	No	5.103 (a)	3.159 (a)	6.509 (a)	2.822 (a)	997	0.00511836	0.00316851	0.00652859	0.00283049	0.0130398	0.00745421	0.0149172	0.00723098	>tr|R4YMM4|R4YMM4_OLEAN Uncharacterized protein OS=Oleispira antarctica RB-8 GN=OLEAN_C17890 PE=4 SV=1
C17920	R4YRW6	0.715108	No	1.919 (a)	1.013 (a)	0.251898	No	0.545 (a)	2.387 (a)	0.427426	No	1.091 (a)	2.748 (a)	0 (a)	2.027 (a)	393	0.00277608	0.00699237	0	0.00515776	0.00707248	0.0164502	0	0.0131764	>tr|R4YRW6|R4YRW6_OLEAN Response regulator receiver OS=Oleispira antarctica RB-8 GN=OLEAN_C17920 PE=4 SV=1
C17940	R4YMM7	0.983961	No	4.513 (a)	4.546 (a)	0.886324	No	4.649 (a)	4.410 (a)	0.283357	No	5.482 (a)	3.543 (a)	3.816 (a)	5.276 (a)	345	0.0158899	0.0102696	0.0110609	0.0152928	0.0404818	0.0241601	0.025273	0.039068	>tr|R4YMM7|R4YMM7_OLEAN Glycerol-3-phosphate dehydrogenase [NAD(P)+] OS=Oleispira antarctica RB-8 GN=gpsA PE=3 SV=1
C18010	R4YMD5	0.700908	No	1.857 (a)	1.187 (a)	0.0627769	No	2.449 (a)	0.595 (b)	0.10557	No	2.922 (b)	0.792 (ab)	1.976 (ab)	0.399 (a)	441	0.00662585	0.00179592	0.00448073	0.000904762	0.0168803	0.00422507	0.010238	0.00231137	>tr|R4YMD5|R4YMD5_OLEAN Uncharacterized protein OS=Oleispira antarctica RB-8 GN=OLEAN_C18010 PE=4 SV=1
C18030	R4YTQ8	0.727835	No	1.114 (a)	0.500 (a)	0.297715	No	1.419 (a)	0.195 (a)	0.490893	No	1.839 (a)	0.390 (a)	1 (a)	0 (a)	178	0.0103315	0.00219101	0.00561798	0	0.0263209	0.00515456	0.0128365	0	>tr|R4YTQ8|R4YTQ8_OLEAN Uncharacterized protein OS=Oleispira antarctica RB-8 GN=OLEAN_C18030 PE=4 SV=1
C18070	R4YRX5	0.395617	No	2.842 (a)	2.400 (a)	0.956474	No	2.639 (a)	2.603 (a)	0.587132	No	2.929 (a)	2.755 (a)	2.348 (a)	2.452 (a)	131	0.0223588	0.0210305	0.0179237	0.0187176	0.0569623	0.0494763	0.0409538	0.0478172	>tr|R4YRX5|R4YRX5_OLEAN Uncharacterized protein OS=Oleispira antarctica RB-8 GN=OLEAN_C18070 PE=4 SV=1
C18090	R4YMN7	0.819866	No	4.002 (a)	3.699 (a)	0.800149	No	3.709 (a)	3.992 (a)	0.882277	No	3.670 (a)	4.335 (a)	3.749 (a)	3.650 (a)	316	0.0116139	0.0137184	0.0118639	0.0115506	0.0295882	0.0322737	0.0271079	0.0295081	>tr|R4YMN7|R4YMN7_OLEAN Uncharacterized protein OS=Oleispira antarctica RB-8 GN=OLEAN_C18090 PE=4 SV=1
C18130	R4YTR1	0.205156	No	19.822 (a)	14.877 (b)	0.176345	No	19.698 (a)	15.001 (b)	0.0335185	Yes	22.302 (b)	17.342 (ab)	17.093 (ab)	12.661 (a)	464	0.0480647	0.037375	0.0368384	0.0272866	0.122452	0.0879282	0.0841721	0.0697084	>tr|R4YTR1|R4YTR1_OLEAN Soluble pyridine nucleotide transhydrogenase OS=Oleispira antarctica RB-8 GN=sthA PE=3 SV=1
C18160	R4YME6	0.844235	No	6.791 (a)	7.607 (a)	0.493418	No	8.180 (a)	6.218 (a)	0.790318	No	7.675 (a)	5.907 (a)	8.685 (a)	6.529 (a)	328	0.0233994	0.0180091	0.0264787	0.0199055	0.0596134	0.0423682	0.0605012	0.050852	>tr|R4YME6|R4YME6_OLEAN Transaldolase OS=Oleispira antarctica RB-8 GN=talAB PE=3 SV=1
C18370	R4YRZ6	0.289008	No	22.214 (a)	16.835 (a)	0.440964	No	21.325 (a)	17.725 (a)	0.135553	No	22.353 (a)	22.075 (a)	20.296 (a)	13.374 (a)	308	0.0725747	0.0716721	0.0658961	0.0434221	0.184895	0.168615	0.150566	0.110929	>tr|R4YRZ6|R4YRZ6_OLEAN UspA domain protein OS=Oleispira antarctica RB-8 GN=uspA PE=4 SV=1
C18390	R4YMQ5	0.947287	No	10.397 (a)	10.161 (a)	0.484901	No	9.473 (a)	11.084 (a)	0.0576223	No	11.341 (ab)	9.452 (ab)	7.605 (a)	12.716 (b)	476	0.0238256	0.0198571	0.0159769	0.0267143	0.0606993	0.0467158	0.0365057	0.0682462	>tr|R4YMQ5|R4YMQ5_OLEAN 3-isopropylmalate dehydratase large subunit OS=Oleispira antarctica RB-8 GN=leuC PE=3 SV=1
C18400	R4YM87	0.445677	No	2.662 (a)	1.268 (a)	0.646001	No	2.350 (a)	1.580 (a)	0.41421	No	2.564 (a)	2.759 (a)	2.135 (a)	0.400 (a)	211	0.0121517	0.0130758	0.0101185	0.00189573	0.0309581	0.0307621	0.0231198	0.00484298	>tr|R4YM87|R4YM87_OLEAN 3-isopropylmalate dehydratase small subunit OS=Oleispira antarctica RB-8 GN=leuD PE=3 SV=1
C18410	R4YMG0	0.903735	No	15.594 (a)	16.128 (a)	0.247655	No	14.260 (a)	17.461 (a)	0.443916	No	14.631 (a)	16.556 (a)	13.889 (a)	18.366 (a)	358	0.0408687	0.0462458	0.0387961	0.0513017	0.104119	0.108798	0.0886453	0.131059	>tr|R4YMG0|R4YMG0_OLEAN 3-isopropylmalate dehydrogenase OS=Oleispira antarctica RB-8 GN=leuB PE=3 SV=1
C18420	R4YRZ7	0.500306	No	16.860 (a)	14.045 (a)	0.400876	No	14.047 (a)	16.858 (a)	0.137428	No	17.166 (a)	16.555 (a)	10.929 (a)	17.162 (a)	371	0.0462695	0.0446226	0.0294582	0.0462588	0.117878	0.104979	0.0673092	0.118176	>tr|R4YRZ7|R4YRZ7_OLEAN Aspartate-semialdehyde dehydrogenase OS=Oleispira antarctica RB-8 GN=asd PE=3 SV=1
C18430	R4YTS1	0.800681	No	13.110 (a)	15.041 (a)	0.201269	No	17.060 (a)	11.092 (b)	0.347165	No	17.152 (a)	9.068 (a)	16.967 (a)	13.115 (a)	1023	0.0167664	0.00886413	0.0165855	0.0128201	0.0427148	0.0208537	0.0378963	0.0327512	>tr|R4YTS1|R4YTS1_OLEAN Uncharacterized protein OS=Oleispira antarctica RB-8 GN=OLEAN_C18430 PE=4 SV=1
C18440	R4YMQ8	0.947287	No	1.153 (a)	1.014 (a)	0.242773	No	0.363 (a)	1.804 (a)	0.440976	No	0.726 (a)	1.580 (a)	0 (a)	2.028 (a)	283	0.00256537	0.00558304	0	0.00716608	0.00653566	0.0131346	0	0.018307	>tr|R4YMQ8|R4YMQ8_OLEAN tRNA pseudouridine synthase A OS=Oleispira antarctica RB-8 GN=truA PE=3 SV=1
C18460	R4YMG4	0.188761	No	15.043 (a)	11.021 (b)	0.46355	No	11.888 (a)	14.176 (a)	0.164425	No	13.540 (a)	16.547 (a)	10.236 (a)	11.805 (a)	413	0.0327845	0.0400654	0.0247845	0.0285835	0.0835234	0.0942576	0.0566302	0.0730216	>tr|R4YMG4|R4YMG4_OLEAN Tryptophan synthase beta chain OS=Oleispira antarctica RB-8 GN=trpB PE=3 SV=1
C18470	R4YS02	0.807583	No	2.671 (a)	3.019 (a)	0.457491	No	2.487 (a)	3.203 (a)	0.695631	No	2.185 (a)	3.156 (a)	2.788 (a)	3.249 (a)	268	0.00815299	0.0117761	0.010403	0.0121231	0.0207709	0.0277044	0.0237698	0.0309706	>tr|R4YS02|R4YS02_OLEAN Tryptophan synthase alpha chain OS=Oleispira antarctica RB-8 GN=trpA PE=3 SV=1
C18510	R4YMG8	0.732158	No	14.600 (a)	13.037 (a)	0.356786	No	15.242 (a)	12.396 (a)	0.295752	No	14.616 (a)	14.584 (a)	15.867 (a)	10.207 (a)	505	0.0289426	0.0288792	0.0314198	0.0202119	0.0737355	0.0679411	0.0717912	0.0516347	>tr|R4YMG8|R4YMG8_OLEAN Amidophosphoribosyltransferase OS=Oleispira antarctica RB-8 GN=purF PE=3 SV=1
C18520	R4YS08	0.748698	No	7.595 (a)	6.812 (a)	0.330932	No	6.408 (a)	7.999 (a)	0.407226	No	7.317 (a)	7.872 (a)	5.498 (a)	8.127 (a)	405	0.0180667	0.019437	0.0135753	0.0200667	0.0460275	0.0457275	0.0310183	0.0512638	>tr|R4YS08|R4YS08_OLEAN O-succinylhomoserine sulfhydrylase OS=Oleispira antarctica RB-8 GN=metZ PE=3 SV=1
C18550	R4YM94	0.686853	No	2.109 (a)	1.594 (a)	0.180799	No	1.299 (b)	2.404 (a)	0.301505	No	1.463 (a)	2.755 (a)	1.135 (a)	2.053 (a)	147	0.00995238	0.0187415	0.00772109	0.013966	0.0253552	0.0440911	0.0176419	0.0356785	>tr|R4YM94|R4YM94_OLEAN Uncharacterized protein OS=Oleispira antarctica RB-8 GN=OLEAN_C18550 PE=4 SV=1
C18570	R4YS12	0.800681	No	1.343 (a)	1.021 (a)	0.709599	No	1.360 (a)	1.004 (a)	0.495997	No	1.105 (a)	1.580 (a)	1.614 (a)	0.427 (a)	387	0.0028553	0.00408269	0.00417054	0.00110336	0.00727429	0.00960491	0.00952929	0.00281872	>tr|R4YS12|R4YS12_OLEAN Transcription factor jumonji OS=Oleispira antarctica RB-8 GN=jmjC PE=4 SV=1
C18580	R4YTS6	0.649817	No	32.252 (a)	29.201 (a)	0.332505	No	28.394 (a)	33.059 (a)	0.29004	No	31.808 (a)	32.696 (a)	24.981 (a)	33.422 (a)	455	0.0699077	0.0718593	0.0549033	0.0734549	0.1781	0.169056	0.125449	0.187653	>tr|R4YTS6|R4YTS6_OLEAN Adenylosuccinate lyase OS=Oleispira antarctica RB-8 GN=purB PE=3 SV=1
C18590	R4YMR9	0.794883	No	1.917 (a)	2.313 (a)	0.589493	No	1.820 (a)	2.410 (a)	0.795906	No	1.467 (a)	2.368 (a)	2.174 (a)	2.452 (a)	212	0.00691981	0.0111698	0.0102547	0.011566	0.0176292	0.026278	0.023431	0.0295474	>tr|R4YMR9|R4YMR9_OLEAN High frequency lysogenization protein HflD homolog OS=Oleispira antarctica RB-8 GN=hflD PE=3 SV=1
C18600	R4YM97	0.459365	No	1.543 (a)	4.273 (a)	0.164034	No	0.982 (b)	4.833 (a)	0.0603208	No	0.722 (a)	2.363 (ab)	1.242 (a)	7.304 (b)	380	0.0019	0.00621842	0.00326842	0.0192211	0.00484053	0.0146294	0.00746803	0.0491035	>tr|R4YM97|R4YM97_OLEAN tRNA-specific 2-thiouridylase MnmA OS=Oleispira antarctica RB-8 GN=trmU PE=3 SV=1
C18620	R4YS17	0.373647	No	1.125 (a)	0.420 (a)	0.248289	No	1.150 (a)	0.396 (a)	0.194782	No	1.459 (a)	0.792 (a)	0.841 (a)	0 (a)	216	0.00675463	0.00366667	0.00389352	0	0.0172084	0.00862618	0.00889632	0	>tr|R4YS17|R4YS17_OLEAN Pseudouridine synthase OS=Oleispira antarctica RB-8 GN=rluE PE=3 SV=1
C18630	R4YTS8	0.775078	No	43.650 (a)	46.461 (a)	0.423184	No	42.387 (a)	47.724 (a)	0.440963	No	43.568 (a)	43.731 (a)	41.206 (a)	51.717 (a)	744	0.0585591	0.0587782	0.0553844	0.0695121	0.149188	0.138281	0.126548	0.177581	>tr|R4YTS8|R4YTS8_OLEAN Isocitrate dehydrogenase, NADP-dependent OS=Oleispira antarctica RB-8 GN=icd PE=4 SV=1
C18660	R4YMH5	0.546778	No	14.875 (a)	18.084 (a)	0.0547626	No	19.649 (a)	13.310 (b)	0.0565776	No	17.925 (ab)	11.826 (a)	21.374 (b)	14.794 (ab)	754	0.0237732	0.0156844	0.0283475	0.0196207	0.0605658	0.0368989	0.0647713	0.0501244	>tr|R4YMH5|R4YMH5_OLEAN ATP-binding protease component OS=Oleispira antarctica RB-8 GN=clpA PE=3 SV=1
C18670	R4YS20	0.514214	No	1.149 (a)	2.434 (a)	0.64669	No	2.182 (a)	1.401 (a)	0.239337	No	0.722 (a)	1.576 (a)	3.642 (a)	1.226 (a)	72	0.0100278	0.0218889	0.0505833	0.0170278	0.0255472	0.0514957	0.115578	0.0435004	>tr|R4YS20|R4YS20_OLEAN Translation initiation factor IF-1 OS=Oleispira antarctica RB-8 GN=infA PE=3 SV=1
C18700	R4YMA2	0.901727	No	1.140 (a)	1.234 (a)	0.957568	No	1.170 (a)	1.204 (a)	0.991756	No	1.098 (a)	1.182 (a)	1.242 (a)	1.226 (a)	800	0.0013725	0.0014775	0.0015525	0.0015325	0.00349665	0.00347596	0.00354731	0.00391504	>tr|R4YMA2|R4YMA2_OLEAN Cell division FtsK protein, putative OS=Oleispira antarctica RB-8 GN=ftsK PE=4 SV=1
C18740	R4YMS9	0.290976	No	15.585 (a)	12.093 (a)	0.193103	No	12.051 (b)	15.627 (a)	0.0466548	Yes	14.628 (b)	16.542 (b)	9.474 (a)	14.713 (b)	426	0.034338	0.038831	0.0222394	0.0345376	0.0874812	0.0913536	0.050815	0.0882321	>tr|R4YMS9|R4YMS9_OLEAN Serine--tRNA ligase OS=Oleispira antarctica RB-8 GN=serS PE=3 SV=1
C18760	R4YMI3	0.983961	No	15.623 (a)	15.795 (a)	0.105383	No	20.083 (a)	11.335 (b)	0.00461581	Yes	24.144 (c)	7.102 (a)	16.022 (b)	15.567 (b)	539	0.0447941	0.0131763	0.0297254	0.0288813	0.114119	0.0309984	0.0679197	0.0737822	>tr|R4YMI3|R4YMI3_OLEAN Methyl-accepting chemotaxis protein OS=Oleispira antarctica RB-8 GN=OLEAN_C18760 PE=4 SV=1
C18960	R4YMJ3	0.979102	No	26.111 (a)	26.268 (a)	0.559348	No	24.828 (a)	27.552 (a)	0.427426	No	27.000 (a)	25.222 (a)	22.655 (a)	29.881 (a)	546	0.0494505	0.0461941	0.0414927	0.0547271	0.125983	0.108676	0.0948068	0.13981	>tr|R4YMJ3|R4YMJ3_OLEAN Electron transfer flavoprotein-ubiquinone oxidoreductase OS=Oleispira antarctica RB-8 GN=OLEAN_C18960 PE=4 SV=1
C18970	R4YS45	0.357833	No	69.340 (a)	51.480 (a)	0.229491	No	50.830 (a)	69.990 (a)	0.120508	No	55.605 (ab)	83.076 (b)	46.056 (a)	56.905 (ab)	249	0.223313	0.333639	0.184964	0.228534	0.568924	0.784916	0.422625	0.58383	>tr|R4YS45|R4YS45_OLEAN Electron transfer flavoprotein, beta subunit OS=Oleispira antarctica RB-8 GN=etfB PE=4 SV=1
C18980	R4YTT9	0.81054	No	44.516 (a)	39.745 (a)	0.446708	No	36.939 (a)	47.321 (a)	0.626966	No	42.550 (a)	46.482 (a)	31.329 (a)	48.161 (a)	309	0.137702	0.150427	0.101388	0.155861	0.350817	0.353894	0.231663	0.398173	>tr|R4YTT9|R4YTT9_OLEAN Electron transfer flavoprotein, alpha subunit OS=Oleispira antarctica RB-8 GN=etfA PE=4 SV=1
C18990	R4YMU5	0.753465	No	1.547 (a)	2.126 (a)	0.176345	No	1.062 (b)	2.612 (a)	0.334279	No	0.722 (a)	2.372 (a)	1.401 (a)	2.851 (a)	435	0.00165977	0.00545287	0.00322069	0.00655402	0.00422851	0.0128284	0.00735897	0.0167434	>tr|R4YMU5|R4YMU5_OLEAN Predicted UDP-glucose 6-dehydrogenase OS=Oleispira antarctica RB-8 GN=ugd PE=3 SV=1
C19000	R4YMB7	0.887149	No	3.971 (a)	3.595 (a)	0.650708	No	3.359 (a)	4.207 (a)	0.789996	No	4.009 (a)	3.933 (a)	2.710 (a)	4.480 (a)	505	0.00793861	0.00778812	0.00536634	0.00887129	0.0202248	0.0183223	0.0122616	0.0226632	>tr|R4YMB7|R4YMB7_OLEAN Type II secretion system protein E OS=Oleispira antarctica RB-8 GN=OLEAN_C19000 PE=4 SV=1
C19010	R4YMJ6	0.491801	No	0.943 (a)	1.958 (a)	0.561529	No	1.083 (a)	1.819 (a)	0.286694	No	1.098 (a)	0.789 (a)	1.067 (a)	2.849 (a)	406	0.00270443	0.00194335	0.00262808	0.00701724	0.00688994	0.00457191	0.00600491	0.0179268	>tr|R4YMJ6|R4YMJ6_OLEAN General secretion pathway protein F OS=Oleispira antarctica RB-8 GN=gspF PE=4 SV=1
C19020	R4YS50	0.283721	No	2.083 (a)	1.207 (b)	0.498876	No	1.905 (a)	1.385 (a)	0.245835	No	2.196 (a)	1.971 (a)	1.614 (a)	0.799 (a)	147	0.0149388	0.0134082	0.0109796	0.00543537	0.0380587	0.031544	0.0250873	0.0138856	>tr|R4YS50|R4YS50_OLEAN General secretion pathway protein G OS=Oleispira antarctica RB-8 GN=gspG PE=4 SV=1
C19070	R4YS56	0.724336	No	0.956 (a)	1.380 (a)	0.272381	No	0.730 (a)	1.606 (a)	0.375777	No	0.726 (a)	1.187 (a)	0.734 (a)	2.025 (a)	411	0.00176642	0.00288808	0.00178589	0.00492701	0.00450022	0.00679448	0.00408058	0.0125869	>tr|R4YS56|R4YS56_OLEAN Type II secretion system protein L OS=Oleispira antarctica RB-8 GN=gspL PE=3 SV=1
C19090	R4YMV1	0.570994	No	6.047 (a)	5.107 (a)	0.355922	No	6.156 (a)	4.998 (a)	0.452778	No	6.577 (a)	5.517 (a)	5.736 (a)	4.479 (a)	460	0.0142978	0.0119935	0.0124696	0.00973696	0.0364258	0.0282158	0.0284918	0.0248747	>tr|R4YMV1|R4YMV1_OLEAN Glutathione reductase OS=Oleispira antarctica RB-8 GN=gsh PE=3 SV=1
C19100	R4YMC3	0.928678	No	13.922 (a)	14.411 (a)	0.233971	No	12.063 (a)	16.270 (a)	0.498566	No	12.092 (a)	15.752 (a)	12.033 (a)	16.789 (a)	926	0.0130583	0.0170108	0.0129946	0.0181307	0.033268	0.0400195	0.0296914	0.0463179	>tr|R4YMC3|R4YMC3_OLEAN RNA polymerase-associated protein RapA OS=Oleispira antarctica RB-8 GN=rapA PE=4 SV=1
C19150	R4YMC7	0.952396	No	2.643 (a)	2.793 (a)	0.919307	No	2.616 (a)	2.820 (a)	0.582391	No	3.323 (a)	1.963 (a)	1.908 (a)	3.678 (a)	523	0.00635373	0.00375335	0.00364818	0.0070325	0.0161871	0.0088301	0.00833575	0.0179657	>tr|R4YMC7|R4YMC7_OLEAN tRNA sulfurtransferase OS=Oleispira antarctica RB-8 GN=thiI PE=3 SV=1
C19170	R4YS62	0.95458	No	10.917 (a)	11.304 (a)	0.00975612	Yes	7.349 (b)	14.873 (a)	0.0253378	Yes	7.653 (a)	14.181 (b)	7.045 (a)	15.564 (b)	617	0.0124036	0.0229838	0.0114182	0.0252253	0.0315999	0.0540715	0.0260894	0.0644423	>tr|R4YS62|R4YS62_OLEAN TonB-dependent receptor OS=Oleispira antarctica RB-8 GN=OLEAN_C19170 PE=3 SV=1
C19210	R4YMK6	0.0045587	Yes	2.266 (a)	0.199 (b)	0.954286	No	1.279 (a)	1.186 (a)	0.0145528	Yes	2.557 (b)	1.974 (b)	0 (a)	0.399 (a)	434	0.00589171	0.00454839	0	0.000919355	0.01501	0.0107005	0	0.00234865	>tr|R4YMK6|R4YMK6_OLEAN TPR domain protein OS=Oleispira antarctica RB-8 GN=OLEAN_C19210 PE=4 SV=1
C19220	R4YS68	0.190266	No	1.691 (a)	0.434 (b)	0.628086	No	1.318 (a)	0.807 (a)	0.181398	No	2.196 (a)	1.187 (a)	0.440 (a)	0.427 (a)	205	0.0107122	0.00579024	0.00214634	0.00208293	0.0272909	0.0136221	0.00490418	0.0053212	>tr|R4YS68|R4YS68_OLEAN Protein TonB OS=Oleispira antarctica RB-8 GN=tonB2 PE=3 SV=1
C19230	R4YTU8	0.303463	No	1.749 (a)	0.399 (a)	0.198698	No	0.372 (b)	1.777 (a)	0.0620966	No	0.744 (ab)	2.755 (b)	0 (a)	0.799 (ab)	137	0.00543066	0.0201095	0	0.00583212	0.0138354	0.0473095	0	0.0148991	>tr|R4YTU8|R4YTU8_OLEAN TonB system transport protein ExbD2 OS=Oleispira antarctica RB-8 GN=OLEAN_C19230 PE=3 SV=1
C19250	R4YMD4	0.107776	No	19.219 (a)	12.007 (b)	0.378984	No	13.417 (a)	17.809 (a)	0.0696602	No	17.535 (ab)	20.904 (b)	9.300 (a)	14.714 (ab)	488	0.0359324	0.0428361	0.0190574	0.0301516	0.091543	0.100776	0.0435443	0.0770276	>tr|R4YMD4|R4YMD4_OLEAN MotA/TolQ/ExbB proton channel OS=Oleispira antarctica RB-8 GN=OLEAN_C19250 PE=3 SV=1
C19260	R4YMK9	0.157273	No	3.618 (a)	0.914 (b)	0.929204	No	2.149 (a)	2.383 (a)	0.279796	No	3.298 (a)	3.938 (a)	1 (a)	0.827 (a)	284	0.0116127	0.0138662	0.00352113	0.00291197	0.029585	0.0326215	0.00804544	0.00743913	>tr|R4YMK9|R4YMK9_OLEAN Uncharacterized protein OS=Oleispira antarctica RB-8 GN=OLEAN_C19260 PE=4 SV=1
C19270	R4YS72	0.793357	No	24.207 (a)	26.015 (a)	0.936132	No	24.869 (a)	25.352 (a)	0.642905	No	25.936 (a)	22.478 (a)	23.803 (a)	28.226 (a)	987	0.0262776	0.0227741	0.0241165	0.0285978	0.0669461	0.0535781	0.0551039	0.0730579	>tr|R4YS72|R4YS72_OLEAN Peptidase M16-like OS=Oleispira antarctica RB-8 GN=OLEAN_C19270 PE=3 SV=1
C19280	R4YTV0	0.818314	No	0.965 (a)	0.627 (a)	0.39846	No	0.372 (a)	1.220 (a)	0.603428	No	0.744 (a)	1.185 (a)	0 (a)	1.255 (a)	389	0.0019126	0.00304627	0	0.00322622	0.00487262	0.00716664	0	0.00824194	>tr|R4YTV0|R4YTV0_OLEAN Aminotransferase, class V family OS=Oleispira antarctica RB-8 GN=OLEAN_C19280 PE=3 SV=1
C19350	R4YME0	0.81054	No	1.330 (a)	1.755 (a)	0.587754	No	1.890 (a)	1.195 (a)	0.792817	No	1.470 (a)	1.190 (a)	2.309 (a)	1.201 (a)	235	0.00625532	0.00506383	0.00982553	0.00511064	0.0159364	0.0119131	0.0224504	0.013056	>tr|R4YME0|R4YME0_OLEAN Uncharacterized protein OS=Oleispira antarctica RB-8 GN=OLEAN_C19350 PE=4 SV=1
C19370	R4YS78	0.597641	No	6.913 (a)	4.749 (a)	0.0926204	No	8.055 (a)	3.608 (b)	0.116107	No	9.491 (b)	4.335 (ab)	6.618 (ab)	2.881 (a)	473	0.0200655	0.0091649	0.0139915	0.00609091	0.0511199	0.0215613	0.0319693	0.0155603	>tr|R4YS78|R4YS78_OLEAN ATP-dependent RNA helicase RhlB OS=Oleispira antarctica RB-8 GN=rhlB PE=3 SV=1
C19450	R4YME7	0.378351	No	6.455 (a)	5.366 (a)	0.627393	No	5.621 (a)	6.200 (a)	0.485977	No	6.212 (a)	6.698 (a)	5.030 (a)	5.702 (a)	491	0.0126517	0.0136415	0.0102444	0.011613	0.0322322	0.032093	0.0234075	0.0296675	>tr|R4YME7|R4YME7_OLEAN Mannose-1-phosphate guanylyltransferase OS=Oleispira antarctica RB-8 GN=manC PE=3 SV=1
C19510	R4YMM5	0.818651	No	3.253 (a)	2.606 (a)	0.0530827	No	1.447 (b)	4.412 (a)	0.0361356	Yes	2.561 (ab)	3.945 (b)	0.333 (a)	4.879 (b)	301	0.00850831	0.0131063	0.00110631	0.0162093	0.0216762	0.0308338	0.00252782	0.0414095	>tr|R4YMM5|R4YMM5_OLEAN Uncharacterized protein OS=Oleispira antarctica RB-8 GN=OLEAN_C19510 PE=4 SV=1
C19530	R4YTV8	0.986796	No	3.262 (a)	3.233 (a)	0.761523	No	2.908 (a)	3.587 (a)	0.712793	No	2.174 (a)	4.351 (a)	3.642 (a)	2.824 (a)	486	0.00447325	0.00895267	0.00749383	0.0058107	0.0113963	0.021062	0.0171227	0.0148444	>tr|R4YTV8|R4YTV8_OLEAN Glycosyl transferase, group 2 family protein OS=Oleispira antarctica RB-8 GN=OLEAN_C19530 PE=4 SV=1
C19540	R4YMY1	0.933509	No	17.309 (a)	16.883 (a)	0.231077	No	15.146 (a)	19.046 (a)	0.490295	No	15.692 (a)	18.925 (a)	14.599 (a)	19.166 (a)	466	0.0336738	0.0406116	0.0313283	0.0411288	0.085789	0.0955426	0.0715822	0.10507	>tr|R4YMY1|R4YMY1_OLEAN Sulfate adenylyltransferase subunit 1 OS=Oleispira antarctica RB-8 GN=cysN PE=3 SV=1
C19550	R4YMF5	0.176229	No	10.319 (a)	6.673 (b)	0.256966	No	7.033 (a)	9.958 (a)	0.0509049	No	8.423 (ab)	12.215 (b)	5.644 (a)	7.701 (ab)	304	0.0277072	0.0401809	0.0185658	0.0253322	0.0705883	0.0945294	0.042421	0.0647156	>tr|R4YMF5|R4YMF5_OLEAN Sulfate adenylyltransferase subunit 2 OS=Oleispira antarctica RB-8 GN=cysD PE=3 SV=1
C19560	R4YMM8	0.732158	No	1.326 (a)	0.999 (a)	0.924262	No	1.122 (a)	1.203 (a)	0.799299	No	1.470 (a)	1.182 (a)	0.773 (a)	1.225 (a)	272	0.00540441	0.00434559	0.00284191	0.00450368	0.0137685	0.0102234	0.00649349	0.0115054	>tr|R4YMM8|R4YMM8_OLEAN Inositol-phosphate phosphatase OS=Oleispira antarctica RB-8 GN=OLEAN_C19560 PE=4 SV=1
C19570	R4YS88	0.481713	No	6.328 (a)	8.105 (a)	0.321267	No	6.224 (a)	8.210 (a)	0.25943	No	4.764 (a)	7.893 (a)	7.683 (a)	8.527 (a)	214	0.0222617	0.0368832	0.0359019	0.0398458	0.0567149	0.0867712	0.0820323	0.101793	>tr|R4YS88|R4YS88_OLEAN Adenylyl-sulfate kinase OS=Oleispira antarctica RB-8 GN=cysC PE=3 SV=1
C19600	R4YMF9	0.881885	No	1.345 (a)	1.567 (a)	0.936132	No	1.507 (a)	1.406 (a)	0.848957	No	1.105 (a)	1.585 (a)	1.908 (a)	1.226 (a)	730	0.0015137	0.00217123	0.0026137	0.00167945	0.00385637	0.00510803	0.00597205	0.00429045	>tr|R4YMF9|R4YMF9_OLEAN Glycosyltransferase family 2 protein OS=Oleispira antarctica RB-8 GN=OLEAN_C19600 PE=4 SV=1
C19610	R4YMN2	0.562729	No	1.912 (a)	1.174 (a)	0.476117	No	1.904 (a)	1.182 (a)	0.00199705	Yes	1.459 (b)	2.364 (b)	2.348 (b)	0 (a)	203	0.00718719	0.0116453	0.0115665	0	0.0183104	0.0273967	0.0264283	0	>tr|R4YMN2|R4YMN2_OLEAN Uncharacterized protein OS=Oleispira antarctica RB-8 GN=OLEAN_C19610 PE=4 SV=1
C19620	R4YS92	0.428711	No	3.792 (a)	2.774 (a)	0.604517	No	3.589 (a)	2.977 (a)	0.301538	No	3.655 (a)	3.929 (a)	3.522 (a)	2.025 (a)	338	0.0108136	0.0116243	0.0104201	0.00599112	0.0275493	0.0273472	0.023809	0.0153054	>tr|R4YS92|R4YS92_OLEAN Putative UDP-glucose 4-epimerase OS=Oleispira antarctica RB-8 GN=galE PE=4 SV=1
C19630	R4YTW2	0.655465	No	7.271 (a)	8.664 (a)	0.170222	No	6.533 (b)	9.402 (a)	0.258203	No	5.490 (a)	9.052 (a)	7.577 (a)	9.752 (a)	299	0.0183612	0.0302742	0.0253411	0.0326154	0.0467779	0.071223	0.0579021	0.0833216	>tr|R4YTW2|R4YTW2_OLEAN UTP--glucose-1-phosphate uridylyltransferase OS=Oleispira antarctica RB-8 GN=galU PE=3 SV=1
C19640	R4YMY8	0.654012	No	7.019 (a)	4.149 (a)	0.00467387	Yes	9.983 (a)	1.185 (b)	0.000794133	Yes	12.067 (c)	1.971 (a)	7.899 (b)	0.399 (a)	331	0.0364562	0.00595468	0.023864	0.00120544	0.0928775	0.014009	0.0545271	0.0030795	>tr|R4YMY8|R4YMY8_OLEAN Uncharacterized protein OS=Oleispira antarctica RB-8 GN=OLEAN_C19640 PE=4 SV=1
C19650	R4YMG3	0.779501	No	14.067 (a)	15.087 (a)	0.528133	No	13.762 (a)	15.392 (a)	0.782994	No	13.179 (a)	14.955 (a)	14.344 (a)	15.830 (a)	356	0.0370197	0.0420084	0.0402921	0.0444663	0.0943131	0.0988288	0.0920637	0.113597	>tr|R4YMG3|R4YMG3_OLEAN Uncharacterized protein OS=Oleispira antarctica RB-8 GN=OLEAN_C19650 PE=4 SV=1
C19660	R4YMN6	0.638302	No	3.795 (a)	3.027 (a)	0.303133	No	2.817 (a)	4.005 (a)	0.259502	No	3.659 (a)	3.932 (a)	1.976 (a)	4.078 (a)	310	0.0118032	0.0126839	0.00637419	0.0131548	0.0300705	0.02984	0.0145644	0.0336063	>tr|R4YMN6|R4YMN6_OLEAN Uncharacterized protein OS=Oleispira antarctica RB-8 GN=OLEAN_C19660 PE=4 SV=1
C19670	R4YS96	0.118551	No	18.879 (a)	12.496 (b)	0.411911	No	13.832 (a)	17.542 (a)	0.0489312	Yes	15.707 (ab)	22.050 (b)	11.957 (a)	13.034 (a)	322	0.0487795	0.0684783	0.0371335	0.0404783	0.124273	0.161102	0.0848466	0.103409	>tr|R4YS96|R4YS96_OLEAN Uncharacterized protein OS=Oleispira antarctica RB-8 GN=OLEAN_C19670 PE=4 SV=1
C19680	R4YTW4	0.55965	No	36.184 (a)	30.163 (a)	0.459657	No	30.142 (a)	36.205 (a)	0.503273	No	31.776 (a)	40.593 (a)	28.508 (a)	31.818 (a)	1266	0.0250995	0.032064	0.0225182	0.0251327	0.0639448	0.0754335	0.0514518	0.0642058	>tr|R4YTW4|R4YTW4_OLEAN Glycosyl transferase, group 1 OS=Oleispira antarctica RB-8 GN=OLEAN_C19680 PE=4 SV=1
C19690	R4YMZ2	0.688017	No	8.377 (a)	7.191 (a)	0.121102	No	6.354 (b)	9.213 (a)	0.107349	No	7.678 (ab)	9.075 (ab)	5.030 (a)	9.351 (b)	362	0.0212099	0.0250691	0.013895	0.0258315	0.0540355	0.0589773	0.0317488	0.065991	>tr|R4YMZ2|R4YMZ2_OLEAN dTDP-glucose 4,6-dehydratase OS=Oleispira antarctica RB-8 GN=rffG PE=3 SV=1
C19700	R4YMG5	0.623142	No	5.369 (a)	4.141 (a)	0.51865	No	4.131 (a)	5.378 (a)	0.413633	No	4.035 (a)	6.703 (a)	4.228 (a)	4.053 (a)	326	0.0123773	0.0205613	0.0129693	0.0124325	0.031533	0.0483725	0.0296337	0.031761	>tr|R4YMG5|R4YMG5_OLEAN dTDP-4-dehydrorhamnose reductase. By similarity OS=Oleispira antarctica RB-8 GN=rfbD PE=4 SV=1
C19710	R4YMN9	0.0357009	Yes	10.631 (a)	7.340 (b)	0.886716	No	8.791 (a)	9.180 (a)	0.0971874	No	10.232 (a)	11.030 (a)	7.350 (a)	7.329 (a)	181	0.0565304	0.0609392	0.0406077	0.0404917	0.14402	0.143365	0.0927848	0.103443	>tr|R4YMN9|R4YMN9_OLEAN dTDP-4-dehydrorhamnose 3,5-epimerase. By similarity OS=Oleispira antarctica RB-8 GN=rmlC PE=4 SV=1
C19720	R4YS99	0.850435	No	16.822 (a)	15.686 (a)	0.170222	No	13.741 (b)	18.767 (a)	0.2669	No	13.165 (a)	20.480 (a)	14.318 (a)	17.054 (a)	345	0.0381594	0.0593623	0.0415014	0.0494319	0.0972168	0.139655	0.0948268	0.126282	>tr|R4YS99|R4YS99_OLEAN Glucose-1-phosphate thymidylyltransferase OS=Oleispira antarctica RB-8 GN=rmlA PE=3 SV=1
C19730	R4YTW5	0.546778	No	11.383 (a)	10.048 (a)	0.922671	No	10.826 (a)	10.605 (a)	0.765413	No	11.337 (a)	11.429 (a)	10.315 (a)	9.782 (a)	536	0.0211511	0.0213228	0.0192444	0.01825	0.0538856	0.0501638	0.0439716	0.0466228	>tr|R4YTW5|R4YTW5_OLEAN Polysialic acid transport protein KpsD OS=Oleispira antarctica RB-8 GN=kpsD PE=4 SV=1
C19740	R4YMZ5	0.750937	No	4.963 (a)	4.041 (a)	0.787064	No	4.182 (a)	4.822 (a)	0.877127	No	4.388 (a)	5.538 (a)	3.976 (a)	4.105 (a)	416	0.0105481	0.0133125	0.00955769	0.00986779	0.0268728	0.0313189	0.0218384	0.025209	>tr|R4YMZ5|R4YMZ5_OLEAN Capsule transport protein KpsE. By similarity OS=Oleispira antarctica RB-8 GN=kpsE PE=4 SV=1
C19750	R4YMG9	0.732158	No	0.969 (a)	0.614 (a)	0.227585	No	0.383 (a)	1.200 (a)	0.313894	No	0.365 (a)	1.572 (a)	0.401 (a)	0.827 (a)	223	0.00163677	0.00704933	0.00179821	0.00370852	0.00416992	0.0165842	0.00410873	0.00947405	>tr|R4YMG9|R4YMG9_OLEAN Capsule transport protein KpsT OS=Oleispira antarctica RB-8 GN=kpsT PE=4 SV=1
C19850	R4YMH6	0.904035	No	0.974 (a)	0.800 (a)	0.278501	No	0.383 (a)	1.391 (a)	0.543539	No	0.365 (a)	1.584 (a)	0.401 (a)	1.199 (a)	611	0.000597381	0.00259247	0.000656301	0.00196236	0.00152192	0.00609903	0.00149958	0.00501318	>tr|R4YMH6|R4YMH6_OLEAN Uncharacterized protein OS=Oleispira antarctica RB-8 GN=OLEAN_C19850 PE=4 SV=1
C19860	R4YMQ2	0.903735	No	2.842 (a)	3.088 (a)	0.204122	No	3.736 (a)	2.194 (a)	0.134908	No	2.922 (ab)	2.763 (ab)	4.551 (b)	1.626 (a)	332	0.0088012	0.00832229	0.0137078	0.00489759	0.0224224	0.019579	0.0313211	0.0125117	>tr|R4YMQ2|R4YMQ2_OLEAN Putative polysaccharide export protein OS=Oleispira antarctica RB-8 GN=OLEAN_C19860 PE=4 SV=1
C19870	R4YSA8	0.645099	No	3.619 (a)	2.881 (a)	0.561735	No	2.889 (a)	3.612 (a)	0.698017	No	3.294 (a)	3.945 (a)	2.483 (a)	3.280 (a)	359	0.00917549	0.0109889	0.00691643	0.00913649	0.0233759	0.0258523	0.0158034	0.0233407	>tr|R4YSA8|R4YSA8_OLEAN Uncharacterized protein OS=Oleispira antarctica RB-8 GN=OLEAN_C19870 PE=4 SV=1
C19890	R4YN02	0.921459	No	3.225 (a)	3.422 (a)	0.453601	No	3.844 (a)	2.802 (a)	0.588987	No	3.297 (a)	3.153 (a)	4.391 (a)	2.452 (a)	320	0.0103031	0.00985313	0.0137219	0.0076625	0.0262487	0.0231804	0.0313532	0.0195752	>tr|R4YN02|R4YN02_OLEAN Putative glycosyl transferase family 2 OS=Oleispira antarctica RB-8 GN=OLEAN_C19890 PE=4 SV=1
C19920	R4YSB2	0.283721	No	17.496 (a)	12.268 (b)	0.319449	No	12.728 (a)	17.036 (a)	0.14936	No	16.061 (ab)	18.930 (b)	9.395 (a)	15.142 (ab)	500	0.032122	0.03786	0.01879	0.030284	0.0818355	0.0890692	0.0429333	0.0773657	>tr|R4YSB2|R4YSB2_OLEAN Glutamate--tRNA ligase OS=Oleispira antarctica RB-8 GN=gltX PE=3 SV=1
C19980	R4YTX4	0.753465	No	1.881 (a)	2.728 (a)	0.313138	No	3.217 (a)	1.392 (a)	0.375777	No	2.178 (a)	1.585 (a)	4.256 (a)	1.199 (a)	350	0.00622286	0.00452857	0.01216	0.00342571	0.0158536	0.0106539	0.0277844	0.00875158	>tr|R4YTX4|R4YTX4_OLEAN Aminodeoxychorismate lyase family protein OS=Oleispira antarctica RB-8 GN=OLEAN_C19980 PE=4 SV=1
C20000	R4YMI7	0.0834435	No	4.166 (b)	14.255 (a)	0.423184	No	6.512 (a)	11.909 (a)	0.0064929	Yes	4.392 (a)	3.940 (a)	8.633 (a)	19.878 (b)	419	0.0104821	0.00940334	0.0206038	0.0474415	0.0267047	0.0221222	0.0470777	0.121198	>tr|R4YMI7|R4YMI7_OLEAN 3-oxoacyl-[acyl-carrier-protein] synthase 2 OS=Oleispira antarctica RB-8 GN=fabF PE=3 SV=1
C20020	R4YSC2	0.000441769	Yes	2.616 (b)	11.547 (a)	0.768227	No	7.883 (a)	6.280 (a)	0.0019557	Yes	3.652 (a)	1.580 (a)	12.114 (b)	10.979 (b)	250	0.014608	0.00632	0.048456	0.043916	0.037216	0.0148684	0.110717	0.112191	>tr|R4YSC2|R4YSC2_OLEAN 3-oxoacyl-[acyl-carrier-protein] reductase OS=Oleispira antarctica RB-8 GN=fabG PE=3 SV=1
C20030	R4YTX6	0.000441769	Yes	1.334 (b)	10.259 (a)	0.738223	No	4.899 (a)	6.693 (a)	0.000925593	Yes	1.087 (a)	1.580 (a)	8.711 (b)	11.807 (b)	314	0.00346178	0.00503185	0.027742	0.0376019	0.00881941	0.0118379	0.0633879	0.0960606	>tr|R4YTX6|R4YTX6_OLEAN Malonyl CoA-acyl carrier protein transacylase OS=Oleispira antarctica RB-8 GN=fabD PE=3 SV=1
C20050	R4YMI9	0.544039	No	7.637 (a)	9.287 (a)	0.635187	No	7.912 (a)	9.012 (a)	0.171885	No	5.833 (a)	9.441 (a)	9.992 (a)	8.582 (a)	60	0.0972167	0.15735	0.166533	0.143033	0.247674	0.370181	0.380513	0.365403	>tr|R4YMI9|R4YMI9_OLEAN 50S ribosomal protein L32 OS=Oleispira antarctica RB-8 GN=rpmF PE=3 SV=1
C20060	R4YMR7	0.889747	No	1.140 (a)	1.006 (a)	0.35632	No	1.356 (a)	0.790 (a)	0.2669	No	1.098 (a)	1.182 (a)	1.614 (a)	0.399 (a)	173	0.00634682	0.00683237	0.00932948	0.00230636	0.0161695	0.0160738	0.021317	0.00589199	>tr|R4YMR7|R4YMR7_OLEAN Uncharacterized protein OS=Oleispira antarctica RB-8 GN=OLEAN_C20060 PE=4 SV=1
C20070	R4YSC7	0.928678	No	4.042 (a)	3.614 (a)	0.954335	No	3.695 (a)	3.961 (a)	0.565089	No	2.189 (a)	5.896 (a)	5.202 (a)	2.027 (a)	320	0.00684063	0.018425	0.0162562	0.00633438	0.0174275	0.0433466	0.037144	0.0161823	>tr|R4YSC7|R4YSC7_OLEAN Periplasmic serine protease (ClpP class) OS=Oleispira antarctica RB-8 GN=OLEAN_C20070 PE=4 SV=1
C20090	R4YN14	0.290976	No	6.414 (a)	3.948 (a)	0.135137	No	6.587 (a)	3.775 (b)	0.0234712	Yes	7.303 (b)	5.525 (b)	5.871 (b)	2.025 (a)	323	0.0226099	0.0171053	0.0181765	0.00626935	0.0576021	0.0402417	0.0415315	0.0160161	>tr|R4YN14|R4YN14_OLEAN Pseudouridine synthase OS=Oleispira antarctica RB-8 GN=rluC PE=3 SV=1
C20100	R4YMJ2	0.748698	No	42.479 (a)	39.351 (a)	0.663397	No	42.493 (a)	39.337 (a)	0.492176	No	47.136 (a)	37.821 (a)	37.849 (a)	40.853 (a)	878	0.0536856	0.0430763	0.0431082	0.0465296	0.136772	0.101341	0.0984981	0.118868	>tr|R4YMJ2|R4YMJ2_OLEAN Ribonuclease E OS=Oleispira antarctica RB-8 GN=rne PE=3 SV=1
C20110	R4YMS1	0.753465	No	0.578 (a)	0.973 (a)	0.71023	No	0.956 (a)	0.595 (a)	0.515192	No	0.365 (a)	0.792 (a)	1.547 (a)	0.399 (a)	162	0.00225309	0.00488889	0.00954938	0.00246296	0.00574007	0.0115016	0.0218194	0.00629206	>tr|R4YMS1|R4YMS1_OLEAN 4-hydroxy-4-methyl-2-oxoglutarate aldolase OS=Oleispira antarctica RB-8 GN=rraA PE=3 SV=1
C20120	R4YSD1	0.248706	No	1.879 (a)	0.401 (b)	0.35632	No	1.685 (a)	0.595 (a)	0.156186	No	2.568 (b)	1.190 (ab)	0.802 (ab)	0 (a)	321	0.008	0.00370717	0.00249844	0	0.0203812	0.00872146	0.0057087	0	>tr|R4YSD1|R4YSD1_OLEAN Uncharacterized protein OS=Oleispira antarctica RB-8 GN=OLEAN_C20120 PE=4 SV=1
C20130	R4YTX9	0.966977	No	6.085 (a)	5.985 (a)	0.170222	No	4.830 (b)	7.239 (a)	0.277216	No	5.471 (a)	6.698 (a)	4.189 (a)	7.780 (a)	256	0.0213711	0.0261641	0.0163633	0.0303906	0.054446	0.0615534	0.0373885	0.0776381	>tr|R4YTX9|R4YTX9_OLEAN Phosphoenolpyruvate synthase OS=Oleispira antarctica RB-8 GN=ppsA PE=4 SV=1
C20140	R4YN17	0.72144	No	13.163 (a)	16.172 (a)	0.0702761	No	10.351 (b)	18.983 (a)	0.0467379	Yes	10.965 (a)	15.360 (ab)	9.737 (a)	22.606 (b)	558	0.0196505	0.0275269	0.0174498	0.0405125	0.0500626	0.0647596	0.0398712	0.103496	>tr|R4YN17|R4YN17_OLEAN Phosphoenolpyruvate synthase OS=Oleispira antarctica RB-8 GN=ppsA PE=4 SV=1
C20150	R4YMJ5	0.957833	No	2.282 (a)	2.179 (a)	0.35045	No	1.665 (a)	2.796 (a)	0.427426	No	2.196 (a)	2.369 (a)	1.135 (a)	3.223 (a)	272	0.00807353	0.00870956	0.00417279	0.0118493	0.0205685	0.0204901	0.00953443	0.030271	>tr|R4YMJ5|R4YMJ5_OLEAN Putative phosphoenolpyruvate synthase regulatory protein OS=Oleispira antarctica RB-8 GN=OLEAN_C20150 PE=3 SV=1
C20180	R4YTY1	0.530032	No	2.673 (a)	3.835 (a)	0.854635	No	3.090 (a)	3.419 (a)	0.643178	No	2.189 (a)	3.158 (a)	3.991 (a)	3.680 (a)	550	0.00398	0.00574182	0.00725636	0.00669091	0.0101396	0.0135082	0.0165801	0.0170931	>tr|R4YTY1|R4YTY1_OLEAN Long-chain fatty acid transport protein OS=Oleispira antarctica RB-8 GN=OLEAN_C20180 PE=4 SV=1
C20190	R4YN20	0.242453	No	3.254 (b)	5.254 (a)	0.800149	No	4.501 (a)	4.007 (a)	0.0559756	No	2.572 (a)	3.937 (ab)	6.431 (b)	4.077 (ab)	350	0.00734857	0.0112486	0.0183743	0.0116486	0.0187216	0.0264633	0.0419835	0.0297583	>tr|R4YN20|R4YN20_OLEAN Uncharacterized protein OS=Oleispira antarctica RB-8 GN=OLEAN_C20190 PE=4 SV=1
C20200	R4YMJ9	0.0481604	Yes	0.562 (b)	4.156 (a)	0.543617	No	3.092 (a)	1.625 (a)	0.0399342	Yes	0.726 (a)	0.398 (a)	5.459 (b)	2.852 (ab)	330	0.0022	0.00120606	0.0165424	0.00864242	0.00560483	0.00283737	0.0377978	0.0220786	>tr|R4YMJ9|R4YMJ9_OLEAN Predicted double-glycine peptidase OS=Oleispira antarctica RB-8 GN=OLEAN_C20200 PE=4 SV=1
C20210	R4YMS7	0.19622	No	54.483 (b)	154.849 (a)	0.814247	No	116.024 (a)	93.307 (a)	0.0128732	Yes	15.711 (a)	93.254 (a)	216.337 (b)	93.361 (a)	299	0.0525452	0.311886	0.723535	0.312244	0.133867	0.733742	1.65321	0.797681	>tr|R4YMS7|R4YMS7_OLEAN Uncharacterized protein OS=Oleispira antarctica RB-8 GN=OLEAN_C20210 PE=4 SV=1
C20230	R4YTY3	0.737132	No	2.490 (a)	3.433 (a)	0.914557	No	3.104 (a)	2.819 (a)	0.627793	No	1.820 (a)	3.159 (a)	4.388 (a)	2.479 (a)	205	0.00887805	0.0154098	0.0214049	0.0120927	0.0226181	0.0362529	0.0489081	0.0308928	>tr|R4YTY3|R4YTY3_OLEAN Phosphoserine phosphatase OS=Oleispira antarctica RB-8 GN=OLEAN_C20230 PE=4 SV=1
C20240	R4YN23	0.758016	No	1.549 (a)	1.147 (a)	0.304394	No	0.902 (a)	1.794 (a)	0.301505	No	0.737 (a)	2.361 (a)	1.067 (a)	1.226 (a)	239	0.00308368	0.00987866	0.00446444	0.00512971	0.00785614	0.0232405	0.0102008	0.0131047	>tr|R4YN23|R4YN23_OLEAN Phosphoadenosine phosphosulfate reductase OS=Oleispira antarctica RB-8 GN=cysH PE=4 SV=1
C20250	R4YMK1	0.895985	No	4.046 (a)	3.449 (a)	0.020002	Yes	6.287 (a)	1.207 (b)	0.0284036	Yes	7.303 (c)	0.789 (a)	5.271 (bc)	1.626 (ab)	324	0.0225401	0.00243519	0.0162685	0.00501852	0.0574243	0.005729	0.037172	0.0128207	>tr|R4YMK1|R4YMK1_OLEAN Transcriptional regulator, LysR family OS=Oleispira antarctica RB-8 GN=OLEAN_C20250 PE=4 SV=1
C20290	R4YN28	0.436777	No	14.413 (a)	15.949 (a)	0.55235	No	15.706 (a)	14.656 (a)	0.449943	No	14.627 (a)	14.198 (a)	16.784 (a)	15.113 (a)	355	0.0412028	0.0399944	0.0472789	0.0425718	0.10497	0.0940905	0.108028	0.108757	>tr|R4YN28|R4YN28_OLEAN Phospho-2-dehydro-3-deoxyheptonate aldolase OS=Oleispira antarctica RB-8 GN=OLEAN_C20290 PE=3 SV=1
C20310	R4YMT5	0.986522	No	21.006 (a)	21.114 (a)	0.0998601	No	17.501 (b)	24.619 (a)	0.258334	No	17.181 (a)	24.830 (a)	17.822 (a)	24.407 (a)	1231	0.0139569	0.0201706	0.0144777	0.019827	0.0355574	0.0474532	0.0330801	0.0506514	>tr|R4YMT5|R4YMT5_OLEAN Methionine synthase (5-methyltetrahydrofolate--homocysteine methyltransferase) OS=Oleispira antarctica RB-8 GN=metH PE=4 SV=1
C20340	R4YN32	0.453881	No	30.044 (a)	26.278 (a)	0.105635	No	25.264 (b)	31.058 (a)	0.0731356	No	27.766 (ab)	32.323 (b)	22.762 (a)	29.794 (ab)	560	0.0495821	0.0577196	0.0406464	0.0532036	0.126318	0.135791	0.0928732	0.135918	>tr|R4YN32|R4YN32_OLEAN Sulfite reductase(NADPH) OS=Oleispira antarctica RB-8 GN=cysI PE=4 SV=1
C20350	R4YMK7	0.638302	No	3.436 (a)	2.215 (a)	0.842937	No	3.069 (a)	2.581 (a)	0.570945	No	2.937 (a)	3.935 (a)	3.202 (a)	1.228 (a)	167	0.0175868	0.0235629	0.0191737	0.00735329	0.044805	0.0554339	0.04381	0.0187853	>tr|R4YMK7|R4YMK7_OLEAN Uncharacterized protein OS=Oleispira antarctica RB-8 GN=OLEAN_C20350 PE=4 SV=1
C20380	R4YTY9	0.827409	No	3.632 (a)	3.005 (a)	0.0781429	No	1.831 (b)	4.806 (a)	0.0673229	No	2.929 (ab)	4.335 (ab)	0.734 (a)	5.276 (b)	345	0.00848986	0.0125652	0.00212754	0.0152928	0.0216292	0.0295609	0.00486122	0.039068	>tr|R4YTY9|R4YTY9_OLEAN Alcohol dehydrogenase OS=Oleispira antarctica RB-8 GN=adhA PE=4 SV=1
C20390	R4YN36	0.650576	No	6.435 (a)	5.220 (a)	0.419822	No	5.026 (a)	6.628 (a)	0.281785	No	6.570 (a)	6.300 (a)	3.483 (a)	6.956 (a)	365	0.018	0.0172603	0.00954247	0.0190575	0.0458577	0.0406064	0.0218036	0.0486858	>tr|R4YN36|R4YN36_OLEAN Periplasmic serine protease, family S49 OS=Oleispira antarctica RB-8 GN=OLEAN_C20390 PE=4 SV=1
C20420	R4YSF5	0.752951	No	4.360 (a)	3.746 (a)	0.492403	No	4.525 (a)	3.581 (a)	0.535646	No	4.381 (a)	4.338 (a)	4.668 (a)	2.824 (a)	539	0.00812801	0.00804824	0.00866048	0.00523933	0.0207073	0.0189342	0.0197884	0.0133848	>tr|R4YSF5|R4YSF5_OLEAN Methyl-accepting chemotaxis protein OS=Oleispira antarctica RB-8 GN=OLEAN_C20420 PE=4 SV=1
C20470	R4YSG0	0.0768531	No	4.953 (b)	15.798 (a)	0.460154	No	7.661 (a)	13.089 (a)	0.0333063	Yes	4.381 (a)	5.525 (a)	10.942 (ab)	20.653 (b)	268	0.016347	0.0206157	0.0408284	0.0770634	0.0416464	0.0485003	0.0932889	0.196872	>tr|R4YSG0|R4YSG0_OLEAN Enoyl-[acyl-carrier-protein] reductase [NADH] OS=Oleispira antarctica RB-8 GN=fabI PE=3 SV=1
C20480	R4YTZ2	0.927571	No	14.789 (a)	15.380 (a)	0.06928	No	18.334 (a)	11.835 (b)	0.109625	No	19.336 (b)	10.241 (a)	17.331 (ab)	13.428 (ab)	617	0.0313387	0.0165981	0.0280891	0.0217634	0.0798401	0.0390485	0.064181	0.0555983	>tr|R4YTZ2|R4YTZ2_OLEAN Peptidylprolyl isomerase OS=Oleispira antarctica RB-8 GN=ppiD PE=4 SV=1
C20490	R4YN44	0.0481604	Yes	13.838 (b)	33.352 (a)	0.538767	No	19.578 (a)	27.612 (a)	0.0621718	No	8.784 (a)	18.892 (ab)	30.372 (ab)	36.333 (b)	90	0.0976	0.209911	0.337467	0.4037	0.24865	0.493836	0.771079	1.03132	>tr|R4YN44|R4YN44_OLEAN Putative bacterial nucleoid DNA-binding protein OS=Oleispira antarctica RB-8 GN=OLEAN_C20490 PE=3 SV=1
C20500	R4YML6	0.242453	No	27.467 (b)	34.489 (a)	0.19249	No	27.609 (b)	34.346 (a)	0.0561738	No	23.787 (a)	31.147 (ab)	31.432 (ab)	37.546 (b)	796	0.0298832	0.0391294	0.0394874	0.0471683	0.0761318	0.0920556	0.090225	0.1205	>tr|R4YML6|R4YML6_OLEAN Lon protease OS=Oleispira antarctica RB-8 GN=lon PE=2 SV=1
C20510	R4YMV0	0.76969	No	28.097 (a)	26.575 (a)	0.904028	No	27.035 (a)	27.637 (a)	0.871187	No	27.037 (a)	29.157 (a)	27.033 (a)	26.118 (a)	431	0.0627309	0.0676497	0.0627216	0.0605986	0.159816	0.159152	0.143313	0.15481	>tr|R4YMV0|R4YMV0_OLEAN ATP-dependent Clp protease ATP-binding subunit ClpX OS=Oleispira antarctica RB-8 GN=clpX PE=3 SV=1
C20520	R4YSG4	0.355931	No	7.002 (a)	8.108 (a)	0.283706	No	8.098 (a)	7.012 (a)	0.162353	No	7.310 (a)	6.695 (a)	8.886 (a)	7.329 (a)	207	0.035314	0.032343	0.0429275	0.0354058	0.0899677	0.0760899	0.0980853	0.0904502	>tr|R4YSG4|R4YSG4_OLEAN ATP-dependent Clp protease proteolytic subunit OS=Oleispira antarctica RB-8 GN=clpP PE=3 SV=1
C20530	R4YTZ4	0.637331	No	58.891 (a)	62.778 (a)	0.0978369	No	56.571 (b)	65.098 (a)	0.0634425	No	56.707 (a)	61.075 (ab)	56.435 (a)	69.120 (b)	437	0.129764	0.13976	0.129142	0.158169	0.330594	0.328798	0.295077	0.404071	>tr|R4YTZ4|R4YTZ4_OLEAN Trigger factor OS=Oleispira antarctica RB-8 GN=tig PE=3 SV=1
C20540	R4YN47	0.780705	No	0.923 (a)	1.639 (a)	0.291245	No	2.168 (a)	0.394 (a)	0.462021	No	1.456 (a)	0.390 (a)	2.880 (a)	0.399 (a)	286	0.00509091	0.00136364	0.0100699	0.0013951	0.0129698	0.00320808	0.0230088	0.00356404	>tr|R4YN47|R4YN47_OLEAN Bifunctional protein FolD OS=Oleispira antarctica RB-8 GN=folD PE=3 SV=1
C20550	R4YMM1	0.904035	No	13.819 (a)	14.468 (a)	0.395239	No	15.691 (a)	12.597 (a)	0.636453	No	14.624 (a)	13.015 (a)	16.758 (a)	12.178 (a)	454	0.0322115	0.0286674	0.0369119	0.0268238	0.0820634	0.0674428	0.0843401	0.068526	>tr|R4YMM1|R4YMM1_OLEAN Cysteine--tRNA ligase OS=Oleispira antarctica RB-8 GN=cysS PE=3 SV=1
C20560	R4YMV4	0.917199	No	15.014 (a)	14.356 (a)	0.169901	No	12.089 (b)	17.282 (a)	0.229951	No	13.887 (a)	16.142 (a)	10.290 (a)	18.423 (a)	570	0.0243632	0.0283193	0.0180526	0.0323211	0.0620687	0.0666238	0.0412485	0.0825697	>tr|R4YMV4|R4YMV4_OLEAN Glutamine--tRNA ligase OS=Oleispira antarctica RB-8 GN=glnS PE=3 SV=1
C20570	R4YSG8	0.957833	No	5.274 (a)	5.400 (a)	0.313138	No	6.068 (a)	4.606 (a)	0.587132	No	6.212 (a)	4.335 (a)	5.923 (a)	4.877 (a)	165	0.0376485	0.0262727	0.035897	0.0295576	0.0959151	0.0618091	0.0820211	0.0755099	>tr|R4YSG8|R4YSG8_OLEAN Peptidyl-prolyl cis-trans isomerase B OS=Oleispira antarctica RB-8 GN=ppiB PE=3 SV=1
C20680	R4YU00	0.844235	No	3.249 (a)	2.874 (a)	0.632627	No	2.724 (a)	3.399 (a)	0.74855	No	2.554 (a)	3.945 (a)	2.895 (a)	2.852 (a)	215	0.0118791	0.0183488	0.0134651	0.0132651	0.0302637	0.0431674	0.0307665	0.033888	>tr|R4YU00|R4YU00_OLEAN Biopolymer transport protein OS=Oleispira antarctica RB-8 GN=OLEAN_C20680 PE=3 SV=1
C20710	R4YMW6	0.864415	No	1.328 (a)	1.147 (a)	0.951166	No	1.269 (a)	1.206 (a)	0.957805	No	1.470 (a)	1.187 (a)	1.067 (a)	1.226 (a)	230	0.0063913	0.00516087	0.00463913	0.00533043	0.0162828	0.0121414	0.0106	0.0136175	>tr|R4YMW6|R4YMW6_OLEAN Lipoprotein-releasing system ATP-binding protein LolD OS=Oleispira antarctica RB-8 GN=lolD PE=3 SV=1
C20720	R4YSI1	0.546778	No	3.552 (a)	1.936 (a)	0.352327	No	3.706 (a)	1.781 (a)	0.421987	No	4.742 (a)	2.361 (a)	2.671 (a)	1.201 (a)	413	0.0114818	0.00571671	0.00646731	0.00290799	0.0292517	0.0134491	0.0147772	0.00742896	>tr|R4YSI1|R4YSI1_OLEAN ABC-type transport system, involved in lipoprotein release, permease component OS=Oleispira antarctica RB-8 GN=OLEAN_C20720 PE=4 SV=1
C20790	R4YN64	0.684345	No	66.037 (a)	71.316 (a)	0.11591	No	62.358 (b)	74.995 (a)	0.00971155	Yes	65.090 (a)	66.984 (a)	59.626 (a)	83.006 (b)	724	0.0899033	0.0925193	0.0823564	0.114649	0.229042	0.21766	0.188176	0.292891	>tr|R4YN64|R4YN64_OLEAN Malate synthase G OS=Oleispira antarctica RB-8 GN=glcB PE=3 SV=1
C20800	R4YMP2	0.986796	No	23.451 (a)	23.591 (a)	0.120943	No	29.615 (a)	17.428 (b)	0.00178246	Yes	35.853 (c)	11.049 (a)	23.376 (b)	23.806 (b)	376	0.0953537	0.0293856	0.0621702	0.0633138	0.242928	0.0691325	0.142053	0.161746	>tr|R4YMP2|R4YMP2_OLEAN Uncharacterized protein OS=Oleispira antarctica RB-8 GN=OLEAN_C20800 PE=4 SV=1
C20810	R4YMX3	0.548713	No	4.250 (a)	6.308 (a)	0.064127	No	7.316 (a)	3.242 (b)	0.0447281	Yes	6.920 (b)	1.580 (a)	7.711 (b)	4.904 (ab)	140	0.0494286	0.0112857	0.0550786	0.0350286	0.125927	0.0265507	0.125849	0.0894865	>tr|R4YMX3|R4YMX3_OLEAN Conserved hypothetical membrane protein of OstA family OS=Oleispira antarctica RB-8 GN=OLEAN_C20810 PE=4 SV=1
C20820	R4YSI8	0.964088	No	2.096 (a)	2.166 (a)	0.368739	No	1.669 (a)	2.593 (a)	0.63136	No	1.831 (a)	2.361 (a)	1.507 (a)	2.825 (a)	337	0.00543323	0.00700593	0.00447181	0.00838279	0.013842	0.0164821	0.0102177	0.0214153	>tr|R4YSI8|R4YSI8_OLEAN Ferrochelatase OS=Oleispira antarctica RB-8 GN=hemH PE=3 SV=1
C20860	R4YMX6	0.903735	No	1.331 (a)	1.173 (a)	0.911956	No	1.317 (a)	1.187 (a)	0.799539	No	1.087 (a)	1.576 (a)	1.547 (a)	0.799 (a)	1311	0.000829138	0.00120214	0.00118002	0.000609458	0.00211235	0.00282814	0.00269622	0.00155697	>tr|R4YMX6|R4YMX6_OLEAN ATP-dependent RNA helicase HrpA OS=Oleispira antarctica RB-8 GN=hrpA PE=4 SV=1
C20870	R4YSJ2	0.893333	No	34.273 (a)	33.043 (a)	0.824655	No	32.817 (a)	34.499 (a)	0.91677	No	34.650 (a)	33.896 (a)	30.984 (a)	35.102 (a)	560	0.061875	0.0605286	0.0553286	0.0626821	0.157636	0.142399	0.12642	0.160132	>tr|R4YSJ2|R4YSJ2_OLEAN Acyl-CoA synthetases OS=Oleispira antarctica RB-8 GN=acs PE=4 SV=1
C20880	R4YU05	0.964685	No	0.777 (a)	0.813 (a)	0.0781429	No	0.386 (b)	1.204 (a)	0.205164	No	0.372 (a)	1.182 (a)	0.401 (a)	1.226 (a)	301	0.00123588	0.00392691	0.00133223	0.00407309	0.00314859	0.00923843	0.00304401	0.0104054	>tr|R4YU05|R4YU05_OLEAN Hydrolase, alpha/beta fold family OS=Oleispira antarctica RB-8 GN=OLEAN_C20880 PE=4 SV=1
C20930	R4YU06	0.373647	No	0.361 (a)	1.333 (a)	0.35632	No	1.282 (a)	0.413 (a)	0.289232	No	0.722 (a)	0 (a)	1.841 (a)	0.826 (a)	213	0.00338967	0	0.00864319	0.00387793	0.00863569	0	0.0197489	0.00990685	>tr|R4YU06|R4YU06_OLEAN Biopolymer transport protein OS=Oleispira antarctica RB-8 GN=OLEAN_C20930 PE=3 SV=1
C21020	R4YSK4	0.339391	No	10.153 (a)	6.300 (a)	0.330932	No	6.512 (a)	9.941 (a)	0.142959	No	7.299 (a)	13.006 (a)	5.725 (a)	6.875 (a)	280	0.0260679	0.04645	0.0204464	0.0245536	0.0664117	0.109278	0.0467181	0.0627263	>tr|R4YSK4|R4YSK4_OLEAN ATPase, AAA family OS=Oleispira antarctica RB-8 GN=OLEAN_C21020 PE=4 SV=1
C21040	R4YN83	0.775078	No	2.927 (a)	4.125 (a)	0.786009	No	3.988 (a)	3.064 (a)	0.0272294	Yes	5.855 (b)	0 (a)	2.122 (ab)	6.129 (b)	755	0.00775497	0	0.0028106	0.00811788	0.0197569	0	0.00642194	0.0207385	>tr|R4YN83|R4YN83_OLEAN Uncharacterized protein OS=Oleispira antarctica RB-8 GN=OLEAN_C21040 PE=4 SV=1
C21050	R4YMR1	0.819866	No	5.404 (a)	4.595 (a)	0.0101407	Yes	7.179 (a)	2.820 (b)	0.0174671	Yes	8.047 (b)	2.761 (a)	6.311 (b)	2.879 (a)	222	0.0362477	0.0124369	0.0284279	0.0129685	0.0923465	0.0292591	0.0649551	0.0331302	>tr|R4YMR1|R4YMR1_OLEAN Uncharacterized protein OS=Oleispira antarctica RB-8 GN=OLEAN_C21050 PE=4 SV=1
C21090	R4YN88	0.308006	No	4.760 (a)	2.435 (a)	0.854635	No	3.833 (a)	3.362 (a)	0.360763	No	4.395 (a)	5.125 (a)	3.270 (a)	1.599 (a)	385	0.0114156	0.0133117	0.00849351	0.00415325	0.0290829	0.031317	0.0194068	0.0106102	>tr|R4YN88|R4YN88_OLEAN Ribonuclease D OS=Oleispira antarctica RB-8 GN=rnd PE=3 SV=1
C21100	R4YMR5	0.637331	No	1.926 (a)	1.366 (a)	0.166579	No	1.102 (b)	2.190 (a)	0.148614	No	1.098 (a)	2.755 (a)	1.107 (a)	1.626 (a)	200	0.00549	0.013775	0.005535	0.00813	0.0139866	0.032407	0.0126469	0.0207695	>tr|R4YMR5|R4YMR5_OLEAN Recombination protein RecR OS=Oleispira antarctica RB-8 GN=recR PE=3 SV=1
C21110	R4YMZ3	0.850928	No	0.958 (a)	0.720 (a)	0.585744	No	1.087 (a)	0.591 (a)	0.357855	No	0.733 (a)	1.182 (a)	1.440 (a)	0 (a)	108	0.00678704	0.0109444	0.0133333	0	0.017291	0.0257478	0.0304654	0	>tr|R4YMZ3|R4YMZ3_OLEAN Nucleoid-associated protein OLEAN_C21110 OS=Oleispira antarctica RB-8 GN=OLEAN_C21110 PE=3 SV=1
C21120	R4YSL1	0.301384	No	3.582 (a)	2.600 (a)	0.868082	No	3.182 (a)	2.999 (a)	0.263164	No	4.016 (a)	3.148 (a)	2.348 (a)	2.851 (a)	663	0.00605732	0.00474811	0.00354148	0.00430015	0.0154319	0.0111704	0.00809194	0.0109855	>tr|R4YSL1|R4YSL1_OLEAN DNA-directed DNA polymerase III, tau and gamma subunits OS=Oleispira antarctica RB-8 GN=dnaX PE=4 SV=1
C21140	R4YN92	0.703257	No	1.897 (a)	2.639 (a)	0.225526	No	1.497 (a)	3.039 (a)	0.113594	No	1.820 (ab)	1.974 (ab)	1.174 (a)	4.104 (b)	800	0.002275	0.0024675	0.0014675	0.00513	0.0057959	0.00580503	0.0033531	0.0131055	>tr|R4YN92|R4YN92_OLEAN ATP-dependent protease OS=Oleispira antarctica RB-8 GN=OLEAN_C21140 PE=4 SV=1
C21150	R4YMR8	0.820364	No	1.879 (a)	1.580 (a)	0.844953	No	1.844 (a)	1.614 (a)	0.897106	No	2.181 (a)	1.576 (a)	1.507 (a)	1.653 (a)	543	0.00401657	0.00290239	0.00277532	0.0030442	0.0102328	0.00682816	0.00634134	0.00777693	>tr|R4YMR8|R4YMR8_OLEAN Putative sensor protein OS=Oleispira antarctica RB-8 GN=OLEAN_C21150 PE=4 SV=1
C21160	R4YMZ7	0.72144	No	17.513 (a)	14.369 (a)	0.229491	No	12.522 (a)	19.361 (a)	0.038992	Yes	10.192 (a)	24.834 (b)	14.852 (a)	13.887 (a)	641	0.0159002	0.0387426	0.02317	0.0216646	0.040508	0.0911456	0.0529413	0.0553459	>tr|R4YMZ7|R4YMZ7_OLEAN Phosphomethylpyrimidine synthase OS=Oleispira antarctica RB-8 GN=thiC PE=3 SV=1
C21230	R4YU14	0.176528	No	2.868 (a)	1.234 (b)	0.619222	No	1.717 (a)	2.385 (a)	0.156893	No	2.192 (a)	3.543 (a)	1.242 (a)	1.226 (a)	295	0.00743051	0.0120102	0.00421017	0.00415593	0.0189303	0.0282551	0.00961983	0.010617	>tr|R4YU14|R4YU14_OLEAN Ribosomal RNA large subunit methyltransferase J OS=Oleispira antarctica RB-8 GN=rlmJ PE=3 SV=1
C21250	R4YMS8	0.715108	No	4.722 (a)	5.341 (a)	0.475998	No	5.459 (a)	4.605 (a)	0.681613	No	5.114 (a)	4.330 (a)	5.803 (a)	4.879 (a)	243	0.0210453	0.0178189	0.0238807	0.0200782	0.0536159	0.0419207	0.054565	0.0512932	>tr|R4YMS8|R4YMS8_OLEAN Uncharacterized protein OS=Oleispira antarctica RB-8 GN=OLEAN_C21250 PE=4 SV=1
C21280	R4YU16	0.918905	No	1.682 (a)	1.867 (a)	0.341028	No	2.346 (a)	1.202 (a)	0.639724	No	2.185 (a)	1.179 (a)	2.507 (a)	1.226 (a)	187	0.0116845	0.00630481	0.0134064	0.00655615	0.029768	0.0148327	0.0306324	0.0167488	>tr|R4YU16|R4YU16_OLEAN Uncharacterized protein OS=Oleispira antarctica RB-8 GN=OLEAN_C21280 PE=4 SV=1
C21360	R4YN09	0.966977	No	24.262 (a)	24.363 (a)	0.707551	No	24.726 (a)	23.899 (a)	0.942409	No	24.874 (a)	23.651 (a)	24.578 (a)	24.148 (a)	529	0.0470208	0.0447089	0.0464612	0.0456484	0.119792	0.105182	0.106159	0.116617	>tr|R4YN09|R4YN09_OLEAN ABC transporter, ATP-binding protein OS=Oleispira antarctica RB-8 GN=OLEAN_C21360 PE=4 SV=1
C21370	R4YSM6	0.885098	No	1.347 (a)	1.613 (a)	0.180356	No	0.762 (b)	2.197 (a)	0.38645	No	0.722 (a)	1.971 (a)	0.802 (a)	2.424 (a)	435	0.00165977	0.00453103	0.00184368	0.00557241	0.00422851	0.0106597	0.00421263	0.0142357	>tr|R4YSM6|R4YSM6_OLEAN Uncharacterized protein OS=Oleispira antarctica RB-8 GN=OLEAN_C21370 PE=4 SV=1
C21380	R4YU20	0.0292569	Yes	0 (b)	2.853 (a)	0.661062	No	1.841 (a)	1.012 (a)	0.0387934	Yes	0 (a)	0 (a)	3.682 (b)	2.025 (ab)	96	0	0	0.0383542	0.0210937	0	0	0.0876356	0.0538876	>tr|R4YU20|R4YU20_OLEAN Uncharacterized protein OS=Oleispira antarctica RB-8 GN=OLEAN_C21380 PE=4 SV=1
C21410	R4YN13	0.655465	No	2.302 (a)	3.047 (a)	0.378925	No	2.134 (a)	3.215 (a)	0.452778	No	1.452 (a)	3.153 (a)	2.816 (a)	3.278 (a)	248	0.00585484	0.0127137	0.0113548	0.0132177	0.0149161	0.0299102	0.0259447	0.033767	>tr|R4YN13|R4YN13_OLEAN Uncharacterized protein OS=Oleispira antarctica RB-8 GN=OLEAN_C21410 PE=4 SV=1
C21490	R4YNC3	0.72144	No	2.318 (a)	1.593 (a)	0.798538	No	1.737 (a)	2.174 (a)	0.14873	No	1.087 (a)	3.550 (a)	2.388 (a)	0.799 (a)	276	0.00393841	0.0128623	0.00865217	0.00289493	0.0100337	0.0302598	0.0197694	0.00739559	>tr|R4YNC3|R4YNC3_OLEAN Signal peptidase I OS=Oleispira antarctica RB-8 GN=lepB PE=3 SV=1
C21500	R4YMU7	0.9565	No	1.317 (a)	1.213 (a)	0.947238	No	1.320 (a)	1.211 (a)	0.762566	No	1.838 (a)	0.796 (a)	0.802 (a)	1.625 (a)	453	0.0040574	0.00175717	0.00177042	0.0035872	0.0103368	0.00413392	0.00404524	0.00916411	>tr|R4YMU7|R4YMU7_OLEAN Deoxyguanosinetriphosphate triphosphohydrolase-like protein OS=Oleispira antarctica RB-8 GN=OLEAN_C21500 PE=4 SV=1
C21560	R4YN22	0.550641	No	1.333 (a)	0.787 (a)	0.873725	No	1.134 (a)	0.986 (a)	0.452778	No	1.094 (a)	1.572 (a)	1.174 (a)	0.400 (a)	129	0.00848062	0.012186	0.00910078	0.00310078	0.0216056	0.0286688	0.0207944	0.00792146	>tr|R4YN22|R4YN22_OLEAN Glutaredoxin 2 OS=Oleispira antarctica RB-8 GN=OLEAN_C21560 PE=4 SV=1
C21570	R4YSN4	0.589142	No	6.881 (a)	5.954 (a)	0.375957	No	5.847 (a)	6.988 (a)	0.0673229	No	5.490 (a)	8.272 (b)	6.204 (ab)	5.705 (a)	291	0.018866	0.0284261	0.0213196	0.0196048	0.0480639	0.0668751	0.0487132	0.0500839	>tr|R4YSN4|R4YSN4_OLEAN Uncharacterized protein OS=Oleispira antarctica RB-8 GN=OLEAN_C21570 PE=4 SV=1
C21590	R4YND1	0.785414	No	0.974 (a)	0.621 (a)	0.981492	No	0.807 (a)	0.788 (a)	0.222262	No	0.372 (a)	1.576 (a)	1.242 (a)	0 (a)	680	0.000547059	0.00231765	0.00182647	0	0.00139371	0.00545248	0.00417331	0	>tr|R4YND1|R4YND1_OLEAN ATP-dependent DNA helicase, RecQ family OS=Oleispira antarctica RB-8 GN=OLEAN_C21590 PE=4 SV=1
C21640	R4YND5	0.952396	No	5.501 (a)	5.877 (a)	0.376785	No	7.406 (a)	3.972 (a)	0.268972	No	5.110 (a)	5.892 (a)	9.702 (a)	2.052 (a)	451	0.0113304	0.0130643	0.0215122	0.00454989	0.0288658	0.030735	0.0491533	0.0116235	>tr|R4YND5|R4YND5_OLEAN Ribosomal protein S12 methylthiotransferase RimO OS=Oleispira antarctica RB-8 GN=rimO PE=3 SV=1
C21650	R4YMV9	0.81054	No	1.882 (a)	1.545 (a)	0.89562	No	1.628 (a)	1.800 (a)	0.675427	No	2.189 (a)	1.576 (a)	1.067 (a)	2.023 (a)	483	0.00453209	0.00326294	0.00220911	0.00418841	0.0115462	0.00767637	0.0050476	0.0107	>tr|R4YMV9|R4YMV9_OLEAN Exodeoxyribonuclease I OS=Oleispira antarctica RB-8 GN=sbcB PE=4 SV=1
C21660	R4YN30	0.546778	No	1.505 (a)	0.787 (a)	0.184268	No	1.703 (a)	0.589 (b)	0.171885	No	1.831 (a)	1.179 (a)	1.575 (a)	0 (a)	321	0.00570405	0.0036729	0.00490654	0	0.0145319	0.00864084	0.011211	0	>tr|R4YN30|R4YN30_OLEAN Predicted hydrolase OS=Oleispira antarctica RB-8 GN=OLEAN_C21660 PE=4 SV=1
C21670	R4YSN9	0.514214	No	33.779 (a)	23.778 (a)	0.435428	No	33.540 (a)	24.017 (a)	0.2669	No	33.669 (a)	33.889 (a)	33.411 (a)	14.145 (a)	925	0.0363989	0.0366368	0.03612	0.0152919	0.0927316	0.0861914	0.0825307	0.0390658	>tr|R4YSN9|R4YSN9_OLEAN Uncharacterized protein OS=Oleispira antarctica RB-8 GN=OLEAN_C21670 PE=4 SV=1
C21700	R4YMW3	0.0337374	Yes	3.197 (a)	1.147 (b)	0.57706	No	2.549 (a)	1.795 (a)	0.0119649	Yes	4.031 (b)	2.364 (a)	1.067 (a)	1.226 (a)	231	0.0174502	0.0102338	0.00461905	0.00530736	0.044457	0.0240759	0.0105541	0.0135586	>tr|R4YMW3|R4YMW3_OLEAN DSBA oxidoreductase OS=Oleispira antarctica RB-8 GN=OLEAN_C21700 PE=4 SV=1
C21750	R4YMW5	0.384417	No	1.140 (a)	0.634 (a)	0.785874	No	0.969 (a)	0.805 (a)	0.472577	No	1.098 (a)	1.182 (a)	0.841 (a)	0.427 (a)	464	0.00236638	0.00254741	0.0018125	0.000920259	0.0060287	0.00599303	0.00414139	0.00235096	>tr|R4YMW5|R4YMW5_OLEAN Nitric oxide reductase large subunit OS=Oleispira antarctica RB-8 GN=norB PE=3 SV=1
C21760	R4YN39	0.775078	No	1.368 (a)	0.967 (a)	0.383906	No	0.753 (a)	1.582 (a)	0.151254	No	0.372 (a)	2.364 (a)	1.135 (a)	0.799 (a)	146	0.00254795	0.0161918	0.00777397	0.0054726	0.00649127	0.0380927	0.0177628	0.0139807	>tr|R4YN39|R4YN39_OLEAN Nitric-oxide reductase, C subunit OS=Oleispira antarctica RB-8 GN=norC PE=4 SV=1
C22100	R4YMZ4	0.983975	No	4.761 (a)	4.728 (a)	0.395239	No	5.302 (a)	4.187 (a)	0.0958949	No	4.399 (ab)	5.124 (ab)	6.204 (b)	3.251 (a)	222	0.0198153	0.0230811	0.0279459	0.0146441	0.0504824	0.0543004	0.0638538	0.037411	>tr|R4YMZ4|R4YMZ4_OLEAN Glutathione S-transferase-like protein OS=Oleispira antarctica RB-8 GN=OLEAN_C22100 PE=3 SV=1
C22320	R4YST2	0.649817	No	1.487 (a)	0.933 (a)	0.35045	No	1.626 (a)	0.794 (a)	0.375469	No	2.185 (a)	0.789 (a)	1.067 (a)	0.799 (a)	418	0.00522727	0.00188756	0.00255263	0.00191148	0.0133172	0.00444066	0.00583252	0.00488321	>tr|R4YST2|R4YST2_OLEAN Heme d1 biosynthesis protein NirF OS=Oleispira antarctica RB-8 GN=nirF PE=4 SV=1
C22360	R4YN85	0.469132	No	0.580 (a)	1.426 (a)	0.155138	No	0.386 (b)	1.620 (a)	0.038992	Yes	0.372 (a)	0.789 (a)	0.401 (a)	2.452 (b)	70	0.00531429	0.0112714	0.00572857	0.0350286	0.0135389	0.0265171	0.0130892	0.0894865	>tr|R4YN85|R4YN85_OLEAN Uncharacterized protein OS=Oleispira antarctica RB-8 GN=OLEAN_C22360 PE=4 SV=1
C22390	R4YNK9	0.323087	No	3.419 (a)	1.221 (a)	0.918123	No	2.457 (a)	2.183 (a)	0.357855	No	2.900 (a)	3.938 (a)	2.015 (a)	0.427 (a)	602	0.00481728	0.00654153	0.00334718	0.000709302	0.0122727	0.0153896	0.00764798	0.00181203	>tr|R4YNK9|R4YNK9_OLEAN Denitrification system component NirT/cytochrome c552 OS=Oleispira antarctica RB-8 GN=nirTB PE=4 SV=1
C22400	R4YN15	0.715267	No	15.216 (a)	12.395 (a)	0.661062	No	15.069 (a)	12.542 (a)	0.221882	No	13.102 (a)	17.331 (a)	17.037 (a)	7.754 (a)	543	0.0241289	0.0319171	0.0313757	0.0142799	0.061472	0.0750881	0.0716904	0.0364805	>tr|R4YN15|R4YN15_OLEAN Nitrite reductase OS=Oleispira antarctica RB-8 GN=nirS PE=4 SV=1
C22420	R4YST9	0.327578	No	1.140 (a)	0.600 (a)	0.656046	No	0.749 (a)	0.991 (a)	0.400176	No	1.098 (a)	1.182 (a)	0.401 (a)	0.799 (a)	212	0.00517925	0.00557547	0.00189151	0.00376887	0.0131949	0.0131168	0.00432192	0.00962822	>tr|R4YST9|R4YST9_OLEAN Pyridoxine/pyridoxamine 5-phosphate oxidase OS=Oleispira antarctica RB-8 GN=pdxH PE=3 SV=1
C22450	R4YN19	0.921459	No	1.684 (a)	1.587 (a)	0.156578	No	2.066 (a)	1.204 (b)	0.344812	No	2.185 (a)	1.182 (a)	1.947 (a)	1.226 (a)	237	0.00921941	0.00498734	0.00821519	0.005173	0.0234878	0.0117332	0.0187709	0.0132153	>tr|R4YN19|R4YN19_OLEAN 1-acyl-sn-glycerol-3-phosphate acyltransferase OS=Oleispira antarctica RB-8 GN=plsC PE=3 SV=1
C22490	R4YNM0	0.362884	No	6.294 (a)	9.005 (a)	0.478746	No	6.695 (a)	8.605 (a)	0.370385	No	5.103 (a)	7.485 (a)	8.286 (a)	9.725 (a)	193	0.0264404	0.0387824	0.0429326	0.0503886	0.0673609	0.0912392	0.098097	0.128726	>tr|R4YNM0|R4YNM0_OLEAN Uncharacterized protein OS=Oleispira antarctica RB-8 GN=OLEAN_C22490 PE=4 SV=1
C22510	R4YNA1	0.686853	No	5.852 (a)	5.008 (a)	0.235441	No	6.256 (a)	4.604 (a)	0.38922	No	6.573 (a)	5.130 (a)	5.938 (a)	4.078 (a)	183	0.035918	0.0280328	0.0324481	0.0222842	0.0915065	0.0659498	0.0741408	0.0569287	>tr|R4YNA1|R4YNA1_OLEAN GTP cyclohydrolase 1 OS=Oleispira antarctica RB-8 GN=folE PE=3 SV=1
C22550	R4YN29	0.775078	No	1.153 (a)	0.734 (a)	0.65512	No	0.698 (a)	1.188 (a)	0.804733	No	0.729 (a)	1.576 (a)	0.667 (a)	0.800 (a)	416	0.0017524	0.00378846	0.00160337	0.00192308	0.00446451	0.00891271	0.00366354	0.00491283	>tr|R4YN29|R4YN29_OLEAN Uncharacterized protein OS=Oleispira antarctica RB-8 GN=OLEAN_C22550 PE=4 SV=1
C22570	R4YSU9	0.427938	No	2.563 (a)	0.614 (a)	0.227585	No	2.763 (a)	0.414 (a)	0.000772287	Yes	5.125 (b)	0 (a)	0.401 (a)	0.827 (a)	426	0.0120305	0	0.000941315	0.00194131	0.0306495	0	0.00215081	0.00495942	>tr|R4YSU9|R4YSU9_OLEAN Uncharacterized protein OS=Oleispira antarctica RB-8 GN=OLEAN_C22570 PE=4 SV=1
C22600	R4YN33	0.159445	No	2.264 (a)	0.534 (b)	0.531478	No	1.816 (a)	0.981 (a)	0.173169	No	2.564 (a)	1.963 (a)	1.067 (a)	0 (a)	277	0.00925632	0.00708664	0.00385199	0	0.0235818	0.016672	0.00880142	0	>tr|R4YN33|R4YN33_OLEAN NADPH-dependent 7-cyano-7-deazaguanine reductase OS=Oleispira antarctica RB-8 GN=queF PE=3 SV=1
C22660	R4YNB7	0.0182013	Yes	5.728 (a)	1.760 (b)	0.905287	No	3.939 (a)	3.549 (a)	0.000901999	Yes	4.757 (b)	6.699 (c)	3.122 (b)	0.399 (a)	159	0.0299182	0.0421321	0.0196352	0.00250943	0.0762211	0.0991197	0.0448646	0.00641078	>tr|R4YNB7|R4YNB7_OLEAN Glutathione peroxidase OS=Oleispira antarctica RB-8 GN=OLEAN_C22660 PE=3 SV=1
C22680	R4YU91	0.459365	No	6.922 (a)	4.133 (a)	0.0832779	No	3.254 (b)	7.800 (a)	0.0565776	No	4.374 (ab)	9.470 (b)	2.135 (a)	6.130 (ab)	405	0.0108	0.0233827	0.0052716	0.0151358	0.0275146	0.05501	0.0120451	0.038667	>tr|R4YU91|R4YU91_OLEAN Aspartate aminotransferase OS=Oleispira antarctica RB-8 GN=OLEAN_C22680 PE=4 SV=1
C22700	R4YN63	0.595099	No	11.026 (a)	8.966 (a)	0.167597	No	8.168 (b)	11.824 (a)	0.18575	No	9.838 (a)	12.215 (a)	6.498 (a)	11.433 (a)	336	0.0292798	0.0363542	0.0193393	0.0340268	0.0745945	0.0855266	0.0441884	0.0869273	>tr|R4YN63|R4YN63_OLEAN Iron(III) ABC transporter OS=Oleispira antarctica RB-8 GN=fbpA PE=4 SV=1
C22740	R4YNT3	0.326677	No	1.363 (a)	2.807 (a)	0.905287	No	1.975 (a)	2.195 (a)	0.0488864	Yes	0.361 (a)	2.364 (ab)	3.590 (b)	2.025 (ab)	278	0.00129856	0.0085036	0.0129137	0.00728417	0.00330828	0.0200055	0.0295065	0.0186087	>tr|R4YNT3|R4YNT3_OLEAN Uncharacterized protein OS=Oleispira antarctica RB-8 GN=OLEAN_C22740 PE=4 SV=1
C22760	R4YNF3	0.73924	No	1.687 (a)	1.240 (a)	0.292217	No	1.937 (a)	0.991 (a)	0.501085	No	2.192 (a)	1.182 (a)	1.682 (a)	0.799 (a)	399	0.00549373	0.00296241	0.00421554	0.00200251	0.0139961	0.00696934	0.0096321	0.00511575	>tr|R4YNF3|R4YNF3_OLEAN Erythronate-4-phosphate dehydrogenase OS=Oleispira antarctica RB-8 GN=pdxB PE=3 SV=1
C22950	R4YN90	0.649817	No	0.564 (a)	1.014 (a)	0.574017	No	0.569 (a)	1.008 (a)	0.285386	No	0.737 (a)	0.390 (a)	0.401 (a)	1.626 (a)	318	0.00231761	0.00122642	0.00126101	0.00511321	0.00590445	0.00288526	0.00288128	0.0130626	>tr|R4YN90|R4YN90_OLEAN Uncharacterized protein OS=Oleispira antarctica RB-8 GN=OLEAN_C22950 PE=4 SV=1
C22960	R4YNG5	0.530032	No	1.171 (a)	3.084 (a)	0.0850415	No	0.406 (b)	3.849 (a)	0.0195874	Yes	0.372 (a)	1.969 (a)	0.440 (a)	5.729 (b)	826	0.000450363	0.00238378	0.000532688	0.00693584	0.00114737	0.00560806	0.00121714	0.0177188	>tr|R4YNG5|R4YNG5_OLEAN Uncharacterized protein OS=Oleispira antarctica RB-8 GN=OLEAN_C22960 PE=4 SV=1
C22980	R4YUA4	0.480934	No	1.714 (a)	1.034 (a)	0.962617	No	1.352 (a)	1.397 (a)	0.565089	No	1.463 (a)	1.966 (a)	1.242 (a)	0.827 (a)	208	0.00703365	0.00945192	0.00597115	0.00397596	0.0179193	0.0222365	0.0136435	0.0101573	>tr|R4YUA4|R4YUA4_OLEAN Carbonic anhydrase OS=Oleispira antarctica RB-8 GN=OLEAN_C22980 PE=3 SV=1
C23010	R4YNG9	0.885472	No	2.494 (a)	2.826 (a)	0.048062	Yes	1.501 (b)	3.819 (a)	0.0592533	No	1.827 (a)	3.161 (ab)	1.174 (a)	4.477 (b)	463	0.003946	0.00682721	0.00253564	0.00966955	0.010053	0.0160617	0.00579369	0.0247025	>tr|R4YNG9|R4YNG9_OLEAN Cell division protein ZipA OS=Oleispira antarctica RB-8 GN=zipA PE=3 SV=1
C23020	R4YSX8	0.813038	No	2.095 (a)	2.744 (a)	0.401192	No	1.625 (a)	3.214 (a)	0.558997	No	1.809 (a)	2.380 (a)	1.440 (a)	4.048 (a)	1168	0.0015488	0.00203767	0.00123288	0.00346575	0.0039458	0.00479381	0.002817	0.00885386	>tr|R4YSX8|R4YSX8_OLEAN Chromosome partition protein Smc OS=Oleispira antarctica RB-8 GN=smc PE=3 SV=1
C23080	R4YUA7	0.0950333	No	1.875 (b)	4.782 (a)	0.822412	No	3.611 (a)	3.046 (a)	0.154148	No	2.564 (a)	1.185 (a)	4.657 (a)	4.907 (a)	653	0.00392649	0.0018147	0.0071317	0.00751455	0.0100033	0.00426926	0.0162952	0.0191972	>tr|R4YUA7|R4YUA7_OLEAN Acetyl-coenzyme A synthetase OS=Oleispira antarctica RB-8 GN=acsA PE=3 SV=1
C23150	R4YNA3	0.750937	No	3.827 (a)	4.679 (a)	0.287097	No	3.314 (a)	5.192 (a)	0.49936	No	2.918 (a)	4.736 (a)	3.710 (a)	5.648 (a)	401	0.00727681	0.0118105	0.00925187	0.0140848	0.0185387	0.0277853	0.0211396	0.035982	>tr|R4YNA3|R4YNA3_OLEAN Cytochrome c-type biogenesis protein CycH OS=Oleispira antarctica RB-8 GN=cycH PE=4 SV=1
C23170	R4YSY3	0.917811	No	0.939 (a)	0.807 (a)	0.528133	No	1.154 (a)	0.592 (a)	0.804733	No	1.094 (a)	0.784 (a)	1.213 (a)	0.400 (a)	194	0.00563918	0.00404124	0.00625258	0.00206186	0.0143666	0.00950739	0.0142865	0.00526737	>tr|R4YSY3|R4YSY3_OLEAN Thiol:disulfide interchange protein DsbE OS=Oleispira antarctica RB-8 GN=dsbE PE=4 SV=1
C23180	R4YUB0	0.78255	No	2.110 (a)	1.653 (a)	0.3553	No	1.370 (a)	2.393 (a)	0.581109	No	1.459 (a)	2.761 (a)	1.281 (a)	2.025 (a)	644	0.00226553	0.00428727	0.00198913	0.00314441	0.00577177	0.0100862	0.00454497	0.00803294	>tr|R4YUB0|R4YUB0_OLEAN Cytochrome c-type biogenesis protein CcmF OS=Oleispira antarctica RB-8 GN=ccmF PE=4 SV=1
C23190	R4YNW1	0.81054	No	3.033 (a)	3.508 (a)	0.952522	No	3.327 (a)	3.214 (a)	0.948853	No	2.918 (a)	3.148 (a)	3.736 (a)	3.280 (a)	169	0.0172663	0.0186272	0.0221065	0.0194083	0.0439884	0.0438223	0.0505112	0.0495818	>tr|R4YNW1|R4YNW1_OLEAN Cytochrome c-type biogenesis protein CcmE OS=Oleispira antarctica RB-8 GN=ccmE PE=3 SV=1
C23230	R4YUB2	0.723387	No	1.321 (a)	0.901 (a)	0.444796	No	1.430 (a)	0.791 (a)	0.584113	No	1.459 (a)	1.182 (a)	1.401 (a)	0.400 (a)	222	0.00657207	0.00532432	0.00631081	0.0018018	0.0167433	0.012526	0.0144196	0.00460301	>tr|R4YUB2|R4YUB2_OLEAN Cytochrome c biogenesis ATP-binding export protein CcmA OS=Oleispira antarctica RB-8 GN=ccmA PE=3 SV=1
C23270	R4YSY6	0.548329	No	1.360 (a)	0.566 (a)	0.423184	No	0.548 (a)	1.379 (a)	0.134908	No	0.361 (a)	2.360 (a)	0.734 (a)	0.399 (a)	474	0.000761603	0.0049789	0.00154852	0.000841772	0.0019403	0.0117133	0.00353823	0.00215045	>tr|R4YSY6|R4YSY6_OLEAN Coproporphyrinogen-III oxidase OS=Oleispira antarctica RB-8 GN=hemN PE=3 SV=1
C23330	R4YUB6	0.885098	No	5.586 (a)	4.695 (a)	0.00467387	Yes	8.704 (a)	1.577 (b)	0.00636392	Yes	8.415 (b)	2.756 (a)	8.992 (b)	0.399 (a)	270	0.0311667	0.0102074	0.0333037	0.00147778	0.0794017	0.0240139	0.0760958	0.00377524	>tr|R4YUB6|R4YUB6_OLEAN Uncharacterized protein OS=Oleispira antarctica RB-8 GN=OLEAN_C23330 PE=4 SV=1
C23350	R4YNB6	0.707725	No	6.462 (a)	5.488 (a)	0.323246	No	5.105 (a)	6.845 (a)	0.344752	No	6.219 (a)	6.706 (a)	3.991 (a)	6.985 (a)	395	0.0157443	0.0169772	0.0101038	0.0176835	0.0401109	0.0399405	0.0230862	0.0451757	>tr|R4YNB6|R4YNB6_OLEAN Acetate kinase OS=Oleispira antarctica RB-8 GN=ackA PE=3 SV=1
C23360	R4YNJ2	0.737132	No	16.721 (a)	15.031 (a)	0.180799	No	13.733 (b)	18.019 (a)	0.213269	No	15.736 (a)	17.705 (a)	11.730 (a)	18.332 (a)	702	0.022416	0.0252208	0.0167094	0.026114	0.057108	0.0593343	0.0381794	0.0667126	>tr|R4YNJ2|R4YNJ2_OLEAN Phosphate acetyltransferase OS=Oleispira antarctica RB-8 GN=OLEAN_C23360 PE=3 SV=1
C23370	R4YSZ0	0.356324	No	2.706 (a)	4.835 (a)	0.555189	No	3.131 (a)	4.409 (a)	0.303562	No	1.470 (a)	3.941 (a)	4.792 (a)	4.877 (a)	308	0.00477273	0.0127955	0.0155584	0.0158344	0.0121592	0.0301025	0.0355495	0.0404517	>tr|R4YSZ0|R4YSZ0_OLEAN Uncharacterized protein OS=Oleispira antarctica RB-8 GN=OLEAN_C23370 PE=4 SV=1
C23390	R4YNX5	0.446571	No	5.319 (a)	6.812 (a)	0.886666	No	5.909 (a)	6.222 (a)	0.660077	No	5.122 (a)	5.517 (a)	6.697 (a)	6.928 (a)	318	0.0161069	0.0173491	0.0210597	0.0217862	0.0410348	0.0408153	0.0481195	0.0556565	>tr|R4YNX5|R4YNX5_OLEAN Cysteine synthase OS=Oleispira antarctica RB-8 GN=cysK PE=3 SV=1
C23420	R4YSZ1	0.355931	No	0.959 (a)	1.620 (a)	0.830495	No	1.376 (a)	1.204 (a)	0.217586	No	0.737 (a)	1.182 (a)	2.015 (a)	1.226 (a)	290	0.00254138	0.00407586	0.00694828	0.00422759	0.00647454	0.00958885	0.0158761	0.0108001	>tr|R4YSZ1|R4YSZ1_OLEAN Response regulator, CheY-like OS=Oleispira antarctica RB-8 GN=OLEAN_C23420 PE=4 SV=1
C23430	R4YUB9	0.180989	No	7.248 (b)	9.420 (a)	0.400161	No	7.643 (a)	9.025 (a)	0.108761	No	6.227 (a)	8.270 (ab)	9.060 (ab)	9.780 (b)	265	0.0234981	0.0312075	0.0341887	0.0369057	0.0598649	0.0734187	0.0781178	0.0942819	>tr|R4YUB9|R4YUB9_OLEAN Uncharacterized protein OS=Oleispira antarctica RB-8 GN=OLEAN_C23430 PE=4 SV=1
C23450	R4YNC1	0.000959163	Yes	0.761 (b)	6.574 (a)	0.735139	No	3.062 (a)	4.273 (a)	0.00138303	Yes	0.733 (a)	0.789 (a)	5.391 (b)	7.757 (b)	382	0.00191885	0.00206545	0.0141126	0.0203063	0.00488855	0.00485915	0.0322459	0.0518759	>tr|R4YNC1|R4YNC1_OLEAN Probable acyltransferase OS=Oleispira antarctica RB-8 GN=OLEAN_C23450 PE=4 SV=1
C23460	R4YNJ9	0.887621	No	1.505 (a)	1.726 (a)	0.996641	No	1.614 (a)	1.617 (a)	0.8444	No	1.828 (a)	1.182 (a)	1.401 (a)	2.052 (a)	133	0.0137444	0.00888722	0.0105338	0.0154286	0.0350158	0.020908	0.0240688	0.0394149	>tr|R4YNJ9|R4YNJ9_OLEAN Uncharacterized protein OS=Oleispira antarctica RB-8 GN=OLEAN_C23460 PE=4 SV=1
C23490	R4YNY2	0.0853419	No	1.316 (b)	6.312 (a)	0.905287	No	3.536 (a)	4.093 (a)	0.173577	No	1.455 (a)	1.177 (a)	5.616 (a)	7.008 (a)	972	0.00149691	0.00121091	0.00577778	0.00720988	0.00381361	0.00284877	0.0132017	0.0184189	>tr|R4YNY2|R4YNY2_OLEAN Secreted/periplasmic Zn-dependent peptidase, insulinase-like OS=Oleispira antarctica RB-8 GN=OLEAN_C23490 PE=3 SV=1
C23510	R4YNK3	0.355931	No	0.744 (a)	1.200 (a)	0.460172	No	1.136 (a)	0.808 (a)	0.149064	No	1.098 (a)	0.390 (a)	1.174 (a)	1.226 (a)	133	0.00825564	0.00293233	0.00882707	0.00921805	0.0210325	0.00689858	0.020169	0.0235491	>tr|R4YNK3|R4YNK3_OLEAN Uncharacterized protein OS=Oleispira antarctica RB-8 GN=OLEAN_C23510 PE=4 SV=1
C23530	R4YUC3	0.649817	No	1.131 (a)	1.785 (a)	0.837722	No	1.317 (a)	1.599 (a)	0.838203	No	1.087 (a)	1.174 (a)	1.547 (a)	2.023 (a)	410	0.00265122	0.00286341	0.00377317	0.00493415	0.00675437	0.00673645	0.00862133	0.0126051	>tr|R4YUC3|R4YUC3_OLEAN Saccharopine dehydrogenase family protein OS=Oleispira antarctica RB-8 GN=OLEAN_C23530 PE=4 SV=1
C23560	R4YNK5	0.732158	No	1.140 (a)	0.980 (a)	0.362603	No	0.916 (a)	1.204 (a)	0.428867	No	1.098 (a)	1.182 (a)	0.734 (a)	1.226 (a)	1218	0.000901478	0.000970443	0.000602627	0.00100657	0.00229665	0.00228306	0.00137695	0.00257145	>tr|R4YNK5|R4YNK5_OLEAN RecBCD enzyme subunit RecC OS=Oleispira antarctica RB-8 GN=recC PE=3 SV=1
C23570	R4YSZ5	0.318892	No	2.387 (a)	0 (a)	0.235051	No	2.387 (a)	0 (a)	0.00461581	Yes	4.775 (b)	0 (a)	0 (a)	0 (a)	613	0.00778956	0	0	0	0.0198451	0	0	0	>tr|R4YSZ5|R4YSZ5_OLEAN Phosphodiesterase/alkaline phosphatase D OS=Oleispira antarctica RB-8 GN=OLEAN_C23570 PE=4 SV=1
C23640	R4YNZ1	0.235908	No	0.589 (b)	5.874 (a)	0.436669	No	4.875 (a)	1.588 (a)	0.0220166	Yes	0 (a)	1.177 (a)	9.751 (b)	1.998 (a)	485	0	0.0024268	0.0201052	0.00411959	0	0.00570929	0.0459383	0.0105242	>tr|R4YNZ1|R4YNZ1_OLEAN Similar to lipoprotein OS=Oleispira antarctica RB-8 GN=OLEAN_C23640 PE=4 SV=1
C23770	R4YT02	0.67616	No	23.002 (a)	20.767 (a)	0.26955	No	19.862 (a)	23.907 (a)	0.396256	No	21.566 (a)	24.438 (a)	18.159 (a)	23.376 (a)	529	0.0407675	0.0461966	0.034327	0.044189	0.103861	0.108682	0.078434	0.112889	>tr|R4YT02|R4YT02_OLEAN Lysine--tRNA ligase OS=Oleispira antarctica RB-8 GN=lysU PE=3 SV=1
C23780	R4YUD1	0.644425	No	1.503 (a)	1.153 (a)	0.180799	No	1.666 (a)	0.991 (b)	0.289232	No	1.824 (a)	1.182 (a)	1.507 (a)	0.799 (a)	325	0.00561231	0.00363692	0.00463692	0.00245846	0.0142982	0.0085562	0.0105949	0.00628056	>tr|R4YUD1|R4YUD1_OLEAN Peptide chain release factor 2 OS=Oleispira antarctica RB-8 GN=prfB PE=4 SV=1
C23790	R4YP00	0.9565	No	1.461 (a)	1.634 (a)	0.0450762	Yes	3.095 (a)	0 (b)	0.120645	No	2.922 (a)	0 (a)	3.268 (a)	0 (a)	1073	0.00272321	0	0.00304567	0	0.00693777	0	0.00695905	0	>tr|R4YP00|R4YP00_OLEAN Uncharacterized protein OS=Oleispira antarctica RB-8 GN=OLEAN_C23790 PE=4 SV=1
C23820	R4YT03	0.885098	No	16.878 (a)	17.724 (a)	0.730805	No	16.556 (a)	18.046 (a)	0.938082	No	16.426 (a)	17.331 (a)	16.687 (a)	18.761 (a)	1310	0.0125389	0.0132298	0.0127382	0.0143214	0.0319448	0.0311243	0.0291055	0.0365864	>tr|R4YT03|R4YT03_OLEAN Phosphoribosylformylglycinamidine synthase OS=Oleispira antarctica RB-8 GN=purL PE=3 SV=1
C23860	R4YNM6	0.686853	No	1.162 (a)	0.619 (a)	0.289635	No	0.401 (a)	1.381 (a)	0.319521	No	0.361 (a)	1.963 (a)	0.440 (a)	0.799 (a)	132	0.00273485	0.0148712	0.00333333	0.00605303	0.00696743	0.0349859	0.00761635	0.0154635	>tr|R4YNM6|R4YNM6_OLEAN Uncharacterized protein OS=Oleispira antarctica RB-8 GN=OLEAN_C23860 PE=4 SV=1
C23890	R4YP07	0.864165	No	1.122 (a)	0.980 (a)	0.904028	No	1.097 (a)	1.005 (a)	0.49936	No	1.459 (a)	0.784 (a)	0.734 (a)	1.226 (a)	309	0.00472168	0.00253722	0.0023754	0.00396764	0.0120292	0.00596904	0.00542757	0.010136	>tr|R4YP07|R4YP07_OLEAN Carbamate kinase OS=Oleispira antarctica RB-8 GN=arcC PE=3 SV=1
C23900	R4YNE4	0.242662	No	3.189 (a)	0.999 (b)	0.765303	No	2.404 (a)	1.784 (a)	0.0930008	No	4.406 (b)	1.971 (ab)	0.401 (a)	1.598 (ab)	333	0.0132312	0.00591892	0.0012042	0.0047988	0.0337085	0.0139248	0.00275149	0.0122594	>tr|R4YNE4|R4YNE4_OLEAN Ornithine carbamoyltransferase OS=Oleispira antarctica RB-8 GN=arcB PE=3 SV=1
C23910	R4YNM9	0.0250018	Yes	6.223 (a)	2.367 (b)	0.560871	No	5.019 (a)	3.572 (a)	0.0287594	Yes	7.328 (b)	5.119 (ab)	2.710 (a)	2.025 (a)	413	0.0177433	0.0123947	0.00656174	0.00490315	0.0452038	0.0291596	0.014993	0.0125259	>tr|R4YNM9|R4YNM9_OLEAN Arginine deiminase OS=Oleispira antarctica RB-8 GN=arcA PE=3 SV=1
C23950	R4YNE6	0.852965	No	1.701 (a)	1.395 (a)	0.846826	No	1.685 (a)	1.411 (a)	0.970998	No	1.835 (a)	1.568 (a)	1.536 (a)	1.255 (a)	525	0.00349524	0.00298667	0.00292571	0.00239048	0.00890464	0.00702642	0.00668498	0.00610688	>tr|R4YNE6|R4YNE6_OLEAN ATP synthase subunit alpha OS=Oleispira antarctica RB-8 GN=atpA1 PE=3 SV=1
C24170	R4YT14	0.0551602	No	2.314 (a)	0 (b)	0.596789	No	0.733 (a)	1.580 (a)	0.0466548	Yes	1.467 (ab)	3.161 (b)	0 (a)	0 (a)	420	0.00349286	0.00752619	0	0	0.00889857	0.0177061	0	0	>tr|R4YT14|R4YT14_OLEAN Saccharopine dehydrogenase OS=Oleispira antarctica RB-8 GN=OLEAN_C24170 PE=4 SV=1
C24180	R4YUE4	0.0756081	No	3.706 (a)	0 (b)	0.382183	No	2.920 (a)	0.786 (a)	0.00200362	Yes	5.840 (b)	1.572 (a)	0 (a)	0 (a)	385	0.0151688	0.00408312	0	0	0.0386448	0.00960592	0	0	>tr|R4YUE4|R4YUE4_OLEAN Carboxynorspermidine/carboxyspermidine decarboxylase OS=Oleispira antarctica RB-8 GN=OLEAN_C24180 PE=3 SV=1
C24190	R4YP27	0.0482329	Yes	5.183 (a)	0.566 (b)	0.476117	No	1.801 (a)	3.948 (a)	0.0227247	Yes	3.268 (ab)	7.098 (b)	0.333 (a)	0.799 (a)	287	0.0113868	0.0247317	0.00116028	0.00278397	0.0290095	0.0581837	0.00265113	0.00711214	>tr|R4YP27|R4YP27_OLEAN Uncharacterized protein OS=Oleispira antarctica RB-8 GN=OLEAN_C24190 PE=4 SV=1
C24200	R4YNG3	0.064568	No	9.087 (a)	0.812 (b)	0.287504	No	2.190 (a)	7.709 (a)	0.000720521	Yes	4.381 (b)	13.794 (c)	0 (a)	1.625 (ab)	430	0.0101884	0.0320791	0	0.00377907	0.0259564	0.075469	0	0.00965428	>tr|R4YNG3|R4YNG3_OLEAN Uncharacterized protein OS=Oleispira antarctica RB-8 GN=OLEAN_C24200 PE=4 SV=1
C24210	R4YNP7	0.000427556	Yes	16.211 (a)	1.794 (b)	0.770982	No	10.274 (a)	7.731 (a)	0.000449812	Yes	19.012 (c)	13.410 (b)	1.536 (a)	2.052 (a)	431	0.0441114	0.0311137	0.00356381	0.00476102	0.11238	0.0731979	0.00814295	0.0121628	>tr|R4YNP7|R4YNP7_OLEAN Acyl-CoA synthase OS=Oleispira antarctica RB-8 GN=OLEAN_C24210 PE=4 SV=1
C24220	R4YT16	0.112313	No	2.094 (a)	0 (b)	0.888103	No	0.908 (a)	1.186 (a)	0.222059	No	1.817 (a)	2.372 (a)	0 (a)	0 (a)	645	0.00281705	0.00367752	0	0	0.00717686	0.00865171	0	0	>tr|R4YT16|R4YT16_OLEAN Siderophore synthetase component OS=Oleispira antarctica RB-8 GN=OLEAN_C24220 PE=4 SV=1
C24260	R4YNQ0	0.000833304	Yes	22.664 (a)	3.453 (b)	0.936132	No	13.596 (a)	12.521 (a)	0.00195205	Yes	25.588 (b)	19.739 (b)	1.603 (a)	5.303 (a)	402	0.0636517	0.049102	0.00398756	0.0131915	0.162162	0.115517	0.0091112	0.0337001	>tr|R4YNQ0|R4YNQ0_OLEAN Saccharopine dehydrogenase OS=Oleispira antarctica RB-8 GN=OLEAN_C24260 PE=4 SV=1
C24270	R4YT18	0.0035147	Yes	10.975 (a)	2.672 (b)	0.846826	No	6.266 (a)	7.381 (a)	0.00335965	Yes	11.691 (b)	10.258 (b)	0.841 (a)	4.504 (a)	646	0.0180975	0.0158793	0.00130186	0.00697214	0.0461061	0.0373575	0.00297462	0.0178115	>tr|R4YT18|R4YT18_OLEAN Arginine decarboxylase OS=Oleispira antarctica RB-8 GN=speA PE=3 SV=1
C24300	R4YNH0	0.243083	No	5.238 (a)	1.607 (b)	0.131945	No	1.465 (b)	5.380 (a)	0.00143973	Yes	2.196 (a)	8.280 (b)	0.734 (a)	2.481 (a)	302	0.00727152	0.0274172	0.00243046	0.00821523	0.0185253	0.0645016	0.00555338	0.0209872	>tr|R4YNH0|R4YNH0_OLEAN Carbon-nitrogen hydrolase family protein OS=Oleispira antarctica RB-8 GN=OLEAN_C24300 PE=4 SV=1
C24380	R4YUF1	0.014764	Yes	7.194 (a)	1.631 (b)	0.861881	No	4.059 (a)	4.766 (a)	0.0277185	Yes	7.678 (b)	6.709 (b)	0.440 (a)	2.822 (ab)	729	0.0105322	0.00920302	0.000603567	0.00387106	0.0268324	0.021651	0.00137909	0.00988928	>tr|R4YUF1|R4YUF1_OLEAN TonB family protein OS=Oleispira antarctica RB-8 GN=OLEAN_C24380 PE=3 SV=1
C24390	R4YP40	0.00353439	Yes	37.484 (a)	12.984 (b)	0.931119	No	26.006 (a)	24.462 (a)	0.0168353	Yes	39.897 (b)	35.070 (b)	12.114 (a)	13.854 (a)	436	0.0915069	0.0804358	0.0277844	0.0317752	0.233127	0.189233	0.0634847	0.0811753	>tr|R4YP40|R4YP40_OLEAN Uncharacterized protein OS=Oleispira antarctica RB-8 GN=OLEAN_C24390 PE=4 SV=1
C24540	R4YP48	0.966583	No	0.751 (a)	0.833 (a)	0.624048	No	1.194 (a)	0.390 (a)	0.77682	No	0.722 (a)	0.781 (a)	1.667 (a)	0 (a)	1625	0.000444308	0.000480615	0.00102585	0	0.00113194	0.00113069	0.00234396	0	>tr|R4YP48|R4YP48_OLEAN N6 adenine-specific DNA methyltransferase OS=Oleispira antarctica RB-8 GN=OLEAN_C24540 PE=4 SV=1
C24590	R4YP50	0.732158	No	1.654 (a)	1.013 (a)	0.655025	No	1.658 (a)	1.009 (a)	0.127157	No	2.914 (a)	0.394 (a)	0.401 (a)	1.625 (a)	724	0.00402486	0.000544199	0.000553867	0.00224448	0.0102539	0.00128028	0.00126553	0.0057339	>tr|R4YP50|R4YP50_OLEAN DNA helicase OS=Oleispira antarctica RB-8 GN=OLEAN_C24590 PE=4 SV=1
C24720	R4YT32	0.645901	No	4.101 (a)	2.900 (a)	0.213956	No	4.605 (a)	2.396 (a)	0.214943	No	5.833 (a)	2.369 (a)	3.376 (a)	2.424 (a)	359	0.0162479	0.00659889	0.0094039	0.00675209	0.041394	0.0155245	0.021487	0.0172494	>tr|R4YT32|R4YT32_OLEAN Uncharacterized protein OS=Oleispira antarctica RB-8 GN=OLEAN_C24720 PE=4 SV=1
C24790	R4YP60	0.546778	No	1.851 (a)	2.801 (a)	0.227683	No	3.020 (a)	1.632 (a)	0.193862	No	2.918 (a)	0.784 (a)	3.122 (a)	2.481 (a)	227	0.0128546	0.00345374	0.0137533	0.0109295	0.0327491	0.00812526	0.031425	0.0279213	>tr|R4YP60|R4YP60_OLEAN Phage/colicin/tellurite resistance cluster TerY protein OS=Oleispira antarctica RB-8 GN=OLEAN_C24790 PE=4 SV=1
C24840	R4YP64	0.453881	No	4.633 (a)	7.355 (a)	0.155138	No	7.922 (a)	4.066 (b)	0.0958949	No	7.292 (ab)	1.974 (a)	8.552 (b)	6.157 (ab)	814	0.00895823	0.00242506	0.0105061	0.00756388	0.0228224	0.00570519	0.0240055	0.0193232	>tr|R4YP64|R4YP64_OLEAN Uncharacterized protein OS=Oleispira antarctica RB-8 GN=OLEAN_C24840 PE=4 SV=1
C25140	R4YP86	0.811042	No	1.888 (a)	1.579 (a)	0.565119	No	1.465 (a)	2.002 (a)	0.199982	No	2.196 (a)	1.580 (a)	0.734 (a)	2.424 (a)	620	0.00354194	0.00254839	0.00118387	0.00390968	0.0090236	0.00599532	0.00270503	0.00998794	>tr|R4YP86|R4YP86_OLEAN Phosphogluconate dehydratase OS=Oleispira antarctica RB-8 GN=edd PE=4 SV=1
C25170	R4YT42	0.289443	No	8.758 (a)	6.509 (a)	0.667296	No	8.085 (a)	7.182 (a)	0.054666	No	8.058 (ab)	9.459 (b)	8.112 (ab)	4.906 (a)	291	0.0276907	0.0325052	0.0278763	0.0168591	0.0705462	0.0764714	0.0636946	0.0430695	>tr|R4YT42|R4YT42_OLEAN UTP--glucose-1-phosphate uridylyltransferase OS=Oleispira antarctica RB-8 GN=galU PE=3 SV=1
C25180	R4YUH9	0.478472	No	10.582 (a)	8.494 (a)	0.693026	No	10.063 (a)	9.013 (a)	0.530931	No	11.691 (a)	9.473 (a)	8.434 (a)	8.554 (a)	452	0.025865	0.020958	0.0186593	0.0189248	0.065895	0.0493056	0.0426347	0.0483466	>tr|R4YUH9|R4YUH9_OLEAN Phosphomannomutase OS=Oleispira antarctica RB-8 GN=manB PE=3 SV=1
C25190	R4YP90	0.546778	No	4.536 (a)	3.054 (a)	0.386553	No	2.972 (a)	4.618 (a)	0.129797	No	4.742 (a)	4.330 (a)	1.202 (a)	4.906 (a)	431	0.0110023	0.0100464	0.00278886	0.0113828	0.02803	0.0236351	0.00637228	0.0290794	>tr|R4YP90|R4YP90_OLEAN M18 family aminopeptidase OS=Oleispira antarctica RB-8 GN=OLEAN_C25190 PE=3 SV=1
C25200	R4YNN7	0.373647	No	65.303 (a)	106.804 (a)	0.691619	No	95.049 (a)	77.058 (a)	0.313894	No	58.808 (a)	71.798 (a)	131.291 (a)	82.317 (a)	232	0.253483	0.309474	0.565909	0.354815	0.645785	0.728067	1.29305	0.906435	>tr|R4YNN7|R4YNN7_OLEAN Peptidyl-prolyl cis-trans isomerase OS=Oleispira antarctica RB-8 GN=OLEAN_C25200 PE=4 SV=1
C25220	R4YT44	0.921459	No	1.926 (a)	1.813 (a)	0.00397224	Yes	1.136 (b)	2.603 (a)	0.00677183	Yes	1.098 (a)	2.755 (b)	1.174 (a)	2.452 (b)	285	0.00385263	0.00966667	0.0041193	0.00860351	0.00981515	0.0227417	0.0094122	0.0219791	>tr|R4YT44|R4YT44_OLEAN Uncharacterized protein OS=Oleispira antarctica RB-8 GN=OLEAN_C25220 PE=4 SV=1
C25250	R4YNP0	0.469132	No	2.259 (a)	1.420 (a)	0.646001	No	2.082 (a)	1.598 (a)	0.587132	No	2.550 (a)	1.969 (a)	1.614 (a)	1.226 (a)	224	0.0113839	0.00879018	0.00720536	0.00547321	0.0290022	0.0206797	0.0164635	0.0139823	>tr|R4YNP0|R4YNP0_OLEAN Putative lipoprotein OS=Oleispira antarctica RB-8 GN=OLEAN_C25250 PE=4 SV=1
C25260	R4YNV9	0.595099	No	10.360 (a)	7.935 (a)	0.409534	No	7.720 (a)	10.574 (a)	0.34871	No	7.701 (a)	13.019 (a)	7.740 (a)	8.130 (a)	292	0.0263733	0.0445856	0.0265068	0.0278425	0.0671898	0.104892	0.0605656	0.0711284	>tr|R4YNV9|R4YNV9_OLEAN 4-hydroxy-tetrahydrodipicolinate synthase OS=Oleispira antarctica RB-8 GN=dapA PE=3 SV=1
C25300	R4YNP2	0.649817	No	4.485 (a)	2.793 (a)	0.0230907	Yes	1.303 (b)	5.975 (a)	0.00195205	Yes	1.098 (a)	7.872 (c)	1.507 (a)	4.078 (b)	349	0.00314613	0.0225559	0.00431805	0.0116848	0.00801524	0.0530648	0.00986633	0.0298509	>tr|R4YNP2|R4YNP2_OLEAN Quinolinate synthase OS=Oleispira antarctica RB-8 GN=nadA PE=4 SV=1
C25310	R4YNW4	0.72144	No	0.956 (a)	1.654 (a)	0.46059	No	1.817 (a)	0.794 (a)	0.250554	No	0.726 (a)	1.187 (a)	2.908 (a)	0.400 (a)	254	0.00285827	0.00467323	0.0114488	0.0015748	0.00728186	0.0109942	0.0261594	0.00402311	>tr|R4YNW4|R4YNW4_OLEAN Tol system periplasmic component YbgF OS=Oleispira antarctica RB-8 GN=OLEAN_C25310 PE=4 SV=1
C25320	R4YT47	0.384417	No	32.379 (a)	27.681 (a)	0.846826	No	30.614 (a)	29.447 (a)	0.57646	No	33.245 (a)	31.513 (a)	27.983 (a)	27.380 (a)	185	0.179703	0.170341	0.151259	0.148	0.457819	0.400742	0.345613	0.378091	>tr|R4YT47|R4YT47_OLEAN Peptidoglycan-associated lipoprotein OS=Oleispira antarctica RB-8 GN=pal PE=3 SV=1
C25330	R4YUI5	0.790634	No	5.122 (a)	5.846 (a)	0.59819	No	4.969 (a)	5.999 (a)	0.689316	No	5.121 (a)	5.124 (a)	4.816 (a)	6.875 (a)	427	0.011993	0.012	0.0112787	0.0161007	0.0305539	0.0282311	0.0257707	0.041132	>tr|R4YUI5|R4YUI5_OLEAN Protein TolB OS=Oleispira antarctica RB-8 GN=tolB PE=3 SV=1
C25340	R4YPA0	0.481713	No	0.560 (a)	1.839 (a)	0.225526	No	0.363 (a)	2.036 (a)	0.00121303	Yes	0.726 (a)	0.394 (a)	0 (a)	3.678 (b)	292	0.0024863	0.00134932	0	0.0125959	0.00633422	0.00317439	0	0.0321784	>tr|R4YPA0|R4YPA0_OLEAN Putative Tol-Pal system, TolA-like protein OS=Oleispira antarctica RB-8 GN=tolA PE=4 SV=1
C25360	R4YNW6	0.928678	No	6.691 (a)	7.005 (a)	0.164929	No	5.322 (b)	8.374 (a)	0.37363	No	5.107 (a)	8.275 (a)	5.537 (a)	8.473 (a)	237	0.0215485	0.0349156	0.0233629	0.0357511	0.054898	0.0821423	0.0533819	0.0913322	>tr|R4YNW6|R4YNW6_OLEAN Putative TolQ protein OS=Oleispira antarctica RB-8 GN=tolQ PE=3 SV=1
C25370	R4YT49	0.543932	No	1.553 (a)	0.734 (a)	0.667296	No	0.900 (a)	1.386 (a)	0.235793	No	0.733 (a)	2.372 (a)	1.067 (a)	0.400 (a)	349	0.00210029	0.00679656	0.00305731	0.00114613	0.00535079	0.0159896	0.00698565	0.00292799	>tr|R4YT49|R4YT49_OLEAN Holliday junction ATP-dependent DNA helicase RuvB OS=Oleispira antarctica RB-8 GN=ruvB PE=3 SV=1
C25440	R4YPA7	0.597641	No	39.148 (a)	29.608 (a)	0.00467387	Yes	21.685 (b)	47.071 (a)	0.000720521	Yes	26.690 (a)	51.607 (b)	16.679 (a)	42.536 (b)	872	0.0306078	0.0591823	0.0191273	0.0487798	0.0779779	0.139232	0.043704	0.124616	>tr|R4YPA7|R4YPA7_OLEAN Chaperone protein ClpB OS=Oleispira antarctica RB-8 GN=clpB PE=3 SV=1
C25470	R4YT54	0.820364	No	1.822 (a)	1.268 (a)	0.136001	No	2.663 (a)	0.427 (b)	0.127518	No	3.644 (b)	0 (a)	1.682 (ab)	0.854 (ab)	698	0.00522063	0	0.00240974	0.0012235	0.0133003	0	0.00550603	0.00312563	>tr|R4YT54|R4YT54_OLEAN Methyl-accepting chemotaxis protein OS=Oleispira antarctica RB-8 GN=OLEAN_C25470 PE=4 SV=1
C25510	R4YNX8	0.917811	No	1.548 (a)	1.414 (a)	0.180799	No	0.955 (b)	2.006 (a)	0.2669	No	0.737 (a)	2.360 (a)	1.174 (a)	1.653 (a)	163	0.00452147	0.0144785	0.00720245	0.0101411	0.0115191	0.0340621	0.0164569	0.0259072	>tr|R4YNX8|R4YNX8_OLEAN Uncharacterized protein OS=Oleispira antarctica RB-8 GN=OLEAN_C25510 PE=4 SV=1
C25520	R4YT55	0.570994	No	3.796 (a)	3.006 (a)	0.972976	No	3.420 (a)	3.382 (a)	0.771843	No	3.652 (a)	3.940 (a)	3.189 (a)	2.824 (a)	155	0.0235613	0.0254194	0.0205742	0.0182194	0.0600259	0.0598014	0.0470101	0.0465445	>tr|R4YT55|R4YT55_OLEAN Uncharacterized protein OS=Oleispira antarctica RB-8 GN=OLEAN_C25520 PE=4 SV=1
C25600	R4YNR2	0.691499	No	5.305 (a)	6.274 (a)	0.446708	No	5.120 (a)	6.459 (a)	0.301446	No	5.475 (a)	5.135 (a)	4.764 (a)	7.784 (a)	624	0.00877404	0.00822917	0.00763462	0.0124744	0.0223532	0.0193599	0.0174444	0.0318679	>tr|R4YNR2|R4YNR2_OLEAN Uncharacterized protein OS=Oleispira antarctica RB-8 GN=OLEAN_C25600 PE=4 SV=1
C25630	R4YUJ6	0.535591	No	8.960 (a)	6.814 (a)	0.0875581	No	5.951 (b)	9.823 (a)	0.0561738	No	7.686 (ab)	10.235 (b)	4.217 (a)	9.411 (b)	361	0.0212909	0.0283518	0.0116814	0.0260693	0.0542416	0.0667003	0.026691	0.0665984	>tr|R4YUJ6|R4YUJ6_OLEAN Putative HlyD-like secretion protein OS=Oleispira antarctica RB-8 GN=OLEAN_C25630 PE=4 SV=1
C25640	R4YPC1	0.65735	No	9.365 (a)	10.853 (a)	0.0467415	Yes	8.146 (b)	12.072 (a)	0.0621718	No	7.700 (a)	11.030 (ab)	8.592 (a)	13.115 (b)	1017	0.00757129	0.0108456	0.00844838	0.0128958	0.019289	0.0255154	0.0193037	0.0329445	>tr|R4YPC1|R4YPC1_OLEAN Hypothetical cation/multidrug efflux pump protein OS=Oleispira antarctica RB-8 GN=OLEAN_C25640 PE=4 SV=1
C25670	R4YT62	0.833056	No	22.846 (a)	21.615 (a)	0.056814	No	19.153 (b)	25.308 (a)	0.0915566	No	20.850 (ab)	24.841 (ab)	17.455 (a)	25.774 (b)	467	0.0446467	0.0531927	0.0373769	0.0551906	0.113744	0.125141	0.0854026	0.140994	>tr|R4YT62|R4YT62_OLEAN Threonine synthase OS=Oleispira antarctica RB-8 GN=thrC PE=4 SV=1
C25680	R4YUJ7	0.514214	No	13.826 (a)	11.956 (a)	0.220608	No	14.181 (a)	11.601 (a)	0.120976	No	14.259 (a)	13.392 (a)	14.103 (a)	9.810 (a)	432	0.0330069	0.031	0.0326458	0.0227083	0.0840901	0.0729304	0.0745926	0.0580123	>tr|R4YUJ7|R4YUJ7_OLEAN Homoserine dehydrogenase OS=Oleispira antarctica RB-8 GN=OLEAN_C25680 PE=3 SV=1
C25690	R4YPC4	0.851102	No	1.147 (a)	1.499 (a)	0.475212	No	0.861 (a)	1.785 (a)	0.779996	No	0.722 (a)	1.572 (a)	1 (a)	1.998 (a)	171	0.00422222	0.00919298	0.00584795	0.0116842	0.0107567	0.0216274	0.013362	0.0298493	>tr|R4YPC4|R4YPC4_OLEAN Putative amino acid-binding ACT domain protein OS=Oleispira antarctica RB-8 GN=OLEAN_C25690 PE=4 SV=1
C25700	R4YNR8	0.8937	No	10.421 (a)	11.003 (a)	0.440964	No	11.819 (a)	9.605 (a)	0.690796	No	10.991 (a)	9.852 (a)	12.648 (a)	9.358 (a)	251	0.0437888	0.039251	0.0503904	0.0372829	0.111559	0.0923417	0.115137	0.0952455	>tr|R4YNR8|R4YNR8_OLEAN Enoyl-CoA hydratase OS=Oleispira antarctica RB-8 GN=OLEAN_C25700 PE=4 SV=1
C25710	R4YNZ3	0.983961	No	0.775 (a)	0.800 (a)	0.347386	No	0.383 (a)	1.192 (a)	0.662728	No	0.365 (a)	1.185 (a)	0.401 (a)	1.199 (a)	418	0.000873206	0.00283493	0.00095933	0.00286842	0.00222462	0.00666944	0.00219198	0.00732788	>tr|R4YNZ3|R4YNZ3_OLEAN Uncharacterized protein OS=Oleispira antarctica RB-8 GN=OLEAN_C25710 PE=4 SV=1
C25730	R4YUJ9	0.159445	No	1.538 (a)	0.220 (b)	0.854635	No	0.769 (a)	0.989 (a)	0.16188	No	1.098 (a)	1.979 (a)	0.440 (a)	0 (a)	354	0.00310169	0.0055904	0.00124294	0	0.00790203	0.0131519	0.00283999	0	>tr|R4YUJ9|R4YUJ9_OLEAN Possible membrane-fusion protein OS=Oleispira antarctica RB-8 GN=OLEAN_C25730 PE=4 SV=1
C25750	R4YNS2	0.589142	No	6.480 (a)	5.034 (a)	0.854635	No	5.524 (a)	5.990 (a)	0.55717	No	5.486 (a)	7.474 (a)	5.562 (a)	4.506 (a)	360	0.0152389	0.0207611	0.01545	0.0125167	0.0388233	0.0488425	0.0353018	0.031976	>tr|R4YNS2|R4YNS2_OLEAN Aminomethyltransferase OS=Oleispira antarctica RB-8 GN=gcvT PE=3 SV=1
C25760	R4YNZ7	0.595099	No	2.674 (a)	3.133 (a)	0.35045	No	2.605 (a)	3.202 (a)	0.361262	No	2.196 (a)	3.153 (a)	3.015 (a)	3.251 (a)	127	0.0172913	0.0248268	0.0237402	0.0255984	0.0440522	0.0584073	0.054244	0.0653956	>tr|R4YNZ7|R4YNZ7_OLEAN Glycine cleavage system H protein OS=Oleispira antarctica RB-8 GN=gcvH PE=3 SV=1
C25770	R4YT67	0.391922	No	25.961 (a)	31.852 (a)	0.402815	No	26.383 (a)	31.430 (a)	0.120508	No	26.322 (a)	25.601 (a)	26.445 (a)	37.258 (a)	964	0.027305	0.0265571	0.0274326	0.0386494	0.0695635	0.062478	0.0626808	0.0987365	>tr|R4YT67|R4YT67_OLEAN Glycine dehydrogenase (decarboxylating) OS=Oleispira antarctica RB-8 GN=gcvP1 PE=3 SV=1
C25840	R4YPD4	0.374093	No	8.438 (a)	5.640 (a)	0.367871	No	8.265 (a)	5.813 (a)	0.0971874	No	10.954 (b)	5.922 (ab)	5.577 (a)	5.703 (ab)	403	0.0271811	0.0146948	0.0138387	0.0141514	0.069248	0.0345709	0.0316201	0.0361521	>tr|R4YPD4|R4YPD4_OLEAN Chemotaxis methyl-accepting protein OS=Oleispira antarctica RB-8 GN=OLEAN_C25840 PE=4 SV=1
C25900	R4YNT4	0.737284	No	1.647 (a)	2.700 (a)	0.0439655	Yes	3.947 (a)	0.399 (b)	0.0716216	No	3.294 (ab)	0 (a)	4.601 (b)	0.799 (ab)	1670	0.00197246	0	0.00275509	0.000478443	0.00502512	0	0.00629512	0.00122227	>tr|R4YNT4|R4YNT4_OLEAN Uncharacterized protein OS=Oleispira antarctica RB-8 GN=OLEAN_C25900 PE=3 SV=1
C25910	R4YP09	0.753465	No	1.324 (a)	1.942 (a)	0.171052	No	2.473 (a)	0.793 (b)	0.0778618	No	1.463 (ab)	1.185 (ab)	3.483 (b)	0.400 (a)	336	0.00435417	0.00352679	0.0103661	0.00119048	0.0110929	0.0082971	0.0236855	0.00304128	>tr|R4YP09|R4YP09_OLEAN Uncharacterized protein OS=Oleispira antarctica RB-8 GN=OLEAN_C25910 PE=4 SV=1
C25930	R4YUK6	0.819866	No	4.550 (a)	3.728 (a)	0.68862	No	4.686 (a)	3.592 (a)	0.761379	No	4.370 (a)	4.730 (a)	5.002 (a)	2.454 (a)	688	0.00635174	0.006875	0.00727035	0.00356686	0.016182	0.0161741	0.016612	0.00911216	>tr|R4YUK6|R4YUK6_OLEAN Uncharacterized protein OS=Oleispira antarctica RB-8 GN=OLEAN_C25930 PE=4 SV=1
C25950	R4YNT8	0.964088	No	3.085 (a)	2.995 (a)	0.180799	No	2.272 (b)	3.807 (a)	0.234882	No	1.835 (a)	4.335 (a)	2.710 (a)	3.280 (a)	625	0.002936	0.006936	0.004336	0.005248	0.00747989	0.0163176	0.00990734	0.0134069	>tr|R4YNT8|R4YNT8_OLEAN Uncharacterized protein OS=Oleispira antarctica RB-8 GN=OLEAN_C25950 PE=4 SV=1
C25970	R4YT76	0.668098	No	96.756 (a)	121.519 (a)	0.752562	No	116.867 (a)	101.409 (a)	0.0322317	Yes	69.815 (a)	123.698 (ab)	163.918 (b)	79.120 (a)	157	0.444682	0.787885	1.04406	0.503949	1.13289	1.85357	2.38559	1.28742	>tr|R4YT76|R4YT76_OLEAN Uncharacterized protein OS=Oleispira antarctica RB-8 GN=OLEAN_C25970 PE=4 SV=1
C25980	R4YUK7	0.524458	No	20.659 (a)	28.968 (a)	0.722666	No	26.889 (a)	22.738 (a)	0.0356732	Yes	14.941 (a)	26.377 (ab)	38.836 (b)	19.100 (a)	497	0.0300624	0.0530724	0.0781408	0.0384306	0.0765883	0.124858	0.178544	0.0981775	>tr|R4YUK7|R4YUK7_OLEAN Uncharacterized protein OS=Oleispira antarctica RB-8 GN=OLEAN_C25980 PE=4 SV=1
C25990	R4YPE7	0.794883	No	4.243 (a)	6.120 (a)	0.646001	No	6.399 (a)	3.965 (a)	0.185343	No	2.181 (a)	6.304 (a)	10.616 (a)	1.625 (a)	167	0.0130599	0.0377485	0.0635689	0.00973054	0.033272	0.0888069	0.145249	0.0248583	>tr|R4YPE7|R4YPE7_OLEAN Uncharacterized protein OS=Oleispira antarctica RB-8 GN=OLEAN_C25990 PE=4 SV=1
C26000	R4YNU4	0.732158	No	0.987 (a)	1.841 (a)	0.656046	No	1.841 (a)	0.987 (a)	0.0398857	Yes	0 (a)	1.974 (ab)	3.682 (b)	0 (a)	341	0	0.00578886	0.0107977	0	0	0.0136188	0.0246716	0	>tr|R4YNU4|R4YNU4_OLEAN Uncharacterized protein OS=Oleispira antarctica RB-8 GN=OLEAN_C26000 PE=4 SV=1
C26060	R4YP21	0.507986	No	2.658 (a)	3.595 (a)	0.886324	No	3.018 (a)	3.235 (a)	0.72183	No	2.554 (a)	2.763 (a)	3.483 (a)	3.707 (a)	445	0.00573933	0.00620899	0.00782697	0.00833034	0.0146218	0.0146072	0.0178839	0.0212813	>tr|R4YP21|R4YP21_OLEAN Uncharacterized protein OS=Oleispira antarctica RB-8 GN=OLEAN_C26060 PE=4 SV=1
C26070	R4YT81	0.964088	No	3.457 (a)	3.367 (a)	0.589743	No	3.034 (a)	3.790 (a)	0.202327	No	2.185 (a)	4.729 (a)	3.884 (a)	2.851 (a)	452	0.00483407	0.0104624	0.00859292	0.00630752	0.0123155	0.0246138	0.019634	0.0161137	>tr|R4YT81|R4YT81_OLEAN OmpA family protein OS=Oleispira antarctica RB-8 GN=OLEAN_C26070 PE=4 SV=1
C26080	R4YUK9	0.257674	No	5.348 (b)	8.260 (a)	0.886324	No	6.573 (a)	7.034 (a)	0.283909	No	4.381 (a)	6.315 (a)	8.766 (a)	7.754 (a)	1190	0.00368151	0.00530672	0.00736639	0.00651597	0.0093792	0.0124846	0.0168315	0.0166462	>tr|R4YUK9|R4YUK9_OLEAN Uncharacterized protein OS=Oleispira antarctica RB-8 GN=OLEAN_C26080 PE=4 SV=1
C26090	R4YPF5	0.459365	No	1.335 (a)	2.460 (a)	0.661062	No	2.197 (a)	1.599 (a)	0.322244	No	1.098 (a)	1.572 (a)	3.296 (a)	1.625 (a)	559	0.00196422	0.00281216	0.00589624	0.00290698	0.00500415	0.00661588	0.0134723	0.00742637	>tr|R4YPF5|R4YPF5_OLEAN Protein phosphatase 2C domain protein OS=Oleispira antarctica RB-8 GN=OLEAN_C26090 PE=4 SV=1
C26100	R4YNV3	0.141558	No	28.087 (b)	38.005 (a)	0.734036	No	34.460 (a)	31.632 (a)	0.171885	No	27.814 (a)	28.361 (a)	41.106 (a)	34.904 (a)	918	0.0302985	0.0308943	0.0447778	0.0380218	0.0771898	0.0726818	0.102313	0.0971332	>tr|R4YNV3|R4YNV3_OLEAN Probable ClpA/B-type chaperone OS=Oleispira antarctica RB-8 GN=OLEAN_C26100 PE=3 SV=1
C26130	R4YUL0	0.983975	No	0.956 (a)	0.933 (a)	0.770978	No	1.097 (a)	0.793 (a)	0.670934	No	0.726 (a)	1.187 (a)	1.468 (a)	0.399 (a)	376	0.00193085	0.00315691	0.00390426	0.00106117	0.00491913	0.00742694	0.00892085	0.00271094	>tr|R4YUL0|R4YUL0_OLEAN Uncharacterized protein OS=Oleispira antarctica RB-8 GN=OLEAN_C26130 PE=4 SV=1
C26230	R4YUL2	0.459365	No	0.580 (a)	1.313 (a)	0.912011	No	0.886 (a)	1.007 (a)	0.622079	No	0.372 (a)	0.789 (a)	1.401 (a)	1.226 (a)	378	0.000984127	0.0020873	0.00370635	0.00324339	0.00250721	0.00491057	0.00846865	0.00828579	>tr|R4YUL2|R4YUL2_OLEAN Uncharacterized protein OS=Oleispira antarctica RB-8 GN=OLEAN_C26230 PE=4 SV=1
C26430	R4YUL8	0.414245	No	3.826 (a)	6.086 (a)	0.247203	No	3.655 (a)	6.257 (a)	0.204498	No	2.918 (a)	4.733 (a)	4.391 (a)	7.780 (a)	664	0.00439458	0.00712801	0.00661295	0.0117169	0.0111958	0.0167693	0.01511	0.0299328	>tr|R4YUL8|R4YUL8_OLEAN Probable ATPase involved in DNA repair OS=Oleispira antarctica RB-8 GN=OLEAN_C26430 PE=4 SV=1
C26460	R4YP51	0.501842	No	6.592 (a)	4.961 (a)	0.180799	No	6.955 (a)	4.598 (b)	0.201671	No	7.668 (a)	5.517 (a)	6.243 (a)	3.678 (a)	346	0.0221618	0.0159451	0.0180434	0.0106301	0.0564606	0.0375123	0.0412273	0.0271563	>tr|R4YP51|R4YP51_OLEAN Uncharacterized protein OS=Oleispira antarctica RB-8 GN=OLEAN_C26460 PE=4 SV=1
C26490	R4YPI6	0.72144	No	16.773 (a)	15.176 (a)	0.0627769	No	18.317 (a)	13.632 (b)	0.0888468	No	19.767 (b)	13.780 (a)	16.867 (ab)	13.485 (a)	661	0.0299047	0.0208472	0.0255174	0.0204009	0.0761866	0.049045	0.0583048	0.0521176	>tr|R4YPI6|R4YPI6_OLEAN Uncharacterized protein OS=Oleispira antarctica RB-8 GN=OLEAN_C26490 PE=4 SV=1
C26610	R4YP59	0.732158	No	5.381 (a)	4.062 (a)	0.336391	No	3.472 (a)	5.972 (a)	0.49936	No	3.662 (a)	7.099 (a)	3.281 (a)	4.844 (a)	1911	0.00191627	0.00371481	0.0017169	0.0025348	0.00488199	0.00873944	0.00392296	0.00647558	>tr|R4YP59|R4YP59_OLEAN Uncharacterized protein OS=Oleispira antarctica RB-8 GN=OLEAN_C26610 PE=4 SV=1
C26830	R4YUN9	0.308006	No	1.771 (a)	0 (a)	0.229491	No	0 (a)	1.771 (a)	0.00262557	Yes	0 (a)	3.542 (b)	0 (a)	0 (a)	834	0	0.004247	0	0	0	0.00999147	0	0	>tr|R4YUN9|R4YUN9_OLEAN Trimethylamine-N-oxide reductase OS=Oleispira antarctica RB-8 GN=torA PE=4 SV=1
C26860	R4YP84	0.308006	No	3.746 (a)	0.200 (a)	0.170222	No	0 (b)	3.946 (a)	5.03859e-05	Yes	0 (a)	7.491 (b)	0 (a)	0.400 (a)	269	0	0.0278476	0	0.00148699	0	0.0655141	0	0.00379877	>tr|R4YP84|R4YP84_OLEAN Uncharacterized protein OS=Oleispira antarctica RB-8 GN=OLEAN_C26860 PE=4 SV=1
C26890	R4YPM2	0.903735	No	4.354 (a)	4.680 (a)	0.290798	No	3.617 (a)	5.417 (a)	0.212641	No	4.377 (a)	4.330 (a)	2.856 (a)	6.504 (a)	367	0.0119264	0.0117984	0.00778202	0.0177221	0.0303843	0.0277568	0.0177812	0.0452741	>tr|R4YPM2|R4YPM2_OLEAN Phosphoribosylaminoimidazole-succinocarboxamide synthase OS=Oleispira antarctica RB-8 GN=purC PE=3 SV=1
C26900	R4YP26	0.579292	No	4.443 (a)	2.453 (a)	0.170222	No	1.737 (b)	5.159 (a)	0.193837	No	2.192 (a)	6.693 (a)	1.281 (a)	3.626 (a)	248	0.00883871	0.0269879	0.00516532	0.014621	0.0225179	0.0634916	0.0118023	0.0373518	>tr|R4YP26|R4YP26_OLEAN Short-chain dehydrogenase/reductase SDR OS=Oleispira antarctica RB-8 GN=OLEAN_C26900 PE=3 SV=1
C26950	R4YP31	0.388653	No	7.292 (a)	3.747 (a)	0.852125	No	5.092 (a)	5.947 (a)	0.150566	No	4.742 (ab)	9.842 (b)	5.442 (ab)	2.052 (a)	207	0.0229082	0.0475459	0.0262899	0.00991304	0.0583621	0.111856	0.0600698	0.0253246	>tr|R4YP31|R4YP31_OLEAN Outer membrane protein OmpW OS=Oleispira antarctica RB-8 GN=ompW PE=4 SV=1
C26960	R4YP92	0.929418	No	1.122 (a)	1.027 (a)	0.737757	No	0.930 (a)	1.219 (a)	0.305763	No	1.459 (a)	0.784 (a)	0.401 (a)	1.653 (a)	553	0.00263834	0.00141772	0.000725136	0.00298915	0.00672155	0.00333532	0.00165687	0.0076363	>tr|R4YP92|R4YP92_OLEAN FAD dependent oxidoreductase OS=Oleispira antarctica RB-8 GN=OLEAN_C26960 PE=4 SV=1
C26980	R4YUP7	0.906439	No	0.954 (a)	0.828 (a)	0.35632	No	0.563 (a)	1.218 (a)	0.636453	No	0.726 (a)	1.182 (a)	0.401 (a)	1.255 (a)	288	0.00252083	0.00410417	0.00139236	0.00435764	0.0064222	0.00965544	0.00318141	0.0111323	>tr|R4YUP7|R4YUP7_OLEAN Transcriptional regulator, LysR family OS=Oleispira antarctica RB-8 GN=OLEAN_C26980 PE=4 SV=1
C26990	R4YPN0	0.978831	No	0.926 (a)	0.954 (a)	0.0715609	No	1.485 (a)	0.395 (b)	0.193862	No	1.463 (a)	0.390 (a)	1.507 (a)	0.400 (a)	376	0.00389096	0.00103723	0.00400798	0.00106383	0.00991279	0.00244019	0.00915785	0.00271774	>tr|R4YPN0|R4YPN0_OLEAN S-(hydroxymethyl)glutathione dehydrogenase OS=Oleispira antarctica RB-8 GN=OLEAN_C26990 PE=3 SV=1
C27010	R4YP97	0.546778	No	1.321 (a)	0.980 (a)	0.847774	No	1.097 (a)	1.204 (a)	0.440963	No	1.459 (a)	1.182 (a)	0.734 (a)	1.226 (a)	212	0.00688208	0.00557547	0.00346226	0.00578302	0.0175331	0.0131168	0.00791094	0.0147737	>tr|R4YP97|R4YP97_OLEAN Glutathione S-transferase domain protein OS=Oleispira antarctica RB-8 GN=OLEAN_C27010 PE=3 SV=1
C27020	R4YTC5	0.707725	No	1.893 (a)	2.386 (a)	0.822412	No	2.271 (a)	2.009 (a)	0.799486	No	1.820 (a)	1.966 (a)	2.721 (a)	2.052 (a)	349	0.0052149	0.00563324	0.00779656	0.00587966	0.0132857	0.0132527	0.0178144	0.0150206	>tr|R4YTC5|R4YTC5_OLEAN Alcohol dehydrogenase superfamily, zinc-containing OS=Oleispira antarctica RB-8 GN=OLEAN_C27020 PE=4 SV=1
C27030	R4YUQ0	0.353071	No	7.999 (a)	5.586 (a)	0.520423	No	6.023 (a)	7.562 (a)	0.38708	No	7.321 (a)	8.678 (a)	4.725 (a)	6.447 (a)	385	0.0190156	0.0225403	0.0122727	0.0167455	0.048445	0.0530281	0.028042	0.0427791	>tr|R4YUQ0|R4YUQ0_OLEAN Alcohol dehydrogenase, iron-containing OS=Oleispira antarctica RB-8 GN=OLEAN_C27030 PE=4 SV=1
C27040	R4YPN6	0.649817	No	1.124 (a)	1.533 (a)	0.319449	No	1.650 (a)	1.007 (a)	0.479585	No	1.459 (a)	0.789 (a)	1.841 (a)	1.226 (a)	234	0.00623504	0.00337179	0.00786752	0.00523932	0.0158847	0.00793247	0.0179765	0.0133847	>tr|R4YPN6|R4YPN6_OLEAN ThiJ/PfpI domain protein OS=Oleispira antarctica RB-8 GN=OLEAN_C27040 PE=4 SV=1
C27110	R4YPA5	0.638302	No	4.209 (a)	3.520 (a)	0.572567	No	3.539 (a)	4.189 (a)	0.260302	No	3.290 (a)	5.127 (a)	3.788 (a)	3.251 (a)	148	0.0222297	0.0346419	0.0255946	0.0219662	0.0566335	0.0814983	0.0584812	0.0561165	>tr|R4YPA5|R4YPA5_OLEAN Uncharacterized protein OS=Oleispira antarctica RB-8 GN=OLEAN_C27110 PE=4 SV=1
C27150	R4YP46	0.3023	No	31.753 (a)	38.233 (a)	0.83746	No	34.238 (a)	35.748 (a)	0.421987	No	30.017 (a)	33.489 (a)	38.460 (a)	38.007 (a)	407	0.0737518	0.0822826	0.0944963	0.0933833	0.187894	0.193577	0.215915	0.238564	>tr|R4YP46|R4YP46_OLEAN Argininosuccinate synthase OS=Oleispira antarctica RB-8 GN=argG PE=3 SV=1
C27160	R4YPA8	0.0182013	Yes	1.731 (a)	0.167 (b)	0.646001	No	0.716 (a)	1.182 (a)	0.00113899	Yes	1.098 (b)	2.364 (c)	0.333 (a)	0 (a)	233	0.00471245	0.0101459	0.00142918	0	0.0120057	0.0238692	0.00326555	0	>tr|R4YPA8|R4YPA8_OLEAN 7-cyano-7-deazaguanine synthase OS=Oleispira antarctica RB-8 GN=queC1 PE=3 SV=1
C27250	R4YP54	0.00211057	Yes	13.432 (a)	4.806 (b)	0.88574	No	8.667 (a)	9.572 (a)	0.00241994	Yes	14.251 (b)	12.613 (b)	3.082 (a)	6.531 (a)	428	0.0332967	0.0294696	0.00720093	0.0152593	0.0848283	0.0693301	0.0164534	0.0389826	>tr|R4YP54|R4YP54_OLEAN 3-ketoacyl-CoA thiolase OS=Oleispira antarctica RB-8 GN=OLEAN_C27250 PE=3 SV=1
C27260	R4YPB6	0.373647	No	7.162 (a)	4.776 (a)	0.678995	No	6.502 (a)	5.435 (a)	0.481776	No	8.014 (a)	6.309 (a)	4.991 (a)	4.561 (a)	472	0.0169788	0.0133665	0.0105742	0.00966314	0.043256	0.031446	0.0241609	0.0246861	>tr|R4YPB6|R4YPB6_OLEAN Probable 3-ketoacyl-(Acyl-carrier-protein) reductase OS=Oleispira antarctica RB-8 GN=OLEAN_C27260 PE=3 SV=1
C27400	R4YP68	0.515713	No	12.182 (a)	15.960 (a)	0.767352	No	14.867 (a)	13.274 (a)	0.202284	No	15.696 (a)	8.669 (a)	14.039 (a)	17.880 (a)	445	0.0352719	0.0194809	0.0315483	0.0401798	0.0898604	0.0458307	0.0720849	0.102646	>tr|R4YP68|R4YP68_OLEAN Uncharacterized protein OS=Oleispira antarctica RB-8 GN=OLEAN_C27400 PE=4 SV=1
C27430	R4YUR7	0.269223	No	1.322 (a)	0.587 (b)	0.193103	No	1.318 (a)	0.591 (b)	0.0190935	Yes	1.463 (b)	1.182 (b)	1.174 (b)	0 (a)	204	0.00717157	0.00579412	0.0057549	0	0.0182706	0.0136312	0.0131494	0	>tr|R4YUR7|R4YUR7_OLEAN Peptide methionine sulfoxide reductase MsrA OS=Oleispira antarctica RB-8 GN=msrA2 PE=3 SV=1
C27450	R4YP74	0.57553	No	3.328 (a)	1.887 (a)	0.296687	No	3.600 (a)	1.615 (a)	0.0626047	No	5.479 (b)	1.177 (a)	1.721 (a)	2.053 (ab)	524	0.0104561	0.00224618	0.00328435	0.00391794	0.0266385	0.00528436	0.00750443	0.010009	>tr|R4YP74|R4YP74_OLEAN Glycine betaine transporter OS=Oleispira antarctica RB-8 GN=OLEAN_C27450 PE=4 SV=1
C27480	R4YUR8	0.72144	No	42.070 (a)	45.183 (a)	0.51865	No	45.637 (a)	41.617 (a)	0.23857	No	47.497 (a)	36.643 (a)	43.776 (a)	46.591 (a)	573	0.0828918	0.0639494	0.0763979	0.0813106	0.211179	0.150447	0.174562	0.207722	>tr|R4YUR8|R4YUR8_OLEAN Acyl-CoA synthase OS=Oleispira antarctica RB-8 GN=OLEAN_C27480 PE=4 SV=1
C27490	R4YPT0	0.357114	No	1.127 (a)	0.401 (a)	0.65512	No	0.935 (a)	0.592 (a)	0.385433	No	1.470 (a)	0.784 (a)	0.401 (a)	0.400 (a)	338	0.00434911	0.00231953	0.00118639	0.00118343	0.01108	0.00545691	0.00271079	0.00302328	>tr|R4YPT0|R4YPT0_OLEAN Probable Transcriptional regulator, AraC type OS=Oleispira antarctica RB-8 GN=OLEAN_C27490 PE=4 SV=1
C27540	R4YPT4	0.902331	No	8.583 (a)	8.994 (a)	0.128351	No	7.344 (b)	10.233 (a)	0.295752	No	7.310 (a)	9.857 (a)	7.378 (a)	10.609 (a)	352	0.020767	0.0280028	0.0209602	0.0301392	0.0529071	0.0658793	0.0478921	0.0769958	>tr|R4YPT4|R4YPT4_OLEAN Phosphoribosylformylglycinamidine cyclo-ligase OS=Oleispira antarctica RB-8 GN=purM PE=3 SV=1
C27550	R4YP83	0.388653	No	1.124 (a)	0.434 (a)	0.656046	No	0.950 (a)	0.608 (a)	0.432294	No	1.459 (a)	0.789 (a)	0.440 (a)	0.427 (a)	220	0.00663182	0.00358636	0.002	0.00194091	0.0168955	0.00843726	0.00456981	0.00495839	>tr|R4YP83|R4YP83_OLEAN Phosphoribosylglycinamide formyltransferase OS=Oleispira antarctica RB-8 GN=purN PE=3 SV=1
C27580	R4YUS0	0.966583	No	15.634 (a)	15.766 (a)	0.105383	No	13.978 (b)	17.421 (a)	0.170689	No	13.161 (a)	18.107 (a)	14.795 (a)	16.736 (a)	375	0.035096	0.0482853	0.0394533	0.0446293	0.0894122	0.113596	0.0901471	0.114013	>tr|R4YUS0|R4YUS0_OLEAN Aminotransferase, class V OS=Oleispira antarctica RB-8 GN=OLEAN_C27580 PE=3 SV=1
C27620	R4YTF3	0.00554982	Yes	14.948 (a)	6.867 (b)	0.92148	No	10.615 (a)	11.200 (a)	0.0056504	Yes	16.105 (b)	13.792 (b)	5.125 (a)	8.608 (a)	589	0.027343	0.023416	0.00870119	0.0146146	0.0696602	0.0550883	0.0198814	0.0373355	>tr|R4YTF3|R4YTF3_OLEAN Acyl-CoA dehydrogenase family protein OS=Oleispira antarctica RB-8 GN=OLEAN_C27620 PE=3 SV=1
C28000	R4YPF0	0.906563	No	0.958 (a)	1.033 (a)	0.336881	No	0.787 (a)	1.204 (a)	0.636453	No	0.733 (a)	1.182 (a)	0.841 (a)	1.226 (a)	191	0.0038377	0.00618848	0.00440314	0.00641885	0.0097771	0.014559	0.0100608	0.0163981	>tr|R4YPF0|R4YPF0_OLEAN Uncharacterized protein OS=Oleispira antarctica RB-8 GN=OLEAN_C28000 PE=4 SV=1
C28010	R4YPL0	0.904035	No	2.814 (a)	2.561 (a)	0.048062	Yes	3.795 (a)	1.581 (b)	0.112124	No	3.666 (a)	1.963 (a)	3.923 (a)	1.199 (a)	229	0.0160087	0.00857205	0.017131	0.00523581	0.0407846	0.0201666	0.0391427	0.0133758	>tr|R4YPL0|R4YPL0_OLEAN Uncharacterized protein OS=Oleispira antarctica RB-8 GN=OLEAN_C28010 PE=4 SV=1
C28040	R4YQ05	0.703257	No	1.339 (a)	0.967 (a)	0.936132	No	1.116 (a)	1.190 (a)	0.757852	No	1.098 (a)	1.580 (a)	1.135 (a)	0.799 (a)	193	0.00568912	0.00818653	0.00588083	0.0041399	0.0144939	0.0192596	0.0134371	0.0105761	>tr|R4YQ05|R4YQ05_OLEAN Deoxycytidine triphosphate deaminase OS=Oleispira antarctica RB-8 GN=dcd PE=3 SV=1
C28050	R4YPF2	0.902331	No	5.555 (a)	5.205 (a)	0.048062	Yes	3.941 (b)	6.819 (a)	0.115711	No	4.399 (a)	6.710 (a)	3.483 (a)	6.928 (a)	366	0.0120191	0.0183333	0.00951639	0.018929	0.0306205	0.0431309	0.021744	0.0483573	>tr|R4YPF2|R4YPF2_OLEAN Uncharacterized protein OS=Oleispira antarctica RB-8 GN=OLEAN_C28050 PE=4 SV=1
C28080	R4YUT0	0.362884	No	1.882 (a)	0.827 (a)	0.648793	No	1.098 (a)	1.611 (a)	0.120976	No	2.196 (b)	1.568 (ab)	0 (a)	1.653 (ab)	687	0.00319651	0.00228239	0	0.00240611	0.00814357	0.00536953	0	0.00614683	>tr|R4YUT0|R4YUT0_OLEAN Electron transport complex subunit C OS=Oleispira antarctica RB-8 GN=rnfC PE=3 SV=1
C28130	R4YUT1	0.543932	No	1.522 (a)	2.555 (a)	0.561529	No	1.632 (a)	2.444 (a)	0.492612	No	1.463 (a)	1.580 (a)	1.802 (a)	3.308 (a)	390	0.00375128	0.00405128	0.00462051	0.00848205	0.00955695	0.00953102	0.0105574	0.0216689	>tr|R4YUT1|R4YUT1_OLEAN Oxaloacetate decarboxylase, beta subunit OS=Oleispira antarctica RB-8 GN=oadB PE=4 SV=1
C28140	R4YQ13	0.65735	No	77.765 (a)	90.096 (a)	0.0929374	No	69.238 (b)	98.623 (a)	0.0190935	Yes	73.224 (a)	82.306 (a)	65.251 (a)	114.940 (b)	589	0.124319	0.139739	0.110783	0.195144	0.316721	0.328748	0.253128	0.49853	>tr|R4YQ13|R4YQ13_OLEAN Oxaloacetate decarboxylase alpha chain OS=Oleispira antarctica RB-8 GN=oadA PE=4 SV=1
C28150	R4YPF8	0.748698	No	2.081 (a)	1.820 (a)	0.608948	No	2.105 (a)	1.795 (a)	0.804733	No	2.196 (a)	1.966 (a)	2.015 (a)	1.625 (a)	79	0.0277975	0.0248861	0.0255063	0.0205696	0.0708182	0.0585468	0.0582795	0.0525486	>tr|R4YPF8|R4YPF8_OLEAN Probable oxaloacetate decarboxylase gamma chain OS=Oleispira antarctica RB-8 GN=oadG PE=3 SV=1
C28170	R4YTH6	0.844857	No	11.470 (a)	10.399 (a)	0.00726718	Yes	7.605 (b)	14.264 (a)	0.00399602	Yes	9.152 (a)	13.787 (b)	6.058 (a)	14.740 (b)	407	0.0224865	0.0338747	0.0148845	0.0362162	0.0572876	0.0796934	0.0340097	0.0925206	>tr|R4YTH6|R4YTH6_OLEAN Aspartokinase OS=Oleispira antarctica RB-8 GN=lysC PE=3 SV=1
C28180	R4YUT2	0.896551	No	17.189 (a)	18.348 (a)	0.842284	No	17.026 (a)	18.510 (a)	0.833542	No	18.220 (a)	16.157 (a)	15.833 (a)	20.864 (a)	882	0.0206576	0.0183186	0.0179512	0.0236553	0.0526283	0.0430962	0.0410169	0.0604316	>tr|R4YUT2|R4YUT2_OLEAN Alanine--tRNA ligase OS=Oleispira antarctica RB-8 GN=alaS PE=3 SV=1
C28210	R4YPM5	0.746055	No	5.660 (a)	6.861 (a)	0.515989	No	7.126 (a)	5.395 (a)	0.601346	No	5.807 (a)	5.514 (a)	8.446 (a)	5.276 (a)	328	0.0177043	0.016811	0.02575	0.0160854	0.0451042	0.0395494	0.0588363	0.0410928	>tr|R4YPM5|R4YPM5_OLEAN Glycine betaine/L-proline-binding protein OS=Oleispira antarctica RB-8 GN=proX PE=4 SV=1
C28230	R4YUT3	0.241342	No	5.297 (a)	3.593 (b)	0.846826	No	4.277 (a)	4.613 (a)	0.29004	No	5.471 (a)	5.122 (a)	3.082 (a)	4.104 (a)	398	0.0137462	0.0128693	0.00774372	0.0103116	0.0350206	0.0302764	0.0176937	0.0263427	>tr|R4YUT3|R4YUT3_OLEAN Glycine betaine/L-proline ABC transporter, ATP-binding protein OS=Oleispira antarctica RB-8 GN=proV PE=3 SV=1
C28240	R4YQ20	0.873847	No	3.222 (a)	3.553 (a)	0.325218	No	2.746 (a)	4.029 (a)	0.221882	No	3.290 (a)	3.153 (a)	2.202 (a)	4.904 (a)	428	0.00768692	0.00736682	0.00514486	0.0114579	0.0195836	0.0173311	0.0117555	0.0292713	>tr|R4YQ20|R4YQ20_OLEAN NADH dehydrogenase OS=Oleispira antarctica RB-8 GN=ndh PE=4 SV=1
C28270	R4YTI0	0.308006	No	19.179 (a)	15.637 (a)	0.643199	No	18.216 (a)	16.600 (a)	0.184743	No	18.643 (a)	19.714 (a)	17.788 (a)	13.487 (a)	359	0.0519304	0.0549136	0.0495487	0.0375682	0.1323	0.12919	0.113214	0.0959746	>tr|R4YTI0|R4YTI0_OLEAN Protein RecA OS=Oleispira antarctica RB-8 GN=recA PE=3 SV=1
C28280	R4YUT4	0.72144	No	3.533 (a)	4.734 (a)	0.46059	No	5.013 (a)	3.253 (a)	0.354513	No	5.489 (a)	1.576 (a)	4.537 (a)	4.931 (a)	879	0.0062446	0.00179295	0.00516155	0.00560978	0.015909	0.00421808	0.0117936	0.0143312	>tr|R4YUT4|R4YUT4_OLEAN DNA mismatch repair protein MutS OS=Oleispira antarctica RB-8 GN=mutS PE=3 SV=1
C28300	R4YPG6	0.161559	No	0.181 (b)	4.429 (a)	0.256794	No	3.983 (a)	0.626 (a)	0.000925593	Yes	0.361 (a)	0 (a)	7.605 (b)	1.253 (a)	328	0.00110061	0	0.023186	0.00382012	0.00280397	0	0.0529777	0.00975916	>tr|R4YPG6|R4YPG6_OLEAN RNA polymerase sigma factor RpoS OS=Oleispira antarctica RB-8 GN=rpoS PE=3 SV=1
C28350	R4YPG9	0.228508	No	4.547 (a)	1.801 (b)	0.895161	No	3.371 (a)	2.977 (a)	0.325717	No	4.366 (a)	4.727 (a)	2.376 (a)	1.226 (a)	379	0.0115198	0.0124723	0.00626913	0.00323483	0.0293484	0.0293423	0.0143244	0.00826393	>tr|R4YPG9|R4YPG9_OLEAN tRNA pseudouridine synthase D OS=Oleispira antarctica RB-8 GN=truD PE=3 SV=1
C28390	R4YQ33	0.645099	No	18.208 (a)	16.475 (a)	0.415178	No	16.214 (a)	18.469 (a)	0.440976	No	17.896 (a)	18.521 (a)	14.532 (a)	18.418 (a)	430	0.0416186	0.0430721	0.0337953	0.0428326	0.10603	0.101331	0.0772191	0.109423	>tr|R4YQ33|R4YQ33_OLEAN Enolase OS=Oleispira antarctica RB-8 GN=eno PE=3 SV=1
C28400	R4YPH2	0.543878	No	17.740 (a)	14.929 (a)	0.567066	No	17.410 (a)	15.259 (a)	0.570562	No	19.329 (a)	16.150 (a)	15.490 (a)	14.368 (a)	542	0.0356624	0.029797	0.0285793	0.0265092	0.0908551	0.0701004	0.065301	0.0677224	>tr|R4YPH2|R4YPH2_OLEAN CTP synthase OS=Oleispira antarctica RB-8 GN=pyrG PE=3 SV=1
C28440	R4YQ38	0.535591	No	3.239 (a)	2.160 (a)	0.282147	No	2.007 (a)	3.392 (a)	0.342284	No	2.546 (a)	3.932 (a)	1.468 (a)	2.852 (a)	409	0.00622494	0.00961369	0.00358924	0.00697311	0.015859	0.0226171	0.00820107	0.017814	>tr|R4YQ38|R4YQ38_OLEAN Oxidoreductase OS=Oleispira antarctica RB-8 GN=OLEAN_C28440 PE=4 SV=1
C28460	R4YPP2	0.55924	No	2.658 (a)	1.986 (a)	0.907409	No	2.250 (a)	2.394 (a)	0.787705	No	2.553 (a)	2.763 (a)	1.947 (a)	2.025 (a)	412	0.0061966	0.00670631	0.00472573	0.00491505	0.0157868	0.0157772	0.0107978	0.0125563	>tr|R4YPP2|R4YPP2_OLEAN Phosphoribosylglycinamide formyltransferase 2 OS=Oleispira antarctica RB-8 GN=purT PE=3 SV=1
C28480	R4YUT8	0.242214	No	1.516 (a)	0.621 (b)	0.854635	No	1.150 (a)	0.986 (a)	0.326973	No	1.459 (a)	1.572 (a)	0.841 (a)	0.400 (a)	181	0.00806077	0.00868508	0.00464641	0.00220994	0.020536	0.0204325	0.0106166	0.00564568	>tr|R4YUT8|R4YUT8_OLEAN Uncharacterized protein OS=Oleispira antarctica RB-8 GN=OLEAN_C28480 PE=4 SV=1
C28490	R4YQ39	0.242662	No	12.019 (a)	7.356 (b)	0.135137	No	12.176 (a)	7.198 (b)	0.0133617	Yes	15.371 (b)	8.667 (a)	8.981 (a)	5.730 (a)	673	0.0228395	0.0128782	0.0133447	0.00851412	0.0581871	0.0302971	0.0304914	0.0217508	>tr|R4YQ39|R4YQ39_OLEAN 67 kDa myosin-cross-reactive antigen family protein OS=Oleispira antarctica RB-8 GN=OLEAN_C28490 PE=4 SV=1
C28670	R4YTJ3	0.638302	No	0.563 (a)	1.034 (a)	0.975565	No	0.787 (a)	0.811 (a)	0.765413	No	0.733 (a)	0.394 (a)	0.841 (a)	1.228 (a)	498	0.00147189	0.000791165	0.00168876	0.00246586	0.00374985	0.00186129	0.00385864	0.00629947	>tr|R4YTJ3|R4YTJ3_OLEAN 6-aminohexanoate-cyclic-dimer hydrolase OS=Oleispira antarctica RB-8 GN=nylA PE=4 SV=1
C28690	R4YQ56	0.242662	No	1.713 (a)	0.820 (b)	0.786911	No	1.150 (a)	1.382 (a)	0.319521	No	1.459 (a)	1.966 (a)	0.841 (a)	0.799 (a)	430	0.00339302	0.00457209	0.00195581	0.00185814	0.00864423	0.0107563	0.00446885	0.00474694	>tr|R4YQ56|R4YQ56_OLEAN Bacteroid development protein BacA OS=Oleispira antarctica RB-8 GN=bacA PE=4 SV=1
C28700	R4YPI8	0.0417657	Yes	6.862 (a)	3.854 (b)	0.68862	No	4.940 (a)	5.776 (a)	0.0378259	Yes	5.851 (ab)	7.873 (b)	4.030 (a)	3.678 (a)	189	0.0309577	0.0416561	0.0213228	0.0194603	0.0788692	0.0979999	0.0487204	0.0497147	>tr|R4YPI8|R4YPI8_OLEAN PhnA protein OS=Oleispira antarctica RB-8 GN=phnA PE=4 SV=1
C28770	R4YTJ6	0.0424268	Yes	1.135 (b)	5.001 (a)	0.752344	No	3.519 (a)	2.616 (a)	0.0712289	No	1.087 (a)	1.182 (a)	5.951 (b)	4.050 (ab)	263	0.00413308	0.0044943	0.0226274	0.0153992	0.0105296	0.0105733	0.0517014	0.03934	>tr|R4YTJ6|R4YTJ6_OLEAN Thiol:disulfide interchange protein DsbC OS=Oleispira antarctica RB-8 GN=dsbC PE=4 SV=1
C28780	R4YUU4	0.918787	No	28.067 (a)	27.384 (a)	0.854635	No	28.236 (a)	27.215 (a)	0.948147	No	27.770 (a)	28.363 (a)	28.702 (a)	26.067 (a)	121	0.229504	0.234405	0.237207	0.21543	0.584696	0.55146	0.541994	0.550352	>tr|R4YUU4|R4YUU4_OLEAN 50S ribosomal protein L19 OS=Oleispira antarctica RB-8 GN=rplS PE=3 SV=1
C28800	R4YPJ4	0.544589	No	3.969 (a)	2.795 (a)	0.134057	No	4.376 (a)	2.388 (b)	0.0597442	No	4.388 (b)	3.550 (ab)	4.363 (b)	1.226 (a)	182	0.0241099	0.0195055	0.0239725	0.00673626	0.0614235	0.0458885	0.0547749	0.0172089	>tr|R4YPJ4|R4YPJ4_OLEAN Ribosome maturation factor RimM OS=Oleispira antarctica RB-8 GN=rimM PE=3 SV=1
C28810	R4YPR5	0.274747	No	4.584 (b)	5.921 (a)	0.826344	No	5.096 (a)	5.408 (a)	0.0183306	Yes	3.655 (a)	5.512 (b)	6.537 (b)	5.305 (b)	83	0.0440361	0.0664096	0.078759	0.0639157	0.112189	0.156235	0.179957	0.163284	>tr|R4YPR5|R4YPR5_OLEAN 30S ribosomal protein S16 OS=Oleispira antarctica RB-8 GN=rpsP PE=3 SV=1
C28880	R4YUU6	0.952396	No	42.706 (a)	41.222 (a)	0.00467387	Yes	27.777 (b)	56.151 (a)	0.00636392	Yes	31.877 (a)	53.535 (b)	23.676 (a)	58.767 (b)	523	0.0609503	0.102361	0.0452696	0.112365	0.15528	0.240815	0.103437	0.287056	>tr|R4YUU6|R4YUU6_OLEAN GMP synthase [glutamine-hydrolyzing] OS=Oleispira antarctica RB-8 GN=guaA PE=3 SV=1
C28890	R4YQ72	0.774325	No	51.530 (a)	46.636 (a)	0.0497757	Yes	40.145 (b)	58.021 (a)	0.115098	No	42.445 (a)	60.616 (a)	37.846 (a)	55.426 (a)	494	0.0859211	0.122704	0.0766113	0.112198	0.218897	0.288674	0.17505	0.28663	>tr|R4YQ72|R4YQ72_OLEAN Inosine-5-monophosphate dehydrogenase OS=Oleispira antarctica RB-8 GN=guaB PE=3 SV=1
C28910	R4YPS2	0.370737	No	0.577 (a)	1.785 (a)	0.500261	No	0.769 (a)	1.593 (a)	0.362722	No	0.365 (a)	0.789 (a)	1.174 (a)	2.397 (a)	660	0.00055303	0.00119545	0.00177879	0.00363182	0.00140893	0.00281242	0.00406436	0.00927811	>tr|R4YPS2|R4YPS2_OLEAN Uncharacterized protein OS=Oleispira antarctica RB-8 GN=OLEAN_C28910 PE=4 SV=1
C28930	R4YUU7	0.881688	No	2.083 (a)	1.840 (a)	0.35632	No	1.499 (a)	2.425 (a)	0.213145	No	2.196 (a)	1.971 (a)	0.802 (a)	2.879 (a)	451	0.00486918	0.00437029	0.00177827	0.00638359	0.012405	0.0102815	0.00406318	0.016308	>tr|R4YUU7|R4YUU7_OLEAN Exodeoxyribonuclease 7 large subunit OS=Oleispira antarctica RB-8 GN=xseA PE=3 SV=1
C28950	R4YPK5	0.600909	No	2.202 (a)	0.979 (a)	0.375957	No	2.370 (a)	0.811 (a)	0.116631	No	4.005 (b)	0.398 (a)	0.734 (ab)	1.225 (ab)	402	0.00996269	0.00099005	0.00182587	0.00304726	0.0253814	0.00232919	0.00417194	0.00778476	>tr|R4YPK5|R4YPK5_OLEAN Putative metal-dependent phosphohydrolase OS=Oleispira antarctica RB-8 GN=OLEAN_C28950 PE=4 SV=1
C28970	R4YTK3	0.0877833	No	2.494 (a)	0.600 (b)	0.306113	No	0.916 (a)	2.178 (a)	0.0359535	Yes	1.831 (ab)	3.156 (b)	0 (a)	1.199 (ab)	298	0.0061443	0.0105906	0	0.00402349	0.0156535	0.0249154	0	0.0102787	>tr|R4YTK3|R4YTK3_OLEAN Acyl-CoA thioesterase II OS=Oleispira antarctica RB-8 GN=tesB PE=4 SV=1
C29040	R4YQ84	0.583919	No	1.166 (a)	0.566 (a)	0.170222	No	0.347 (b)	1.385 (a)	0.126446	No	0.361 (a)	1.971 (a)	0.333 (a)	0.799 (a)	218	0.00165596	0.00904128	0.00152752	0.00366514	0.00421881	0.0212705	0.00349024	0.00936323	>tr|R4YQ84|R4YQ84_OLEAN Riboflavin synthase alpha subunit OS=Oleispira antarctica RB-8 GN=ribC PE=4 SV=1
C29060	R4YPT3	0.10495	No	16.193 (a)	11.247 (b)	0.319449	No	12.058 (a)	15.381 (a)	0.0509719	No	14.656 (ab)	17.729 (b)	9.460 (a)	13.033 (ab)	319	0.0459436	0.0555768	0.0296552	0.0408558	0.117048	0.13075	0.0677592	0.104373	>tr|R4YPT3|R4YPT3_OLEAN Thioredoxin reductase OS=Oleispira antarctica RB-8 GN=trxB PE=3 SV=1
C29080	R4YUV0	0.407904	No	5.545 (a)	6.767 (a)	0.128726	No	5.298 (b)	7.014 (a)	0.0626047	No	4.392 (a)	6.698 (b)	6.204 (ab)	7.329 (b)	311	0.0141222	0.021537	0.0199486	0.0235659	0.0359784	0.0506678	0.0455805	0.0602032	>tr|R4YUV0|R4YUV0_OLEAN Protein-export membrane protein SecF OS=Oleispira antarctica RB-8 GN=secF PE=3 SV=1
C29090	R4YQ88	0.924049	No	19.740 (a)	19.314 (a)	0.376785	No	18.190 (a)	20.864 (a)	0.629228	No	18.994 (a)	20.487 (a)	17.385 (a)	21.242 (a)	633	0.0300063	0.0323649	0.0274645	0.0335577	0.0764455	0.0761415	0.0627536	0.0857288	>tr|R4YQ88|R4YQ88_OLEAN Protein translocase subunit SecD OS=Oleispira antarctica RB-8 GN=secD PE=3 SV=1
C29100	R4YPL6	0.885098	No	4.588 (a)	4.867 (a)	0.0836365	No	3.842 (b)	5.612 (a)	0.203675	No	3.655 (a)	5.520 (a)	4.030 (a)	5.703 (a)	125	0.02924	0.04416	0.03224	0.045624	0.0744932	0.103891	0.0736653	0.116554	>tr|R4YPL6|R4YPL6_OLEAN Membrane protein YajC OS=Oleispira antarctica RB-8 GN=yajC PE=4 SV=1
C29110	R4YPT8	0.087715	No	6.047 (a)	1.374 (b)	0.57706	No	4.651 (a)	2.771 (a)	0.121172	No	6.953 (b)	5.141 (ab)	2.348 (ab)	0.400 (a)	378	0.0183942	0.0136005	0.00621164	0.0010582	0.0468619	0.0319965	0.014193	0.00270336	>tr|R4YPT8|R4YPT8_OLEAN Queuine tRNA-ribosyltransferase OS=Oleispira antarctica RB-8 GN=tgt PE=3 SV=1
C29180	R4YUV2	0.928678	No	0.949 (a)	1.033 (a)	0.964559	No	0.975 (a)	1.007 (a)	0.897462	No	1.109 (a)	0.789 (a)	0.841 (a)	1.226 (a)	360	0.00308056	0.00219167	0.00233611	0.00340556	0.00784817	0.0051561	0.00533779	0.00870008	>tr|R4YUV2|R4YUV2_OLEAN Uncharacterized protein OS=Oleispira antarctica RB-8 GN=OLEAN_C29180 PE=4 SV=1
C29200	R4YPM4	0.966583	No	24.061 (a)	24.334 (a)	0.250472	No	21.824 (a)	26.571 (a)	0.0810846	No	24.487 (ab)	23.635 (ab)	19.161 (a)	29.508 (b)	497	0.0492696	0.0475553	0.0385533	0.0593722	0.125522	0.111878	0.0880906	0.151677	>tr|R4YPM4|R4YPM4_OLEAN Probable cytosol aminopeptidase OS=Oleispira antarctica RB-8 GN=pepA PE=3 SV=1
C29220	R4YTL1	0.875925	No	10.329 (a)	11.054 (a)	0.994291	No	10.700 (a)	10.683 (a)	0.087145	No	12.781 (ab)	7.877 (a)	8.620 (ab)	13.488 (b)	503	0.0254095	0.01566	0.0171372	0.0268151	0.0647346	0.0368417	0.0391568	0.0685038	>tr|R4YTL1|R4YTL1_OLEAN Protein involved in aromatic hydrocarbon degradation OS=Oleispira antarctica RB-8 GN=OLEAN_C29220 PE=4 SV=1
C29240	R4YQA1	0.388653	No	1.304 (a)	0.566 (a)	0.348261	No	1.279 (a)	0.591 (a)	0.2387	No	1.824 (a)	0.784 (a)	0.734 (a)	0.399 (a)	215	0.00848372	0.00364651	0.00341395	0.00185581	0.0216135	0.00857876	0.00780056	0.004741	>tr|R4YQA1|R4YQA1_OLEAN Uncharacterized protein OS=Oleispira antarctica RB-8 GN=OLEAN_C29240 PE=4 SV=1
C29290	R4YQA3	0.917848	No	8.046 (a)	8.526 (a)	0.180799	No	6.392 (b)	10.181 (a)	0.396646	No	5.858 (a)	10.235 (a)	6.925 (a)	10.128 (a)	480	0.0122042	0.0213229	0.0144271	0.0211	0.0310919	0.0501642	0.0329645	0.0539036	>tr|R4YQA3|R4YQA3_OLEAN Iron-regulated ABC transporter membrane component SufB OS=Oleispira antarctica RB-8 GN=sufB PE=4 SV=1
C29300	R4YPN2	0.794883	No	4.966 (a)	5.927 (a)	0.911956	No	5.262 (a)	5.631 (a)	0.924426	No	4.403 (a)	5.530 (a)	6.122 (a)	5.732 (a)	253	0.0174032	0.0218577	0.0241976	0.0226561	0.0443371	0.0514223	0.0552893	0.057879	>tr|R4YPN2|R4YPN2_OLEAN Cysteine desulfurase activator ATPase OS=Oleispira antarctica RB-8 GN=OLEAN_C29300 PE=4 SV=1
C29310	R4YPV2	0.526883	No	9.150 (a)	7.154 (a)	0.191209	No	6.687 (b)	9.617 (a)	0.205164	No	8.050 (a)	10.249 (a)	5.324 (a)	8.984 (a)	439	0.0183371	0.0233462	0.0121276	0.0204647	0.0467165	0.0549242	0.0277103	0.0522806	>tr|R4YPV2|R4YPV2_OLEAN FeS assembly protein SufD OS=Oleispira antarctica RB-8 GN=sufD PE=4 SV=1
C29320	R4YTL5	0.346765	No	6.706 (a)	4.086 (a)	0.155138	No	3.806 (b)	6.986 (a)	0.0684376	No	4.742 (ab)	8.670 (b)	2.869 (a)	5.303 (ab)	410	0.0115659	0.0211463	0.00699756	0.0129341	0.0294657	0.0497488	0.0159888	0.0330425	>tr|R4YTL5|R4YTL5_OLEAN Cysteine desulfurase OS=Oleispira antarctica RB-8 GN=sufS PE=3 SV=1
C29360	R4YPV5	0.156313	No	8.089 (a)	4.106 (b)	0.882614	No	6.386 (a)	5.809 (a)	0.0603208	No	9.864 (b)	6.314 (ab)	2.908 (a)	5.305 (ab)	335	0.0294448	0.0188478	0.0086806	0.0158358	0.0750149	0.0443411	0.0198343	0.0404553	>tr|R4YPV5|R4YPV5_OLEAN Alpha/beta hydrolase fold OS=Oleispira antarctica RB-8 GN=OLEAN_C29360 PE=4 SV=1
C29370	R4YTL7	0.343367	No	2.356 (a)	0 (a)	0.260852	No	0 (a)	2.356 (a)	0.0181064	Yes	0 (a)	4.713 (b)	0 (a)	0 (a)	257	0	0.0183385	0	0	0	0.0431431	0	0	>tr|R4YTL7|R4YTL7_OLEAN Flavodoxin reductase (Ferredoxin-NADPH reductase) family 1 OS=Oleispira antarctica RB-8 GN=OLEAN_C29370 PE=4 SV=1
C29410	R4YPV9	0.242453	No	6.981 (a)	4.261 (b)	0.132158	No	7.076 (a)	4.166 (b)	0.0168353	Yes	8.054 (b)	5.907 (b)	6.097 (b)	2.425 (a)	341	0.0236188	0.0173226	0.0178798	0.00711144	0.0601723	0.040753	0.0408535	0.0181674	>tr|R4YPV9|R4YPV9_OLEAN 2,3,4,5-tetrahydropyridine-2,6-dicarboxylate N-succinyltransferase OS=Oleispira antarctica RB-8 GN=dapD PE=3 SV=1
C29420	R4YTL8	0.952396	No	1.899 (a)	1.813 (a)	0.173111	No	1.299 (b)	2.413 (a)	0.09866	No	1.824 (ab)	1.974 (ab)	0.773 (a)	2.852 (b)	178	0.0102472	0.0110899	0.0043427	0.0160225	0.0261062	0.02609	0.00992264	0.0409322	>tr|R4YTL8|R4YTL8_OLEAN Hypothetical isochorismatase hydrolase family protein OS=Oleispira antarctica RB-8 GN=OLEAN_C29420 PE=4 SV=1
C29430	R4YUV7	0.800656	No	1.331 (a)	1.014 (a)	0.585744	No	0.930 (a)	1.415 (a)	0.833015	No	1.087 (a)	1.576 (a)	0.773 (a)	1.255 (a)	469	0.0023177	0.00336034	0.00164819	0.00267591	0.00590468	0.00790552	0.00376595	0.00683606	>tr|R4YUV7|R4YUV7_OLEAN CinA-like protein OS=Oleispira antarctica RB-8 GN=cinA PE=3 SV=1
C29470	R4YTM0	0.27462	No	0.591 (b)	1.420 (a)	0.59428	No	0.807 (a)	1.204 (a)	0.0501378	No	0 (a)	1.182 (b)	1.614 (b)	1.226 (b)	707	0	0.00167185	0.00228289	0.00173409	0	0.00393319	0.00521617	0.00443003	>tr|R4YTM0|R4YTM0_OLEAN Uncharacterized protein OS=Oleispira antarctica RB-8 GN=OLEAN_C29470 PE=4 SV=1
C29480	R4YUV8	0.346765	No	0.195 (a)	2.533 (a)	0.775117	No	1.734 (a)	0.994 (a)	0.412365	No	0 (a)	0.390 (a)	3.468 (a)	1.598 (a)	334	0	0.00116766	0.0103832	0.00478443	0	0.00274704	0.0237247	0.0122227	>tr|R4YUV8|R4YUV8_OLEAN Uncharacterized protein OS=Oleispira antarctica RB-8 GN=OLEAN_C29480 PE=4 SV=1
C29490	R4YQB8	0.984987	No	2.256 (a)	2.226 (a)	0.486028	No	2.687 (a)	1.795 (a)	0.79619	No	2.546 (a)	1.966 (a)	2.828 (a)	1.625 (a)	336	0.00757738	0.00585119	0.00841667	0.00483631	0.0193045	0.0137655	0.0192313	0.0123552	>tr|R4YQB8|R4YQB8_OLEAN Uncharacterized protein OS=Oleispira antarctica RB-8 GN=OLEAN_C29490 PE=4 SV=1
C29510	R4YPW6	0.0337374	Yes	11.312 (a)	5.978 (b)	0.907409	No	8.911 (a)	8.380 (a)	0.00769206	Yes	13.165 (c)	9.460 (bc)	4.657 (a)	7.299 (ab)	459	0.0286819	0.02061	0.010146	0.015902	0.0730714	0.048487	0.0231826	0.0406243	>tr|R4YPW6|R4YPW6_OLEAN PhoH-like family protein OS=Oleispira antarctica RB-8 GN=OLEAN_C29510 PE=4 SV=1
C29520	R4YTM2	0.822794	No	2.796 (a)	2.420 (a)	0.278501	No	3.218 (a)	1.998 (a)	0.18247	No	4.020 (a)	1.572 (a)	2.416 (a)	2.424 (a)	138	0.0291304	0.0113913	0.0175072	0.0175652	0.0742141	0.0267991	0.0400024	0.0448734	>tr|R4YTM2|R4YTM2_OLEAN Uncharacterized protein OS=Oleispira antarctica RB-8 GN=OLEAN_C29520 PE=4 SV=1
C29570	R4YTM3	0.308006	No	1.771 (a)	0 (a)	0.229491	No	0 (a)	1.771 (a)	0.00262557	Yes	0 (a)	3.542 (b)	0 (a)	0 (a)	151	0	0.023457	0	0	0	0.0551847	0	0	>tr|R4YTM3|R4YTM3_OLEAN Thioesterase superfamily protein OS=Oleispira antarctica RB-8 GN=OLEAN_C29570 PE=4 SV=1
C29610	R4YPX4	0.360566	No	77.452 (a)	106.499 (a)	0.048062	Yes	70.114 (b)	113.837 (a)	0.000449812	Yes	65.086 (a)	89.819 (b)	75.143 (ab)	137.856 (c)	548	0.11877	0.163903	0.137122	0.251562	0.302584	0.385598	0.313311	0.642659	>tr|R4YPX4|R4YPX4_OLEAN 60 kDa chaperonin OS=Oleispira antarctica RB-8 GN=groL PE=3 SV=1
C29640	R4YQD0	0.599451	No	2.298 (a)	2.947 (a)	0.415291	No	2.242 (a)	3.003 (a)	0.539191	No	1.842 (a)	2.755 (a)	2.642 (a)	3.251 (a)	260	0.00708462	0.0105962	0.0101615	0.0125038	0.0180491	0.0249285	0.0232181	0.0319432	>tr|R4YQD0|R4YQD0_OLEAN 3-ketoacyl-(Acyl-carrier-protein) reductase OS=Oleispira antarctica RB-8 GN=OLEAN_C29640 PE=3 SV=1
C29670	R4YTM7	0.36832	No	7.263 (a)	4.360 (a)	0.518592	No	4.852 (a)	6.770 (a)	0.374744	No	5.862 (a)	8.663 (a)	3.842 (a)	4.877 (a)	161	0.0364099	0.0538075	0.0238634	0.0302919	0.0927597	0.126587	0.0545255	0.0773859	>tr|R4YTM7|R4YTM7_OLEAN UPF0234 protein OLEAN_C29670 OS=Oleispira antarctica RB-8 GN=OLEAN_C29670 PE=3 SV=1
C29720	R4YTM8	0.297297	No	2.641 (a)	1.399 (a)	0.968788	No	2.044 (a)	1.996 (a)	0.40188	No	2.914 (a)	2.368 (a)	1.174 (a)	1.625 (a)	400	0.007285	0.00592	0.002935	0.0040625	0.0185596	0.0139274	0.00670619	0.0103784	>tr|R4YTM8|R4YTM8_OLEAN Uncharacterized protein OS=Oleispira antarctica RB-8 GN=OLEAN_C29720 PE=4 SV=1
C29730	R4YUW3	0.645099	No	2.265 (a)	1.594 (a)	0.635187	No	1.649 (a)	2.210 (a)	0.301505	No	2.564 (a)	1.966 (a)	0.734 (a)	2.454 (a)	194	0.0132165	0.010134	0.00378351	0.0126495	0.033671	0.0238412	0.00864495	0.0323153	>tr|R4YUW3|R4YUW3_OLEAN ATP-cobalamin adenosyltransferase OS=Oleispira antarctica RB-8 GN=OLEAN_C29730 PE=4 SV=1
C29740	R4YQD7	0.807579	No	14.743 (a)	16.916 (a)	0.402477	No	18.294 (a)	13.365 (a)	0.0461009	Yes	21.601 (b)	7.885 (a)	14.987 (ab)	18.845 (b)	672	0.0321443	0.0117336	0.0223021	0.0280432	0.0818925	0.0276045	0.0509581	0.0716411	>tr|R4YQD7|R4YQD7_OLEAN Methyl-accepting chemotaxis transducer OS=Oleispira antarctica RB-8 GN=OLEAN_C29740 PE=4 SV=1
C29750	R4YPR4	0.819866	No	6.353 (a)	7.286 (a)	0.164929	No	8.597 (a)	5.042 (b)	0.0925943	No	9.550 (b)	3.156 (a)	7.644 (ab)	6.928 (ab)	546	0.0174908	0.00578022	0.014	0.0126886	0.0445605	0.0135985	0.0319887	0.0324153	>tr|R4YPR4|R4YPR4_OLEAN Pyruvate dehydrogenase, E2 component OS=Oleispira antarctica RB-8 GN=aceF PE=3 SV=1
C29760	R4YPY7	0.686853	No	14.139 (a)	17.842 (a)	0.121722	No	20.403 (a)	11.577 (b)	0.0278096	Yes	21.970 (b)	6.308 (a)	18.836 (b)	16.847 (b)	897	0.0244928	0.00703233	0.0209989	0.0187815	0.0623989	0.0165442	0.0479804	0.0479806	>tr|R4YPY7|R4YPY7_OLEAN Pyruvate dehydrogenase E1 component OS=Oleispira antarctica RB-8 GN=aceE PE=4 SV=1
C29830	R4YUW5	0.957833	No	0.971 (a)	0.867 (a)	0.873448	No	1.049 (a)	0.789 (a)	0.440963	No	0.365 (a)	1.577 (a)	1.734 (a)	0 (a)	358	0.00101955	0.00440503	0.00484358	0	0.00259746	0.0103632	0.0110671	0	>tr|R4YUW5|R4YUW5_OLEAN Nicotinate-nucleotide--dimethylbenzimidazole phosphoribosyltransferase OS=Oleispira antarctica RB-8 GN=cobT PE=3 SV=1
C29880	R4YUW6	0.607396	No	2.518 (a)	1.321 (a)	0.814247	No	1.663 (a)	2.176 (a)	0.160609	No	1.083 (a)	3.953 (a)	2.242 (a)	0.400 (a)	302	0.00358609	0.0130894	0.00742384	0.0013245	0.0091361	0.0307941	0.0169628	0.00338367	>tr|R4YUW6|R4YUW6_OLEAN Nicotinate-nucleotide pyrophosphorylase [carboxylating] OS=Oleispira antarctica RB-8 GN=nadC PE=3 SV=1
C29910	R4YQ02	0.308006	No	21.742 (a)	28.093 (a)	0.181611	No	28.347 (a)	21.488 (b)	0.0576223	No	23.780 (ab)	19.705 (a)	32.915 (b)	23.271 (ab)	162	0.14679	0.121636	0.203179	0.143648	0.37397	0.28616	0.464244	0.366974	>tr|R4YQ02|R4YQ02_OLEAN Putative fimbrial protein OS=Oleispira antarctica RB-8 GN=OLEAN_C29910 PE=3 SV=1
C29920	R4YTN5	0.936428	No	2.623 (a)	2.461 (a)	0.905164	No	2.656 (a)	2.428 (a)	0.272809	No	3.670 (a)	1.576 (a)	1.642 (a)	3.280 (a)	561	0.00654189	0.00280927	0.00292692	0.0058467	0.0166664	0.00660907	0.00668772	0.0149364	>tr|R4YTN5|R4YTN5_OLEAN Pilus assembly typeIV ATPase, PilB OS=Oleispira antarctica RB-8 GN=pilB PE=4 SV=1
C29930	R4YUW7	0.748698	No	4.577 (a)	3.633 (a)	0.814247	No	4.401 (a)	3.810 (a)	0.819501	No	4.414 (a)	4.741 (a)	4.388 (a)	2.879 (a)	409	0.0107922	0.0115917	0.0107286	0.00703912	0.0274947	0.0272705	0.0245138	0.0179826	>tr|R4YUW7|R4YUW7_OLEAN Type II secretory pathway, component PilC OS=Oleispira antarctica RB-8 GN=pilC PE=4 SV=1
C29980	R4YUW8	0.889747	No	2.297 (a)	1.995 (a)	0.347386	No	1.492 (a)	2.799 (a)	0.612598	No	1.448 (a)	3.145 (a)	1.536 (a)	2.454 (a)	417	0.00347242	0.00754197	0.00368345	0.00588489	0.00884651	0.0177432	0.00841634	0.015034	>tr|R4YUW8|R4YUW8_OLEAN Arginine biosynthesis bifunctional protein ArgJ OS=Oleispira antarctica RB-8 GN=argJ PE=3 SV=1
C29990	R4YQF5	0.118551	No	43.520 (b)	70.702 (a)	0.526209	No	50.741 (a)	63.480 (a)	0.0133617	Yes	46.837 (a)	40.203 (a)	54.646 (a)	86.758 (b)	921	0.0508545	0.0436515	0.0593333	0.0941998	0.129559	0.102694	0.135571	0.24065	>tr|R4YQF5|R4YQF5_OLEAN Protein translocase subunit SecA OS=Oleispira antarctica RB-8 GN=secA PE=3 SV=1
C30010	R4YQ11	0.547761	No	5.380 (a)	3.313 (a)	0.311415	No	5.670 (a)	3.023 (a)	0.040752	Yes	8.393 (b)	2.368 (a)	2.947 (a)	3.678 (a)	302	0.0277914	0.00784106	0.00975828	0.0121788	0.0708027	0.0184468	0.0222967	0.0311129	>tr|R4YQ11|R4YQ11_OLEAN UDP-3-O-[3-hydroxymyristoyl] N-acetylglucosamine deacetylase OS=Oleispira antarctica RB-8 GN=lpxC PE=3 SV=1
C30020	R4YTN8	0.556683	No	10.038 (a)	7.086 (a)	0.181352	No	6.193 (b)	10.931 (a)	0.0252521	Yes	5.486 (a)	14.590 (b)	6.899 (a)	7.273 (a)	392	0.0139949	0.0372194	0.0175995	0.0185536	0.0356541	0.0875621	0.0402131	0.0473983	>tr|R4YTN8|R4YTN8_OLEAN Cell division protein FtsZ OS=Oleispira antarctica RB-8 GN=ftsZ PE=3 SV=1
C30030	R4YUW9	0.275465	No	12.157 (a)	9.707 (b)	0.395207	No	10.052 (a)	11.811 (a)	0.171885	No	11.698 (a)	12.615 (a)	8.406 (a)	11.008 (a)	411	0.0284623	0.0306934	0.0204526	0.0267835	0.0725119	0.0722092	0.0467321	0.0684229	>tr|R4YUW9|R4YUW9_OLEAN Cell division protein ftsA OS=Oleispira antarctica RB-8 GN=ftsA PE=3 SV=1
C30050	R4YPT7	0.570994	No	1.487 (a)	2.678 (a)	0.910813	No	1.960 (a)	2.206 (a)	0.375777	No	2.185 (a)	0.789 (a)	1.734 (a)	3.623 (a)	310	0.00704839	0.00254516	0.00559355	0.0116871	0.0179568	0.00598773	0.0127807	0.0298567	>tr|R4YPT7|R4YPT7_OLEAN D-alanine--D-alanine ligase OS=Oleispira antarctica RB-8 GN=ddl PE=3 SV=1
C30060	R4YQ16	0.811161	No	5.666 (a)	6.208 (a)	0.541957	No	5.435 (a)	6.439 (a)	0.163063	No	6.212 (a)	5.119 (a)	4.657 (a)	7.758 (a)	503	0.0123499	0.0101769	0.00925845	0.0154235	0.0314632	0.0239422	0.0211547	0.0394019	>tr|R4YQ16|R4YQ16_OLEAN UDP-N-acetylmuramate--L-alanine ligase OS=Oleispira antarctica RB-8 GN=murC PE=3 SV=1
C30070	R4YTN9	0.957833	No	5.544 (a)	5.298 (a)	0.125749	No	3.411 (b)	7.431 (a)	0.129193	No	4.778 (ab)	6.310 (ab)	2.043 (a)	8.552 (b)	380	0.0125737	0.0166053	0.00537632	0.0225053	0.0320333	0.0390654	0.0122844	0.0574936	>tr|R4YTN9|R4YTN9_OLEAN UDP-N-acetylglucosamine--N-acetylmuramyl-(pentapeptide) pyrophosphoryl-undecaprenol N-acetylglucosamine transferase OS=Oleispira antarctica RB-8 GN=murG PE=3 SV=1
C30090	R4YQG4	0.964088	No	1.538 (a)	1.601 (a)	0.957568	No	1.537 (a)	1.602 (a)	0.67378	No	1.098 (a)	1.979 (a)	1.976 (a)	1.226 (a)	471	0.00233121	0.0042017	0.00419533	0.00260297	0.0059391	0.00988489	0.00958592	0.00664974	>tr|R4YQG4|R4YQG4_OLEAN UDP-N-acetylmuramoylalanine--D-glutamate ligase OS=Oleispira antarctica RB-8 GN=murD PE=3 SV=1
C30110	R4YQ21	0.957833	No	1.328 (a)	1.241 (a)	0.589493	No	1.578 (a)	0.991 (a)	0.85943	No	1.474 (a)	1.182 (a)	1.682 (a)	0.800 (a)	496	0.00297177	0.00238306	0.00339113	0.0016129	0.00757103	0.00560638	0.0077484	0.00412044	>tr|R4YQ21|R4YQ21_OLEAN UDP-N-acetylmuramoyl-tripeptide--D-alanyl-D-alanine ligase OS=Oleispira antarctica RB-8 GN=murF PE=3 SV=1
C30130	R4YUX1	0.308006	No	1.641 (a)	0 (a)	0.229274	No	1.641 (a)	0 (a)	0.00233183	Yes	3.283 (b)	0 (a)	0 (a)	0 (a)	578	0.00567993	0	0	0	0.0144705	0	0	0	>tr|R4YUX1|R4YUX1_OLEAN Penicillin-binding protein 3 OS=Oleispira antarctica RB-8 GN=ftsI PE=4 SV=1
C30150	R4YPU6	0.794883	No	1.855 (a)	1.413 (a)	0.476117	No	2.046 (a)	1.222 (a)	0.251404	No	2.918 (a)	0.792 (a)	1.174 (a)	1.652 (a)	346	0.00843353	0.00228902	0.00339306	0.00477457	0.0214857	0.00538513	0.00775282	0.0121975	>tr|R4YPU6|R4YPU6_OLEAN Ribosomal RNA small subunit methyltransferase H OS=Oleispira antarctica RB-8 GN=mraW PE=3 SV=1
C30170	R4YTP1	0.00627372	Yes	20.037 (a)	0.200 (b)	0.509609	No	13.927 (a)	6.311 (a)	1.42896e-05	Yes	27.453 (c)	12.621 (b)	0.401 (a)	0 (a)	414	0.0663116	0.0304855	0.000968599	0	0.168939	0.07172	0.00221316	0	>tr|R4YTP1|R4YTP1_OLEAN Acyl-CoA dehydrogenase family protein OS=Oleispira antarctica RB-8 GN=OLEAN_C30170 PE=3 SV=1
C30210	R4YQ31	0.388653	No	3.224 (a)	1.933 (a)	0.838865	No	2.750 (a)	2.407 (a)	0.57678	No	3.286 (a)	3.161 (a)	2.213 (a)	1.653 (a)	256	0.0128359	0.0123477	0.00864453	0.00645703	0.0327014	0.029049	0.0197519	0.0164956	>tr|R4YQ31|R4YQ31_OLEAN Short-chain dehydrogenase/reductase SDR OS=Oleispira antarctica RB-8 GN=OLEAN_C30210 PE=3 SV=1
C30360	R4YQ46	0.459365	No	3.247 (a)	2.201 (a)	0.924262	No	2.651 (a)	2.797 (a)	0.266895	No	2.554 (a)	3.940 (a)	2.749 (a)	1.653 (a)	592	0.00431419	0.00665541	0.00464358	0.00279223	0.010991	0.0156575	0.0106101	0.00713323	>tr|R4YQ46|R4YQ46_OLEAN LppC family lipoprotein OS=Oleispira antarctica RB-8 GN=OLEAN_C30360 PE=4 SV=1
C30420	R4YTP7	0.81054	No	7.610 (a)	7.015 (a)	0.910813	No	7.187 (a)	7.438 (a)	0.9532	No	7.328 (a)	7.891 (a)	7.045 (a)	6.985 (a)	349	0.0209971	0.0226103	0.0201862	0.0200143	0.0534933	0.0531929	0.0461236	0.05113	>tr|R4YTP7|R4YTP7_OLEAN Uncharacterized protein OS=Oleispira antarctica RB-8 GN=OLEAN_C30420 PE=4 SV=1
C30450	R4YPW7	0.905598	No	1.109 (a)	1.253 (a)	0.35632	No	1.552 (a)	0.810 (a)	0.3894	No	1.824 (a)	0.394 (a)	1.281 (a)	1.226 (a)	762	0.0023937	0.00051706	0.0016811	0.00160892	0.00609831	0.00121643	0.00384116	0.00411027	>tr|R4YPW7|R4YPW7_OLEAN TonB-dependent receptor OS=Oleispira antarctica RB-8 GN=OLEAN_C30450 PE=3 SV=1
C30460	R4YQ57	0.986796	No	1.319 (a)	1.333 (a)	0.841847	No	1.446 (a)	1.206 (a)	0.989663	No	1.452 (a)	1.185 (a)	1.440 (a)	1.226 (a)	175	0.00829714	0.00677143	0.00822857	0.00700571	0.0211382	0.0159304	0.0188015	0.0178973	>tr|R4YQ57|R4YQ57_OLEAN Inorganic pyrophosphatase OS=Oleispira antarctica RB-8 GN=ppa PE=3 SV=1
C30470	R4YTQ0	0.624348	No	2.634 (a)	1.834 (a)	0.969278	No	2.259 (a)	2.209 (a)	0.784624	No	2.903 (a)	2.364 (a)	1.614 (a)	2.053 (a)	335	0.00866567	0.00705672	0.00481791	0.00612836	0.0220771	0.0166016	0.0110085	0.0156559	>tr|R4YTQ0|R4YTQ0_OLEAN Ribosomal RNA small subunit methyltransferase C OS=Oleispira antarctica RB-8 GN=rsmC PE=4 SV=1
C30550	R4YPX6	0.889629	No	3.863 (a)	4.815 (a)	0.0212699	Yes	8.066 (a)	0.613 (b)	0.0577341	No	7.328 (ab)	0.398 (a)	8.803 (b)	0.827 (a)	276	0.0265507	0.00144203	0.0318949	0.00299638	0.0676419	0.00339251	0.0728768	0.00765476	>tr|R4YPX6|R4YPX6_OLEAN Uncharacterized protein OS=Oleispira antarctica RB-8 GN=OLEAN_C30550 PE=4 SV=1
C30620	R4YTQ7	0.318689	No	52.006 (a)	38.502 (a)	0.0482199	Yes	54.745 (a)	35.764 (b)	0.00534857	Yes	61.427 (c)	42.586 (b)	48.063 (b)	28.941 (a)	408	0.150556	0.104377	0.117801	0.0709338	0.383565	0.245558	0.269165	0.181213	>tr|R4YTQ7|R4YTQ7_OLEAN Uncharacterized protein OS=Oleispira antarctica RB-8 GN=OLEAN_C30620 PE=4 SV=1
C30690	R4YQL4	0.275465	No	1.329 (a)	0.199 (b)	0.962127	No	0.737 (a)	0.792 (a)	0.392793	No	1.474 (a)	1.185 (a)	0 (a)	0.399 (a)	525	0.00280762	0.00225714	0	0.00076	0.00715282	0.00531014	0	0.00194155	>tr|R4YQL4|R4YQL4_OLEAN Sensor protein OS=Oleispira antarctica RB-8 GN=OLEAN_C30690 PE=4 SV=1
C30700	R4YPZ0	0.56719	No	2.286 (a)	1.654 (a)	0.962127	No	1.944 (a)	1.995 (a)	0.799299	No	2.207 (a)	2.364 (a)	1.682 (a)	1.626 (a)	523	0.00421989	0.00452008	0.00321606	0.00310899	0.0107508	0.0106339	0.00734839	0.00794244	>tr|R4YPZ0|R4YPZ0_OLEAN Sulfate permease family protein probable OS=Oleispira antarctica RB-8 GN=OLEAN_C30700 PE=3 SV=1
C30740	R4YQL9	0.544039	No	0.771 (a)	2.246 (a)	0.196572	No	0.401 (b)	2.616 (a)	0.120508	No	0.361 (a)	1.181 (a)	0.440 (a)	4.052 (a)	1036	0.000348456	0.00113996	0.00042471	0.0039112	0.000887742	0.00268187	0.000970422	0.00999183	>tr|R4YQL9|R4YQL9_OLEAN Hypothetical acriflavin resistance protein OS=Oleispira antarctica RB-8 GN=OLEAN_C30740 PE=4 SV=1
C30750	R4YPZ5	0.785414	No	3.647 (a)	4.339 (a)	0.032546	Yes	2.566 (b)	5.420 (a)	0.0466548	Yes	2.557 (a)	4.736 (ab)	2.575 (a)	6.103 (b)	363	0.00704408	0.0130468	0.00709366	0.0168127	0.0179458	0.0306939	0.0162083	0.0429509	>tr|R4YPZ5|R4YPZ5_OLEAN Efflux transporter OS=Oleispira antarctica RB-8 GN=OLEAN_C30750 PE=4 SV=1
C30760	R4YQ86	0.81054	No	2.500 (a)	1.994 (a)	0.252638	No	1.483 (a)	3.011 (a)	0.486411	No	1.831 (a)	3.169 (a)	1.135 (a)	2.852 (a)	471	0.00388747	0.00672824	0.00240977	0.0060552	0.00990391	0.0158288	0.00550608	0.0154691	>tr|R4YQ86|R4YQ86_OLEAN Putative efflux transporter, RND family, outer membrane lipoprotein subunit OS=Oleispira antarctica RB-8 GN=OLEAN_C30760 PE=3 SV=1
C30790	R4YQM3	0.638302	No	0.549 (a)	1.014 (a)	0.672083	No	0.950 (a)	0.613 (a)	0.341846	No	1.098 (a)	0 (a)	0.802 (a)	1.226 (a)	774	0.0014186	0	0.00103618	0.00158398	0.00361411	0	0.00236756	0.00404655	>tr|R4YQM3|R4YQM3_OLEAN Uncharacterized protein OS=Oleispira antarctica RB-8 GN=OLEAN_C30790 PE=4 SV=1
C30810	R4YQ91	0.0240667	Yes	20.775 (a)	10.645 (b)	0.854635	No	15.004 (a)	16.415 (a)	0.00273459	Yes	23.031 (c)	18.518 (bc)	6.977 (a)	14.313 (b)	823	0.0279842	0.0225006	0.00847752	0.0173913	0.0712939	0.0529348	0.0193703	0.0444289	>tr|R4YQ91|R4YQ91_OLEAN TonB-dependent receptor probable OS=Oleispira antarctica RB-8 GN=OLEAN_C30810 PE=3 SV=1
C30850	R4YQ03	0.560244	No	6.100 (a)	4.567 (a)	0.762473	No	5.696 (a)	4.971 (a)	0.3894	No	5.508 (a)	6.691 (a)	5.884 (a)	3.251 (a)	187	0.0294545	0.0357807	0.0314652	0.017385	0.0750398	0.0841776	0.071895	0.044413	>tr|R4YQ03|R4YQ03_OLEAN Phosphoribosyltransferase OS=Oleispira antarctica RB-8 GN=OLEAN_C30850 PE=4 SV=1
C30870	R4YTR9	0.660709	No	3.037 (a)	2.534 (a)	0.702907	No	2.967 (a)	2.605 (a)	0.587132	No	2.918 (a)	3.156 (a)	3.015 (a)	2.053 (a)	382	0.00763874	0.00826178	0.00789267	0.00537435	0.0194608	0.0194366	0.018034	0.0137297	>tr|R4YTR9|R4YTR9_OLEAN Succinyl-diaminopimelate desuccinylase OS=Oleispira antarctica RB-8 GN=argE PE=3 SV=1
C30940	R4YQN8	0.543893	No	1.182 (a)	0.399 (a)	0.045057	Yes	0 (b)	1.582 (a)	0.00196848	Yes	0 (a)	2.364 (b)	0 (a)	0.799 (a)	369	0	0.0064065	0	0.00216531	0	0.0150719	0	0.00553166	>tr|R4YQN8|R4YQN8_OLEAN Uncharacterized protein OS=Oleispira antarctica RB-8 GN=OLEAN_C30940 PE=4 SV=1
C30980	R4YUY8	0.328787	No	3.341 (a)	1.380 (a)	0.26955	No	3.309 (a)	1.413 (a)	0.040752	Yes	5.110 (b)	1.572 (a)	1.507 (a)	1.253 (a)	545	0.00937615	0.0028844	0.00276514	0.00229908	0.0238871	0.00678583	0.00631807	0.0058734	>tr|R4YUY8|R4YUY8_OLEAN Chromosome binding protein OS=Oleispira antarctica RB-8 GN=OLEAN_C30980 PE=4 SV=1
C31000	R4YQ19	0.0198007	Yes	0.380 (b)	2.147 (a)	0.957568	No	1.301 (a)	1.225 (a)	0.0739856	No	0.361 (a)	0.398 (a)	2.242 (a)	2.052 (a)	775	0.000465806	0.000513548	0.0028929	0.00264774	0.00118671	0.00120817	0.00661001	0.00676411	>tr|R4YQ19|R4YQ19_OLEAN Probable GTPase subunit of restriction endonuclease OS=Oleispira antarctica RB-8 GN=OLEAN_C31000 PE=4 SV=1
C31080	R4YUZ0	0.502757	No	1.514 (a)	0.620 (a)	0.854635	No	0.944 (a)	1.190 (a)	0.703152	No	1.448 (a)	1.580 (a)	0.440 (a)	0.800 (a)	303	0.00477888	0.00521452	0.00145215	0.00264026	0.0121749	0.0122677	0.00331801	0.00674501	>tr|R4YUZ0|R4YUZ0_OLEAN Uncharacterized protein OS=Oleispira antarctica RB-8 GN=OLEAN_C31080 PE=4 SV=1
C31090	R4YQQ4	0.374465	No	1.964 (a)	0 (a)	0.29203	No	0 (a)	1.964 (a)	0.0461009	Yes	0 (a)	3.927 (b)	0 (a)	0 (a)	482	0	0.0081473	0	0	0	0.0191673	0	0	>tr|R4YQQ4|R4YQQ4_OLEAN Aspartate kinase OS=Oleispira antarctica RB-8 GN=OLEAN_C31090 PE=4 SV=1
C31100	R4YQ27	0.921459	No	3.456 (a)	3.700 (a)	0.0850415	No	2.355 (b)	4.801 (a)	0.217352	No	2.189 (a)	4.724 (a)	2.522 (a)	4.877 (a)	132	0.0165833	0.0357879	0.0191061	0.036947	0.0422485	0.0841944	0.0436555	0.0943874	>tr|R4YQ27|R4YQ27_OLEAN L-ectoine synthase OS=Oleispira antarctica RB-8 GN=ectC PE=3 SV=1
C31110	R4YQC1	0.276184	No	10.873 (a)	3.276 (b)	0.465444	No	4.690 (a)	9.459 (a)	0.000794133	Yes	4.027 (a)	17.720 (b)	5.352 (a)	1.199 (a)	430	0.00936512	0.0412093	0.0124465	0.00278837	0.023859	0.0969488	0.0284391	0.00712338	>tr|R4YQC1|R4YQC1_OLEAN Diaminobutyrate-pyruvate aminotransferase ectoine_ectB OS=Oleispira antarctica RB-8 GN=ectB PE=3 SV=1
C31120	R4YTT2	0.330579	No	3.652 (a)	1.766 (a)	0.46059	No	2.056 (a)	3.363 (a)	0.260836	No	2.575 (a)	4.729 (a)	1.536 (a)	1.996 (a)	168	0.0153274	0.0281488	0.00914286	0.011881	0.0390488	0.0662227	0.0208905	0.0303519	>tr|R4YTT2|R4YTT2_OLEAN L-2,4-diaminobutyric acid acetyltransferase , ectoine_EctA OS=Oleispira antarctica RB-8 GN=ectA PE=4 SV=1
C31130	R4YUZ1	0.942359	No	1.742 (a)	1.593 (a)	0.909581	No	1.562 (a)	1.773 (a)	0.295752	No	0.737 (a)	2.747 (a)	2.388 (a)	0.799 (a)	170	0.00433529	0.0161588	0.0140471	0.0047	0.0110448	0.0380152	0.0320962	0.012007	>tr|R4YUZ1|R4YUZ1_OLEAN Putative transcription regulator, MarR family OS=Oleispira antarctica RB-8 GN=OLEAN_C31130 PE=4 SV=1
C31160	R4YQC5	0.373647	No	5.091 (a)	3.615 (a)	0.661062	No	4.697 (a)	4.009 (a)	0.383918	No	5.844 (a)	4.338 (a)	3.551 (a)	3.680 (a)	300	0.01948	0.01446	0.0118367	0.0122667	0.0496282	0.0340185	0.0270456	0.0313373	>tr|R4YQC5|R4YQC5_OLEAN Uncharacterized protein OS=Oleispira antarctica RB-8 GN=OLEAN_C31160 PE=4 SV=1
C31280	R4YUZ4	0.910639	No	4.832 (a)	4.472 (a)	0.526209	No	3.936 (a)	5.368 (a)	0.129193	No	2.575 (a)	7.088 (b)	5.296 (ab)	3.648 (ab)	156	0.0165064	0.0454359	0.0339487	0.0233846	0.0420525	0.106892	0.0775696	0.05974	>tr|R4YUZ4|R4YUZ4_OLEAN Ferroxidase OS=Oleispira antarctica RB-8 GN=OLEAN_C31280 PE=3 SV=1
C31290	R4YQS5	0.906439	No	1.334 (a)	1.614 (a)	0.951578	No	1.544 (a)	1.404 (a)	0.951216	No	1.087 (a)	1.580 (a)	2 (a)	1.228 (a)	160	0.00679375	0.009875	0.0125	0.007675	0.0173081	0.0232319	0.0285613	0.0196071	>tr|R4YQS5|R4YQS5_OLEAN Ferroxidase OS=Oleispira antarctica RB-8 GN=bfr PE=3 SV=1
C31560	R4YQF8	0.373647	No	4.329 (a)	2.565 (a)	0.964559	No	3.492 (a)	3.402 (a)	0.33155	No	5.103 (a)	3.554 (a)	1.880 (a)	3.249 (a)	1820	0.00280385	0.00195275	0.00103297	0.00178516	0.00714321	0.00459402	0.00236023	0.00456051	>tr|R4YQF8|R4YQF8_OLEAN Uncharacterized protein OS=Oleispira antarctica RB-8 GN=OLEAN_C31560 PE=4 SV=1
C31570	R4YTV4	0.81054	No	26.763 (a)	25.096 (a)	0.457491	No	27.723 (a)	24.136 (a)	0.309214	No	31.053 (a)	22.473 (a)	24.393 (a)	25.798 (a)	653	0.0475544	0.034415	0.0373553	0.0395069	0.121152	0.0809646	0.0853532	0.100927	>tr|R4YTV4|R4YTV4_OLEAN Uncharacterized protein OS=Oleispira antarctica RB-8 GN=OLEAN_C31570 PE=4 SV=1
C31590	R4YQV1	0.649817	No	3.609 (a)	2.847 (a)	0.752562	No	3.454 (a)	3.002 (a)	0.787705	No	3.666 (a)	3.551 (a)	3.242 (a)	2.452 (a)	228	0.0160789	0.0155746	0.0142193	0.0107544	0.0409635	0.0366406	0.0324897	0.0274739	>tr|R4YQV1|R4YQV1_OLEAN Phage shock protein A OS=Oleispira antarctica RB-8 GN=pspA PE=4 SV=1
C31650	R4YQ77	0.337922	No	7.769 (a)	11.550 (a)	0.274113	No	11.500 (a)	7.818 (a)	0.013838	Yes	7.656 (a)	7.881 (a)	15.344 (b)	7.755 (a)	347	0.0220634	0.0227118	0.044219	0.0223487	0.0562098	0.0534317	0.101036	0.0570936	>tr|R4YQ77|R4YQ77_OLEAN Phosphate binding protein, putative OS=Oleispira antarctica RB-8 GN=OLEAN_C31650 PE=4 SV=1
C31680	R4YV02	0.732158	No	2.293 (a)	2.733 (a)	0.561735	No	2.237 (a)	2.789 (a)	0.691275	No	1.831 (a)	2.755 (a)	2.642 (a)	2.824 (a)	267	0.00685768	0.0103184	0.00989513	0.0105768	0.0174709	0.0242749	0.0226094	0.0270202	>tr|R4YV02|R4YV02_OLEAN Phosphate import ATP-binding protein PstB OS=Oleispira antarctica RB-8 GN=pstB PE=3 SV=1
C31690	R4YQW2	0.819866	No	2.110 (a)	2.568 (a)	0.737362	No	2.069 (a)	2.609 (a)	0.800176	No	1.456 (a)	2.764 (a)	2.682 (a)	2.454 (a)	240	0.00606667	0.0115167	0.011175	0.010225	0.0154557	0.027094	0.0255338	0.0261215	>tr|R4YQW2|R4YQW2_OLEAN Phosphate-specific transport system accessory protein PhoU OS=Oleispira antarctica RB-8 GN=phoU PE=3 SV=1
C31700	R4YQ82	0.562729	No	22.680 (a)	24.816 (a)	0.0875581	No	25.818 (a)	21.678 (b)	0.0859379	No	25.246 (ab)	20.114 (a)	26.391 (b)	23.241 (ab)	308	0.0819675	0.0653052	0.0856851	0.0754578	0.208824	0.153637	0.195782	0.19277	>tr|R4YQ82|R4YQ82_OLEAN Putative porin, Gram-negative type OS=Oleispira antarctica RB-8 GN=OLEAN_C31700 PE=4 SV=1
C31710	R4YQH2	0.774325	No	1.317 (a)	0.981 (a)	0.753181	No	1.293 (a)	1.005 (a)	0.903714	No	1.452 (a)	1.182 (a)	1.135 (a)	0.827 (a)	451	0.00321951	0.00262084	0.00251663	0.0018337	0.00820218	0.00616578	0.00575026	0.00468451	>tr|R4YQH2|R4YQH2_OLEAN Sensor protein OS=Oleispira antarctica RB-8 GN=OLEAN_C31710 PE=4 SV=1
C31750	R4YQ85	0.961928	No	1.731 (a)	1.794 (a)	0.0441977	Yes	1.116 (b)	2.408 (a)	0.113685	No	1.098 (a)	2.364 (a)	1.135 (a)	2.452 (a)	254	0.00432283	0.00930709	0.0044685	0.00965354	0.0110131	0.0218958	0.0102101	0.0246616	>tr|R4YQ85|R4YQ85_OLEAN ABC transporter, ATPase subunit OS=Oleispira antarctica RB-8 GN=OLEAN_C31750 PE=3 SV=1
C31850	R4YQ94	0.794883	No	0.932 (a)	0.600 (a)	0.957568	No	0.735 (a)	0.796 (a)	0.265183	No	1.470 (a)	0.394 (a)	0 (a)	1.199 (a)	128	0.0114844	0.00307813	0	0.00936719	0.0292581	0.00724158	0	0.0239301	>tr|R4YQ94|R4YQ94_OLEAN Rhodanese-like protein/ thiosulfate sulfurtransferase probable OS=Oleispira antarctica RB-8 GN=OLEAN_C31850 PE=4 SV=1
C31860	R4YQI6	0.678608	No	2.052 (a)	1.446 (a)	0.92148	No	1.681 (a)	1.817 (a)	0.00943548	Yes	2.922 (c)	1.182 (ab)	0.440 (a)	2.452 (bc)	1259	0.00232089	0.00093884	0.000349484	0.00194758	0.00591281	0.00220871	0.000798537	0.00497542	>tr|R4YQI6|R4YQI6_OLEAN Similar to signal transduction protein OS=Oleispira antarctica RB-8 GN=amtE PE=4 SV=1
C31880	R4YV06	0.544098	No	3.059 (a)	1.933 (a)	0.332634	No	1.814 (a)	3.177 (a)	0.382103	No	2.189 (a)	3.929 (a)	1.440 (a)	2.425 (a)	334	0.00655389	0.0117635	0.00431138	0.00726048	0.016697	0.0276747	0.00985108	0.0185481	>tr|R4YV06|R4YV06_OLEAN TRAP dicarboxylate transporter OS=Oleispira antarctica RB-8 GN=dctP PE=4 SV=1
C31940	R4YQZ3	0.427938	No	0.197 (a)	1.488 (a)	0.343796	No	1.488 (a)	0.197 (a)	0.029527	Yes	0 (a)	0.394 (a)	2.976 (b)	0 (a)	258	0	0.00152713	0.0115349	0	0	0.00359272	0.0263561	0	>tr|R4YQZ3|R4YQZ3_OLEAN Uncharacterized protein OS=Oleispira antarctica RB-8 GN=OLEAN_C31940 PE=4 SV=1
C31960	R4YQJ6	0.378351	No	1.653 (a)	3.987 (a)	0.981206	No	2.793 (a)	2.847 (a)	0.189766	No	2.915 (a)	0.390 (a)	2.671 (a)	5.303 (a)	433	0.0067321	0.000900693	0.00616859	0.0122471	0.017151	0.00211896	0.0140946	0.0312874	>tr|R4YQJ6|R4YQJ6_OLEAN ATP-dependent RNA helicase OS=Oleispira antarctica RB-8 GN=OLEAN_C31960 PE=3 SV=1
C31970	R4YTX3	0.27684	No	5.756 (b)	9.907 (a)	0.204233	No	5.791 (a)	9.872 (a)	0.0626047	No	4.403 (a)	7.110 (ab)	7.180 (ab)	12.634 (b)	294	0.0149762	0.0241837	0.0244218	0.0429728	0.0381541	0.0568944	0.0558014	0.109781	>tr|R4YTX3|R4YTX3_OLEAN Bacterial lipid A biosynthesis acyltransferase OS=Oleispira antarctica RB-8 GN=OLEAN_C31970 PE=4 SV=1
C32030	R4YV09	0.214301	No	0 (b)	2.161 (a)	0.27406	No	1.962 (a)	0.199 (a)	0.0017545	Yes	0 (a)	0 (a)	3.923 (b)	0.399 (a)	400	0	0	0.0098075	0.0009975	0	0	0.0224092	0.00254829	>tr|R4YV09|R4YV09_OLEAN CobW/P47K family protein OS=Oleispira antarctica RB-8 GN=cobW PE=4 SV=1
C32050	R4YQB4	0.0106551	Yes	0.199 (b)	10.386 (a)	0.761438	No	6.339 (a)	4.247 (a)	0.0206812	Yes	0 (a)	0.398 (a)	12.678 (b)	8.095 (ab)	429	0	0.000927739	0.0295524	0.0188695	0	0.00218259	0.0675245	0.0482053	>tr|R4YQB4|R4YQB4_OLEAN Uncharacterized protein OS=Oleispira antarctica RB-8 GN=OLEAN_C32050 PE=4 SV=1
C32060	R4YQK6	0.242453	No	24.525 (a)	12.010 (b)	0.518592	No	21.676 (a)	14.860 (a)	0.00439051	Yes	34.467 (b)	14.584 (a)	8.886 (a)	15.135 (a)	681	0.0506123	0.0214156	0.0130485	0.0222247	0.128942	0.0503821	0.0298145	0.0567767	>tr|R4YQK6|R4YQK6_OLEAN 2,4-dienoyl-CoA reductase OS=Oleispira antarctica RB-8 GN=OLEAN_C32060 PE=4 SV=1
C32100	R4YQB9	0.543878	No	7.796 (a)	4.448 (a)	0.155138	No	8.836 (a)	3.408 (b)	0.0432408	Yes	12.427 (b)	3.165 (a)	5.245 (a)	3.650 (a)	480	0.0258896	0.00659375	0.0109271	0.00760417	0.0659575	0.0155124	0.0249673	0.0194262	>tr|R4YQB9|R4YQB9_OLEAN Uncharacterized protein OS=Oleispira antarctica RB-8 GN=OLEAN_C32100 PE=4 SV=1
C32110	R4YQL3	0.26136	No	5.636 (a)	2.789 (b)	0.271233	No	5.445 (a)	2.980 (a)	0.119325	No	6.938 (b)	4.334 (ab)	3.951 (ab)	1.626 (a)	312	0.0222372	0.013891	0.0126635	0.00521154	0.0566525	0.0326799	0.0289348	0.0133138	>tr|R4YQL3|R4YQL3_OLEAN Uncharacterized protein OS=Oleispira antarctica RB-8 GN=OLEAN_C32110 PE=4 SV=1
C32120	R4YTY0	0.929418	No	10.761 (a)	9.927 (a)	0.0250929	Yes	15.882 (a)	4.806 (b)	0.0626563	No	17.185 (b)	4.337 (a)	14.580 (ab)	5.274 (a)	1115	0.0154126	0.00388969	0.0130762	0.00473004	0.0392658	0.00915085	0.0298779	0.0120837	>tr|R4YTY0|R4YTY0_OLEAN Transglutaminase OS=Oleispira antarctica RB-8 GN=OLEAN_C32120 PE=4 SV=1
C32150 OLEAN	R4YQC3	0.649817	No	2.262 (a)	25.734 (a)	0.561375	No	25.786 (a)	2.209 (a)	0.554521	No	2.557 (a)	1.966 (a)	49.015 (a)	2.452 (a)	68	0.0376029	0.0289118	0.720809	0.0360588	0.0957991	0.0680177	1.64698	0.0921185	>tr|R4YQC3|R4YQC3_OLEAN Cold-shock DNA-binding family protein OS=Oleispira antarctica RB-8 GN=OLEAN_C32150 PE=4 SV=1
C32240	R4YR35	0.373647	No	2.262 (a)	1.433 (a)	0.922671	No	1.899 (a)	1.795 (a)	0.440963	No	2.557 (a)	1.966 (a)	1.242 (a)	1.625 (a)	142	0.018007	0.0138451	0.00874648	0.0114437	0.0458756	0.0325718	0.0199849	0.0292348	>tr|R4YR35|R4YR35_OLEAN Putative organic hydroperoxide resistance protein OS=Oleispira antarctica RB-8 GN=OLEAN_C32240 PE=4 SV=1
C32370	R4YTZ1	0.46287	No	2.056 (a)	1.148 (a)	0.201269	No	2.199 (a)	1.005 (b)	0.13878	No	2.929 (a)	1.182 (a)	1.468 (a)	0.827 (a)	345	0.00848986	0.00342609	0.00425507	0.0023971	0.0216292	0.00806019	0.00972243	0.00612381	>tr|R4YTZ1|R4YTZ1_OLEAN Oxidoreductase, zinc-binding OS=Oleispira antarctica RB-8 GN=OLEAN_C32370 PE=4 SV=1
C32540	R4YR73	0.388653	No	0.742 (a)	4.078 (a)	0.235051	No	0.545 (a)	4.275 (a)	0.000641704	Yes	1.091 (a)	0.394 (a)	0 (a)	8.157 (b)	723	0.00150899	0.000544952	0	0.0112822	0.00384438	0.00128205	0	0.0288222	>tr|R4YR73|R4YR73_OLEAN 3-hydroxyacyl-CoA dehydrogenase OS=Oleispira antarctica RB-8 GN=OLEAN_C32540 PE=3 SV=1
C32580	R4YV20	0.700908	No	6.797 (a)	4.069 (a)	0.00467387	Yes	10.061 (a)	0.806 (b)	5.08113e-05	Yes	12.811 (c)	0.784 (a)	7.311 (b)	0.827 (a)	623	0.0205634	0.00125843	0.0117352	0.00132745	0.0523883	0.00296057	0.0268137	0.00339119	>tr|R4YV20|R4YV20_OLEAN Chemotaxis methyl-accepting protein/Histidine kinase OS=Oleispira antarctica RB-8 GN=OLEAN_C32580 PE=4 SV=1
C32720	R4YU13	0.262791	No	15.826 (a)	8.703 (b)	0.546657	No	14.141 (a)	10.388 (a)	0.262749	No	18.632 (a)	13.019 (a)	9.650 (a)	7.757 (a)	359	0.0518997	0.0362646	0.0268802	0.0216072	0.132222	0.0853159	0.0614187	0.0551994	>tr|R4YU13|R4YU13_OLEAN Basic membrane lipoprotein OS=Oleispira antarctica RB-8 GN=OLEAN_C32720 PE=4 SV=1
C32730	R4YV23	0.452352	No	2.098 (a)	1.533 (a)	0.962049	No	1.836 (a)	1.795 (a)	0.35266	No	1.831 (a)	2.364 (a)	1.841 (a)	1.226 (a)	214	0.00855607	0.0110467	0.0086028	0.00572897	0.0217979	0.0259885	0.0196566	0.0146356	>tr|R4YV23|R4YV23_OLEAN Transcriptional regulator, TetR family OS=Oleispira antarctica RB-8 GN=OLEAN_C32730 PE=4 SV=1
C32750	R4YQK8	0.494491	No	4.915 (a)	3.481 (a)	0.661062	No	3.797 (a)	4.600 (a)	0.429949	No	5.110 (a)	4.721 (a)	2.483 (a)	4.479 (a)	372	0.0137366	0.0126909	0.00667473	0.0120403	0.0349959	0.0298564	0.0152511	0.0307591	>tr|R4YQK8|R4YQK8_OLEAN Dolichol monophosphate mannose synthase OS=Oleispira antarctica RB-8 GN=OLEAN_C32750 PE=4 SV=1
C32770	R4YU15	0.355931	No	98.430 (a)	117.392 (a)	0.304394	No	116.856 (a)	98.967 (a)	0.230232	No	107.434 (a)	89.426 (a)	126.277 (a)	108.508 (a)	701	0.153258	0.127569	0.180138	0.15479	0.390448	0.300119	0.411599	0.395438	>tr|R4YU15|R4YU15_OLEAN Polyribonucleotide nucleotidyltransferase OS=Oleispira antarctica RB-8 GN=pnp PE=3 SV=1
C32780	R4YV24	0.634872	No	9.252 (a)	14.066 (a)	0.854635	No	10.799 (a)	12.519 (a)	0.500282	No	5.140 (a)	13.364 (a)	16.459 (a)	11.674 (a)	89	0.0577528	0.150157	0.184933	0.131169	0.147134	0.353259	0.422553	0.335093	>tr|R4YV24|R4YV24_OLEAN 30S ribosomal protein S15 OS=Oleispira antarctica RB-8 GN=rpsO PE=3 SV=1
C32800	R4YQL2	0.494491	No	3.818 (a)	5.219 (a)	0.412983	No	3.841 (a)	5.196 (a)	0.422166	No	2.918 (a)	4.717 (a)	4.764 (a)	5.675 (a)	138	0.0211449	0.0341812	0.0345217	0.0411232	0.0538698	0.0804144	0.0788789	0.105056	>tr|R4YQL2|R4YQL2_OLEAN Ribosome-binding factor A OS=Oleispira antarctica RB-8 GN=rbfA PE=3 SV=1
C32810	R4YQX8	0.846906	No	52.963 (a)	57.230 (a)	0.0820356	No	65.965 (a)	44.227 (b)	0.151521	No	66.935 (a)	38.990 (a)	64.996 (a)	49.464 (a)	935	0.0715882	0.0417005	0.0695144	0.0529027	0.182382	0.0981044	0.158834	0.135149	>tr|R4YQX8|R4YQX8_OLEAN Translation initiation factor IF-2 OS=Oleispira antarctica RB-8 GN=infB PE=3 SV=1
C32820	R4YU17	0.9565	No	35.123 (a)	35.624 (a)	0.446708	No	37.546 (a)	33.201 (a)	0.514987	No	39.508 (a)	30.738 (a)	35.583 (a)	35.665 (a)	498	0.0793333	0.0617229	0.0714518	0.0716165	0.202113	0.145209	0.163261	0.182957	>tr|R4YU17|R4YU17_OLEAN Transcription termination/antitermination protein NusA OS=Oleispira antarctica RB-8 GN=nusA PE=3 SV=1
C32850	R4YQL6	0.973937	No	1.520 (a)	1.467 (a)	0.423184	No	1.983 (a)	1.004 (a)	0.430139	No	1.459 (a)	1.580 (a)	2.507 (a)	0.427 (a)	247	0.00590688	0.00639676	0.0101498	0.00172874	0.0150487	0.015049	0.0231913	0.00441638	>tr|R4YQL6|R4YQL6_OLEAN Triosephosphate isomerase OS=Oleispira antarctica RB-8 GN=tpiA PE=3 SV=1
C32860	R4YQY3	0.951137	No	7.710 (a)	7.534 (a)	0.356786	No	8.421 (a)	6.823 (a)	0.479949	No	9.130 (a)	6.290 (a)	7.711 (a)	7.356 (a)	444	0.0205631	0.0141667	0.0173671	0.0165676	0.0523874	0.0333284	0.0396822	0.0423247	>tr|R4YQY3|R4YQY3_OLEAN Phosphoglucosamine mutase OS=Oleispira antarctica RB-8 GN=glmM PE=3 SV=1
C32880	R4YV26	0.408523	No	24.161 (a)	20.838 (a)	0.35632	No	20.915 (a)	24.085 (a)	0.326814	No	22.309 (a)	26.013 (a)	19.520 (a)	22.156 (a)	632	0.0352991	0.0411598	0.0308861	0.035057	0.0899295	0.0968323	0.0705717	0.089559	>tr|R4YV26|R4YV26_OLEAN ATP-dependent zinc metalloprotease FtsH OS=Oleispira antarctica RB-8 GN=ftsH PE=3 SV=1
C32900	R4YQM1	0.881885	No	0.950 (a)	1.181 (a)	0.940463	No	1.115 (a)	1.016 (a)	0.875012	No	0.722 (a)	1.177 (a)	1.507 (a)	0.854 (a)	99	0.00729293	0.0118889	0.0152222	0.00862626	0.0185798	0.0279697	0.0347813	0.0220373	>tr|R4YQM1|R4YQM1_OLEAN Uncharacterized protein OS=Oleispira antarctica RB-8 GN=OLEAN_C32900 PE=4 SV=1
C32910	R4YQY8	0.0036617	Yes	4.019 (b)	16.863 (a)	0.842937	No	9.544 (a)	11.337 (a)	0.0181064	Yes	3.301 (a)	4.736 (a)	15.787 (b)	17.938 (b)	372	0.00887366	0.0127312	0.0424382	0.0482204	0.022607	0.0299513	0.0969671	0.123187	>tr|R4YQY8|R4YQY8_OLEAN 3-oxoacyl-(Acyl-carrier-protein) synthase OS=Oleispira antarctica RB-8 GN=OLEAN_C32910 PE=4 SV=1
C32920	R4YU21	0.81054	No	4.574 (a)	5.346 (a)	0.965399	No	4.908 (a)	5.012 (a)	0.90013	No	4.027 (a)	5.120 (a)	5.788 (a)	4.904 (a)	279	0.0144337	0.0183513	0.0207455	0.0175771	0.036772	0.0431731	0.0474015	0.0449036	>tr|R4YU21|R4YU21_OLEAN Metal ion transporter OS=Oleispira antarctica RB-8 GN=OLEAN_C32920 PE=4 SV=1
C32930	R4YV27	0.825736	No	0.754 (a)	1.013 (a)	0.798538	No	0.755 (a)	1.011 (a)	0.3894	No	1.109 (a)	0.398 (a)	0.401 (a)	1.625 (a)	504	0.0022004	0.000789683	0.000795635	0.00322421	0.00560584	0.0018578	0.00181795	0.00823679	>tr|R4YV27|R4YV27_OLEAN Apolipoprotein N-acyltransferase OS=Oleispira antarctica RB-8 GN=lnt PE=3 SV=1
C32980	R4YV28	0.543893	No	9.706 (a)	13.037 (a)	0.415178	No	9.655 (a)	13.089 (a)	0.37994	No	9.145 (a)	10.268 (a)	10.164 (a)	15.910 (a)	866	0.01056	0.0118568	0.0117367	0.0183718	0.0269033	0.0278943	0.0268173	0.046934	>tr|R4YV28|R4YV28_OLEAN Leucine--tRNA ligase OS=Oleispira antarctica RB-8 GN=leuS PE=3 SV=1
C33050	R4YQN4	0.0466902	Yes	12.533 (a)	9.148 (b)	0.768227	No	10.473 (a)	11.208 (a)	0.109024	No	12.060 (a)	13.007 (a)	8.886 (a)	9.410 (a)	251	0.0480478	0.0518207	0.0354024	0.03749	0.122409	0.121913	0.0808911	0.0957748	>tr|R4YQN4|R4YQN4_OLEAN Ubiquinone/menaquinone biosynthesis C-methyltransferase UbiE OS=Oleispira antarctica RB-8 GN=ubiE PE=3 SV=1
C33070	R4YU26	0.903735	No	2.827 (a)	2.587 (a)	0.646001	No	2.377 (a)	3.037 (a)	0.329487	No	3.286 (a)	2.368 (a)	1.468 (a)	3.707 (a)	545	0.00602936	0.00434495	0.00269358	0.00680183	0.0153607	0.0102219	0.00615457	0.0173765	>tr|R4YU26|R4YU26_OLEAN Probable protein kinase UbiB OS=Oleispira antarctica RB-8 GN=ubiB PE=3 SV=1
C33090	R4YRG0	0.391922	No	2.103 (a)	1.148 (a)	0.7616	No	1.451 (a)	1.800 (a)	0.559174	No	1.835 (a)	2.372 (a)	1.067 (a)	1.228 (a)	130	0.0141154	0.0182462	0.00820769	0.00944615	0.035961	0.0429258	0.0187538	0.0241318	>tr|R4YRG0|R4YRG0_OLEAN Phosphoribosyl-AMP cyclohydrolase OS=Oleispira antarctica RB-8 GN=hisI PE=3 SV=1
C33120	R4YU27	0.887149	No	2.432 (a)	2.207 (a)	0.0994242	No	3.036 (a)	1.603 (b)	0.221882	No	3.283 (a)	1.580 (a)	2.788 (a)	1.626 (a)	90	0.0364778	0.0175556	0.0309778	0.0180667	0.0929325	0.0413011	0.0707812	0.0461544	>tr|R4YU27|R4YU27_OLEAN Sec-independent protein translocase protein TatA OS=Oleispira antarctica RB-8 GN=tatA PE=3 SV=1
C33160	R4YR10	0.964088	No	2.100 (a)	2.013 (a)	0.35632	No	1.519 (a)	2.594 (a)	0.588987	No	1.835 (a)	2.364 (a)	1.202 (a)	2.824 (a)	305	0.00601639	0.00775082	0.00394098	0.00925902	0.0153277	0.0182345	0.00900477	0.0236538	>tr|R4YR10|R4YR10_OLEAN Methylenetetrahydrofolate reductase OS=Oleispira antarctica RB-8 GN=OLEAN_C33160 PE=3 SV=1
C33330	R4YV35	0.732158	No	9.897 (a)	7.916 (a)	0.0624023	No	11.962 (a)	5.851 (b)	0.0559756	No	14.277 (b)	5.517 (a)	9.648 (ab)	6.184 (a)	767	0.0186141	0.00719296	0.0125789	0.00806258	0.0474221	0.0169221	0.0287415	0.0205973	>tr|R4YV35|R4YV35_OLEAN Aldehyde oxidase and xanthine dehydrogenase, molybdopterin binding protein OS=Oleispira antarctica RB-8 GN=OLEAN_C33330 PE=4 SV=1
C33350	R4YQQ5	0.800656	No	2.645 (a)	3.134 (a)	0.267906	No	3.564 (a)	2.215 (a)	0.49936	No	3.312 (a)	1.979 (a)	3.816 (a)	2.452 (a)	433	0.00764896	0.00457044	0.00881293	0.00566282	0.0194869	0.0107524	0.0201367	0.0144666	>tr|R4YQQ5|R4YQQ5_OLEAN Putative Cytochrome c, class I OS=Oleispira antarctica RB-8 GN=CccA PE=4 SV=1
C33390	R4YRI4	0.602918	No	2.119 (a)	1.233 (a)	0.0994242	No	0.765 (b)	2.587 (a)	0.13255	No	1.091 (ab)	3.148 (b)	0.440 (a)	2.027 (ab)	447	0.00244072	0.00704251	0.00098434	0.00453468	0.00621808	0.0165682	0.00224912	0.0115846	>tr|R4YRI4|R4YRI4_OLEAN MscS Mechanosensitive ion channel protein OS=Oleispira antarctica RB-8 GN=OLEAN_C33390 PE=4 SV=1
C34000	R4YQU8	0.917199	No	1.317 (a)	1.467 (a)	0.661062	No	1.166 (a)	1.618 (a)	0.678172	No	1.452 (a)	1.182 (a)	0.880 (a)	2.053 (a)	576	0.00252083	0.00205208	0.00152778	0.00356424	0.0064222	0.00482772	0.00349083	0.00910546	>tr|R4YQU8|R4YQU8_OLEAN Uncharacterized protein OS=Oleispira antarctica RB-8 GN=OLEAN_C34000 PE=4 SV=1
C34160	R4YR92	0.986796	No	23.325 (a)	23.427 (a)	0.975565	No	23.289 (a)	23.463 (a)	0.994137	No	23.765 (a)	22.884 (a)	22.813 (a)	24.042 (a)	423	0.056182	0.0540993	0.0539314	0.0568369	0.143132	0.127274	0.123228	0.1452	>tr|R4YR92|R4YR92_OLEAN O-acetylhomoserine sulfhydrylase OS=Oleispira antarctica RB-8 GN=metY PE=3 SV=1
C34200	R4YQW3	0.711835	No	1.930 (a)	1.380 (a)	0.0908398	No	0.916 (b)	2.395 (a)	0.156186	No	1.098 (a)	2.763 (a)	0.734 (a)	2.027 (a)	458	0.00239738	0.00603275	0.00160262	0.00442576	0.00610768	0.0141926	0.00366183	0.0113064	>tr|R4YQW3|R4YQW3_OLEAN DNA repair protein radA OS=Oleispira antarctica RB-8 GN=radA PE=3 SV=1
C34240	R4YRQ1	0.283721	No	4.595 (a)	0 (b)	0.378984	No	4.004 (a)	0.591 (a)	0.0634076	No	8.007 (b)	1.182 (ab)	0 (a)	0 (a)	502	0.0159502	0.00235458	0	0	0.0406355	0.00553938	0	0	>tr|R4YRQ1|R4YRQ1_OLEAN Cyclohexanone monooxygenase OS=Oleispira antarctica RB-8 GN=OLEAN_C34240 PE=4 SV=1
C34250	R4YQW5	0.326677	No	1.514 (a)	0.414 (a)	0.952522	No	0.921 (a)	1.007 (a)	0.33155	No	1.842 (a)	1.187 (a)	0 (a)	0.827 (a)	309	0.00596117	0.00384142	0	0.00267638	0.0151869	0.00903731	0	0.00683726	>tr|R4YQW5|R4YQW5_OLEAN Uncharacterized protein OS=Oleispira antarctica RB-8 GN=OLEAN_C34250 PE=4 SV=1
C34260	R4YR99	0.452352	No	17.171 (a)	20.902 (a)	0.962127	No	18.917 (a)	19.155 (a)	0.121102	No	19.756 (ab)	14.585 (a)	18.078 (ab)	23.726 (b)	553	0.0357251	0.0263743	0.0326908	0.0429042	0.0910151	0.0620481	0.0746953	0.109606	>tr|R4YR99|R4YR99_OLEAN ABC transporters-related protein OS=Oleispira antarctica RB-8 GN=OLEAN_C34260 PE=3 SV=1
C34270	R4YU65	0.933509	No	2.232 (a)	2.060 (a)	0.907409	No	2.260 (a)	2.032 (a)	0.31566	No	3.279 (a)	1.185 (a)	1.242 (a)	2.879 (a)	1399	0.00234382	0.000847034	0.000887777	0.0020579	0.00597122	0.00199273	0.00202848	0.00525726	>tr|R4YU65|R4YU65_OLEAN Uncharacterized protein OS=Oleispira antarctica RB-8 GN=OLEAN_C34270 PE=4 SV=1
C34280	R4YV54	0.242662	No	1.523 (a)	0.414 (b)	0.63502	No	0.733 (a)	1.204 (a)	0.264545	No	1.467 (a)	1.580 (a)	0 (a)	0.827 (a)	443	0.00331151	0.00356659	0	0.00186682	0.00843657	0.00839074	0	0.00476911	>tr|R4YV54|R4YV54_OLEAN Uncharacterized protein OS=Oleispira antarctica RB-8 GN=OLEAN_C34280 PE=4 SV=1
C34290	R4YRQ6	0.972595	No	29.874 (a)	30.128 (a)	0.048062	Yes	25.642 (b)	34.360 (a)	0.0615535	No	27.438 (ab)	32.310 (ab)	23.846 (a)	36.410 (b)	420	0.0653286	0.0769286	0.0567762	0.0866905	0.166434	0.180982	0.129728	0.221466	>tr|R4YRQ6|R4YRQ6_OLEAN Serine hydroxymethyltransferase OS=Oleispira antarctica RB-8 GN=glyA PE=3 SV=1
C34350	R4YQX3	0.0518474	No	0 (b)	2.087 (a)	0.97877	No	1.061 (a)	1.026 (a)	0.145307	No	0 (a)	0 (a)	2.122 (a)	2.052 (a)	391	0	0	0.00542711	0.00524808	0	0	0.0124004	0.0134071	>tr|R4YQX3|R4YQX3_OLEAN Alkane 1-monooxygenase family protein OS=Oleispira antarctica RB-8 GN=OLEAN_C34350 PE=4 SV=1
C34360	R4YRA7	0.144646	No	0 (b)	3.362 (a)	0.478746	No	2.563 (a)	0.799 (a)	0.0567352	No	0 (a)	0 (a)	5.125 (b)	1.598 (ab)	537	0	0	0.00954376	0.00297579	0	0	0.0218066	0.00760217	>tr|R4YRA7|R4YRA7_OLEAN Alcohol dehydrogenase OS=Oleispira antarctica RB-8 GN=alkJ PE=3 SV=1
C34370	R4YU68	0.324436	No	0.952 (a)	2.373 (a)	0.861881	No	1.521 (a)	1.804 (a)	0.498566	No	0.722 (a)	1.182 (a)	2.320 (a)	2.425 (a)	692	0.00104335	0.00170809	0.0033526	0.00350434	0.00265809	0.00401845	0.00766037	0.00895243	>tr|R4YU68|R4YU68_OLEAN TRAP C4-dicarboxylate transport system permease DctM subunit OS=Oleispira antarctica RB-8 GN=OLEAN_C34370 PE=4 SV=1
C34380	R4YV56	0.623142	No	13.844 (a)	16.043 (a)	0.783605	No	15.483 (a)	14.404 (a)	0.678172	No	13.511 (a)	14.178 (a)	17.455 (a)	14.630 (a)	332	0.0406958	0.0427048	0.0525753	0.0440663	0.103679	0.100467	0.12013	0.112575	>tr|R4YV56|R4YV56_OLEAN Uncharacterized protein OS=Oleispira antarctica RB-8 GN=OLEAN_C34380 PE=4 SV=1
C34390	R4YRR6	0.937905	No	5.799 (a)	6.048 (a)	0.180799	No	7.224 (a)	4.623 (b)	0.324892	No	7.656 (a)	3.941 (a)	6.792 (a)	5.305 (a)	351	0.021812	0.0112279	0.0193504	0.015114	0.0555692	0.0264147	0.0442139	0.0386112	>tr|R4YRR6|R4YRR6_OLEAN Uncharacterized protein OS=Oleispira antarctica RB-8 GN=OLEAN_C34390 PE=4 SV=1
C34440	R4YRS0	5.35692e-05	Yes	1.683 (b)	34.854 (a)	0.931119	No	17.308 (a)	19.229 (a)	0.000434054	Yes	2.171 (a)	1.195 (a)	32.445 (b)	37.263 (b)	339	0.00640413	0.00352507	0.095708	0.10992	0.0163155	0.00829307	0.218683	0.28081	>tr|R4YRS0|R4YRS0_OLEAN Oxidoreductase OS=Oleispira antarctica RB-8 GN=OLEAN_C34440 PE=4 SV=1
C34450	R4YQY4	0.000427556	Yes	1.718 (b)	20.017 (a)	0.981492	No	10.970 (a)	10.765 (a)	0.00399602	Yes	1.445 (a)	1.991 (a)	20.496 (b)	19.538 (b)	392	0.00368622	0.00507908	0.0522857	0.0498418	0.0093912	0.011949	0.119468	0.12733	>tr|R4YQY4|R4YQY4_OLEAN Alkane 1-monooxygenase (FA desaturase) OS=Oleispira antarctica RB-8 GN=OLEAN_C34450 PE=4 SV=1
C34480	R4YV58	0.543932	No	18.864 (a)	7.042 (a)	0.048062	Yes	24.694 (a)	1.212 (b)	0.000509626	Yes	37.728 (c)	0 (a)	11.661 (b)	2.424 (ab)	1063	0.035492	0	0.0109699	0.00228034	0.0904211	0	0.0250652	0.00582552	>tr|R4YV58|R4YV58_OLEAN Bifunctional protein PutA OS=Oleispira antarctica RB-8 GN=OLEAN_C34480 PE=3 SV=1
C34490	R4YRS3	0.861301	No	1.454 (a)	1.054 (a)	0.229491	No	2.094 (a)	0.414 (a)	0.25943	No	2.907 (a)	0 (a)	1.281 (a)	0.827 (a)	487	0.0059692	0	0.00263039	0.00169815	0.0152074	0	0.00601019	0.00433822	>tr|R4YRS3|R4YRS3_OLEAN Sodium:proline symporter OS=Oleispira antarctica RB-8 GN=OLEAN_C34490 PE=3 SV=1
C34540	R4YRS7	0.873847	No	9.860 (a)	8.979 (a)	0.936132	No	9.608 (a)	9.232 (a)	0.985922	No	9.864 (a)	9.857 (a)	9.352 (a)	8.606 (a)	371	0.0265876	0.0265687	0.0252075	0.0231968	0.0677358	0.0625055	0.0575968	0.0592601	>tr|R4YRS7|R4YRS7_OLEAN 3,4-dihydroxy-2-butanone 4-phosphate synthase OS=Oleispira antarctica RB-8 GN=ribB PE=3 SV=1
C34550	R4YQZ2	0.515713	No	7.369 (a)	5.101 (a)	0.446708	No	7.299 (a)	5.171 (a)	0.46589	No	8.047 (a)	6.691 (a)	6.551 (a)	3.651 (a)	157	0.0512548	0.0426178	0.0417261	0.0232548	0.130579	0.100262	0.0953402	0.0594083	>tr|R4YQZ2|R4YQZ2_OLEAN 6,7-dimethyl-8-ribityllumazine synthase OS=Oleispira antarctica RB-8 GN=ribH PE=3 SV=1
C34560	R4YRC1	0.72144	No	4.748 (a)	5.360 (a)	0.247203	No	5.706 (a)	4.403 (a)	0.12032	No	4.767 (ab)	4.729 (ab)	6.644 (b)	4.077 (a)	195	0.0244462	0.0242513	0.0340718	0.0209077	0.0622802	0.0570534	0.0778508	0.0534123	>tr|R4YRC1|R4YRC1_OLEAN N utilization substance protein B homolog OS=Oleispira antarctica RB-8 GN=nusB PE=3 SV=1
C34680	R4YV62	0.920205	No	7.081 (a)	7.587 (a)	0.118112	No	9.653 (a)	5.014 (b)	0.2669	No	9.834 (a)	4.327 (a)	9.472 (a)	5.702 (a)	758	0.0129736	0.00570844	0.012496	0.00752243	0.0330522	0.0134297	0.0285523	0.0192173	>tr|R4YV62|R4YV62_OLEAN DNA topoisomerase 4 subunit A OS=Oleispira antarctica RB-8 GN=parC PE=3 SV=1
C34690	R4YRT7	0.719245	No	5.842 (a)	6.681 (a)	0.826344	No	6.483 (a)	6.040 (a)	0.372409	No	6.960 (a)	4.724 (a)	6.006 (a)	7.356 (a)	630	0.0110476	0.00749841	0.00953333	0.0116762	0.0281454	0.0176407	0.0217827	0.0298288	>tr|R4YRT7|R4YRT7_OLEAN DNA topoisomerase 4 subunit B OS=Oleispira antarctica RB-8 GN=parE PE=3 SV=1
C34820	R4YU84	0.0357009	Yes	24.024 (a)	13.480 (b)	0.657024	No	20.331 (a)	17.173 (a)	0.0706483	No	25.195 (b)	22.854 (ab)	15.468 (ab)	11.492 (a)	432	0.0583218	0.0529028	0.0358056	0.0266019	0.148583	0.124459	0.0818122	0.067959	>tr|R4YU84|R4YU84_OLEAN Outer membrane efflux protein OS=Oleispira antarctica RB-8 GN=OLEAN_C34820 PE=4 SV=1
C34830	R4YV65	0.0124484	Yes	0.199 (b)	3.727 (a)	0.768227	No	2.315 (a)	1.612 (a)	0.0179252	Yes	0 (a)	0.398 (ab)	4.629 (c)	2.825 (bc)	374	0	0.00106417	0.012377	0.00755348	0	0.00250356	0.0282803	0.0192967	>tr|R4YV65|R4YV65_OLEAN Putative fatty acid desaturase OS=Oleispira antarctica RB-8 GN=OLEAN_C34830 PE=4 SV=1
C34840	R4YRU8	0.00216542	Yes	0 (b)	5.749 (a)	0.915837	No	3.096 (a)	2.652 (a)	0.0135656	Yes	0 (a)	0 (a)	6.193 (b)	5.305 (b)	382	0	0	0.016212	0.0138874	0	0	0.037043	0.0354778	>tr|R4YRU8|R4YRU8_OLEAN Oxidoreductase OS=Oleispira antarctica RB-8 GN=OLEAN_C34840 PE=4 SV=1
C34860	R4YRE6	0.17058	No	4.351 (a)	2.414 (b)	0.849526	No	3.558 (a)	3.208 (a)	0.264545	No	4.767 (a)	3.935 (a)	2.348 (a)	2.481 (a)	476	0.0100147	0.00826681	0.00493277	0.00521218	0.0255139	0.0194484	0.0112709	0.0133154	>tr|R4YRE6|R4YRE6_OLEAN Bifunctional protein HldE OS=Oleispira antarctica RB-8 GN=hldE PE=3 SV=1
C34870	R4YU85	0.277421	No	9.445 (a)	6.959 (b)	0.735703	No	7.792 (a)	8.612 (a)	0.0754543	No	10.221 (b)	8.669 (ab)	5.363 (a)	8.556 (ab)	321	0.0318411	0.0270062	0.0167072	0.0266542	0.08112	0.0635347	0.0381743	0.0680928	>tr|R4YU85|R4YU85_OLEAN ADP-L-glycero-D-manno-heptose-6-epimerase OS=Oleispira antarctica RB-8 GN=hldD PE=3 SV=1
C34950	R4YR31	0.247237	No	14.066 (a)	2.741 (b)	0.196287	No	13.850 (a)	2.957 (b)	0.0064929	Yes	23.415 (b)	4.716 (a)	4.285 (a)	1.198 (a)	332	0.0705271	0.0142048	0.0129066	0.00360843	0.179678	0.0334182	0.0294904	0.00921837	>tr|R4YR31|R4YR31_OLEAN Alcohol dehydrogenase, zinc-binding domain protein OS=Oleispira antarctica RB-8 GN=OLEAN_C34950 PE=4 SV=1
C34960	R4YRF7	0.81054	No	1.337 (a)	0.933 (a)	0.689617	No	0.886 (a)	1.384 (a)	0.900985	No	1.105 (a)	1.569 (a)	0.667 (a)	1.199 (a)	273	0.00404762	0.00574725	0.00244322	0.00439194	0.0103119	0.013521	0.00558253	0.01122	>tr|R4YRF7|R4YRF7_OLEAN AttM/AiiB family protein OS=Oleispira antarctica RB-8 GN=OLEAN_C34960 PE=4 SV=1
C35000	R4YR36	0.623142	No	3.179 (a)	2.074 (a)	0.0166028	Yes	4.070 (a)	1.182 (b)	0.00917136	Yes	4.392 (c)	1.966 (ab)	3.749 (bc)	0.399 (a)	585	0.00750769	0.00336068	0.00640855	0.000682051	0.019127	0.00790633	0.0146429	0.00174242	>tr|R4YR36|R4YR36_OLEAN Type II secretion system protein E OS=Oleispira antarctica RB-8 GN=OLEAN_C35000 PE=4 SV=1
C35010	R4YRG2	0.873847	No	0.929 (a)	1.134 (a)	0.272776	No	1.464 (a)	0.599 (a)	0.517738	No	1.459 (a)	0.398 (a)	1.468 (a)	0.799 (a)	367	0.00397548	0.00108447	0.004	0.00217711	0.0101281	0.00255131	0.00913962	0.00556181	>tr|R4YRG2|R4YRG2_OLEAN Probable adenylate cyclase OS=Oleispira antarctica RB-8 GN=OLEAN_C35010 PE=4 SV=1
C35030	R4YV69	0.403343	No	3.462 (a)	1.973 (a)	0.102469	No	1.633 (b)	3.802 (a)	0.059838	No	2.199 (ab)	4.725 (b)	1.067 (a)	2.879 (ab)	413	0.00532446	0.0114407	0.00258354	0.00697094	0.0135648	0.0269153	0.00590313	0.0178085	>tr|R4YV69|R4YV69_OLEAN Amino-acid acetyltransferase OS=Oleispira antarctica RB-8 GN=argA PE=3 SV=1
C35060	R4YRG6	0.966583	No	3.201 (a)	3.120 (a)	0.841847	No	3.330 (a)	2.992 (a)	0.933296	No	3.644 (a)	2.758 (a)	3.015 (a)	3.226 (a)	180	0.0202444	0.0153222	0.01675	0.0179222	0.0515757	0.036047	0.0382721	0.0457854	>tr|R4YRG6|R4YRG6_OLEAN Oligoribonuclease OS=Oleispira antarctica RB-8 GN=orn PE=3 SV=1
C35070	R4YU89	0.576121	No	3.016 (a)	1.882 (a)	0.402815	No	3.099 (a)	1.798 (a)	0.512716	No	3.662 (a)	2.369 (a)	2.536 (a)	1.228 (a)	348	0.010523	0.00680747	0.00728736	0.00352874	0.0268089	0.0160152	0.0166509	0.00901476	>tr|R4YU89|R4YU89_OLEAN Probable GTPase EngC OS=Oleispira antarctica RB-8 GN=engC PE=3 SV=1
C35120	R4YU90	0.779849	No	4.540 (a)	5.075 (a)	0.814247	No	4.998 (a)	4.616 (a)	0.929526	No	4.753 (a)	4.327 (a)	5.243 (a)	4.906 (a)	292	0.0162774	0.0148185	0.0179555	0.0168014	0.0414691	0.0348619	0.0410265	0.042922	>tr|R4YU90|R4YU90_OLEAN Phosphatidylserine decarboxylase proenzyme OS=Oleispira antarctica RB-8 GN=psd PE=3 SV=1
C35190	R4YRX9	0.906563	No	5.359 (a)	4.992 (a)	0.32534	No	4.156 (a)	6.195 (a)	0.589443	No	4.031 (a)	6.687 (a)	4.281 (a)	5.703 (a)	144	0.0279931	0.0464375	0.0297292	0.0396042	0.0713164	0.109249	0.0679283	0.101176	>tr|R4YRX9|R4YRX9_OLEAN RNA polymerase-binding transcription factor DksA OS=Oleispira antarctica RB-8 GN=dksA PE=3 SV=1
C35250	R4YR60	0.72144	No	13.710 (a)	12.441 (a)	0.241678	No	11.730 (a)	14.421 (a)	0.397632	No	12.063 (a)	15.357 (a)	11.397 (a)	13.485 (a)	464	0.0259978	0.033097	0.0245625	0.0290625	0.0662334	0.0778638	0.0561229	0.0742452	>tr|R4YR60|R4YR60_OLEAN Poly(A) polymerase I OS=Oleispira antarctica RB-8 GN=pcnB PE=3 SV=1
C35270	R4YU94	0.618719	No	2.110 (a)	1.327 (a)	0.402815	No	1.231 (a)	2.206 (a)	0.513309	No	1.463 (a)	2.758 (a)	1 (a)	1.655 (a)	264	0.00554167	0.010447	0.00378788	0.00626894	0.0141182	0.0245775	0.00865494	0.0160151	>tr|R4YU94|R4YU94_OLEAN 3-methyl-2-oxobutanoate hydroxymethyltransferase OS=Oleispira antarctica RB-8 GN=panB PE=3 SV=1
C35290	R4YRY7	0.737132	No	1.757 (a)	1.187 (a)	0.395239	No	0.968 (a)	1.976 (a)	0.0297459	Yes	0.361 (a)	3.153 (b)	1.575 (ab)	0.799 (a)	126	0.00286508	0.0250238	0.0125	0.00634127	0.00729921	0.0588709	0.0285613	0.0161999	>tr|R4YRY7|R4YRY7_OLEAN Aspartate 1-decarboxylase OS=Oleispira antarctica RB-8 GN=panD PE=3 SV=1
C35300	R4YR66	0.388653	No	3.221 (a)	1.867 (a)	0.420361	No	3.097 (a)	1.991 (a)	0.221882	No	3.286 (a)	3.156 (a)	2.908 (a)	0.826 (a)	550	0.00597455	0.00573818	0.00528727	0.00150182	0.015221	0.0134996	0.0120809	0.00383665	>tr|R4YR66|R4YR66_OLEAN Glucose-6-phosphate isomerase OS=Oleispira antarctica RB-8 GN=pgi PE=3 SV=1
C35310	R4YRJ2	0.5923	No	1.273 (a)	0.387 (a)	0.131945	No	1.660 (a)	0 (b)	0.0836261	No	2.546 (b)	0 (a)	0.773 (ab)	0 (a)	538	0.00473234	0	0.0014368	0	0.0120563	0	0.00328296	0	>tr|R4YRJ2|R4YRJ2_OLEAN Methyl-accepting chemotaxis protein OS=Oleispira antarctica RB-8 GN=OLEAN_C35310 PE=4 SV=1
C35320	R4YU96	0.199719	No	12.311 (a)	8.680 (b)	0.629778	No	11.237 (a)	9.754 (a)	0.25943	No	13.187 (a)	11.436 (a)	9.286 (a)	8.073 (a)	391	0.0337263	0.0292481	0.0237494	0.0206471	0.0859228	0.0688089	0.054265	0.0527465	>tr|R4YU96|R4YU96_OLEAN Acetyl-CoA acetyltransferase OS=Oleispira antarctica RB-8 GN=atoB PE=3 SV=1
C35340	R4YRZ2	0.893333	No	9.203 (a)	9.785 (a)	0.00157286	Yes	6.759 (b)	12.229 (a)	0.00178246	Yes	6.580 (a)	11.826 (b)	6.938 (a)	12.632 (b)	254	0.0259055	0.0465591	0.027315	0.0497323	0.0659981	0.109535	0.0624121	0.12705	>tr|R4YRZ2|R4YRZ2_OLEAN Uncharacterized protein OS=Oleispira antarctica RB-8 GN=OLEAN_C35340 PE=4 SV=1
C35420	R4YUA1	0.296137	No	2.656 (a)	1.320 (a)	0.50637	No	2.390 (a)	1.586 (a)	0.303562	No	2.940 (a)	2.372 (a)	1.841 (a)	0.799 (a)	519	0.00566474	0.00457033	0.00354721	0.0015395	0.0144318	0.0107521	0.00810502	0.00393292	>tr|R4YUA1|R4YUA1_OLEAN L-threonine dehydratase OS=Oleispira antarctica RB-8 GN=ilvA PE=3 SV=1
C35470	R4YUA3	0.68222	No	1.915 (a)	2.421 (a)	0.951578	No	2.129 (a)	2.207 (a)	0.530931	No	1.470 (a)	2.360 (a)	2.788 (a)	2.053 (a)	198	0.00742424	0.0119192	0.0140808	0.0103687	0.0189144	0.028041	0.0321733	0.0264886	>tr|R4YUA3|R4YUA3_OLEAN LemA family protein OS=Oleispira antarctica RB-8 GN=OLEAN_C35470 PE=4 SV=1
C35500	R4YR84	0.339391	No	2.061 (a)	3.961 (a)	0.229491	No	4.006 (a)	2.016 (a)	0.0912553	No	2.542 (ab)	1.580 (a)	5.470 (b)	2.452 (ab)	380	0.00668947	0.00415789	0.0143947	0.00645263	0.0170424	0.00978184	0.0328906	0.0164844	>tr|R4YR84|R4YR84_OLEAN Uncharacterized protein OS=Oleispira antarctica RB-8 GN=OLEAN_C35500 PE=4 SV=1
C35530	R4YV79	0.901727	No	2.021 (a)	1.708 (a)	0.00926231	Yes	3.331 (a)	0.397 (b)	0.0226225	Yes	3.648 (b)	0.394 (a)	3.015 (b)	0.400 (a)	307	0.0118827	0.00128339	0.00982085	0.00130293	0.030273	0.00301929	0.0224397	0.00332856	>tr|R4YV79|R4YV79_OLEAN ABC-type proline/glycine betaine transport system, periplasmic componen OS=Oleispira antarctica RB-8 GN=OLEAN_C35530 PE=4 SV=1
C35600	R4YR93	0.14818	No	12.842 (a)	8.660 (b)	0.551412	No	11.714 (a)	9.788 (a)	0.156186	No	14.262 (a)	11.422 (a)	9.166 (a)	8.154 (a)	707	0.0201726	0.0161556	0.0129646	0.0115332	0.0513926	0.0380075	0.029623	0.0294636	>tr|R4YR93|R4YR93_OLEAN TonB-dependent receptor OS=Oleispira antarctica RB-8 GN=OLEAN_C35600 PE=4 SV=1
C35620	R4YUB1	0.966583	No	1.184 (a)	1.247 (a)	0.082879	No	0.420 (b)	2.011 (a)	0.103497	No	0 (a)	2.369 (b)	0.841 (ab)	1.653 (ab)	278	0	0.00852158	0.00302518	0.00594604	0	0.0200478	0.00691224	0.0151902	>tr|R4YUB1|R4YUB1_OLEAN Putative dTDP-glucose 4,6-dehydratase OS=Oleispira antarctica RB-8 GN=OLEAN_C35620 PE=4 SV=1
C35640	R4YS26	0.546778	No	25.600 (a)	23.526 (a)	0.854635	No	24.255 (a)	24.871 (a)	0.496042	No	26.351 (a)	24.849 (a)	22.159 (a)	24.893 (a)	395	0.0667114	0.0629089	0.0560987	0.0630203	0.169957	0.147999	0.12818	0.160996	>tr|R4YS26|R4YS26_OLEAN Acetyl-CoA C-acetyltransferase OS=Oleispira antarctica RB-8 GN=fadAx PE=3 SV=1
C35650	R4YR97	0.00716932	Yes	39.593 (b)	78.959 (a)	0.962617	No	59.900 (a)	58.652 (a)	0.0137815	Yes	46.454 (ab)	32.732 (a)	73.346 (bc)	84.572 (c)	1009	0.0460396	0.03244	0.0726918	0.0838176	0.117293	0.0763183	0.166094	0.214127	>tr|R4YR97|R4YR97_OLEAN Uncharacterized protein OS=Oleispira antarctica RB-8 GN=OLEAN_C35650 PE=4 SV=1
C35660	R4YRM5	0.0106041	Yes	40.814 (b)	85.590 (a)	0.465444	No	72.754 (a)	53.650 (a)	0.00714676	Yes	50.896 (ab)	30.731 (a)	94.611 (c)	76.569 (bc)	632	0.0805316	0.048625	0.149701	0.121153	0.205166	0.114395	0.342052	0.309507	>tr|R4YRM5|R4YRM5_OLEAN Uncharacterized protein OS=Oleispira antarctica RB-8 GN=OLEAN_C35660 PE=4 SV=1
C35670	R4YUB3	0.0890928	No	43.722 (b)	66.769 (a)	0.634052	No	59.349 (a)	51.142 (a)	0.13352	No	49.203 (a)	38.241 (a)	69.495 (a)	64.043 (a)	452	0.108856	0.084604	0.15375	0.141688	0.277327	0.199039	0.351304	0.361967	>tr|R4YUB3|R4YUB3_OLEAN Uncharacterized protein OS=Oleispira antarctica RB-8 GN=OLEAN_C35670 PE=4 SV=1
C35680	R4YV82	0.785414	No	28.868 (a)	27.866 (a)	0.854719	No	28.086 (a)	28.649 (a)	0.774974	No	27.781 (a)	29.956 (a)	28.391 (a)	27.342 (a)	430	0.064607	0.0696651	0.0660256	0.063586	0.164596	0.163894	0.150862	0.162442	>tr|R4YV82|R4YV82_OLEAN Adenylosuccinate synthetase OS=Oleispira antarctica RB-8 GN=purA PE=3 SV=1
C35690	R4YS31	0.383172	No	9.292 (a)	7.528 (a)	0.857964	No	8.607 (a)	8.213 (a)	0.584321	No	9.513 (a)	9.071 (a)	7.700 (a)	7.355 (a)	392	0.0242679	0.0231403	0.0196429	0.0187628	0.061826	0.0544398	0.044882	0.0479327	>tr|R4YS31|R4YS31_OLEAN ATP phosphoribosyltransferase regulatory subunit OS=Oleispira antarctica RB-8 GN=hisZ PE=3 SV=1
C35700	R4YRA1	0.732158	No	20.717 (a)	19.204 (a)	0.85456	No	20.320 (a)	19.601 (a)	0.584159	No	19.745 (a)	21.689 (a)	20.895 (a)	17.513 (a)	289	0.0683218	0.0750484	0.072301	0.0605986	0.17406	0.176559	0.165201	0.15481	>tr|R4YRA1|R4YRA1_OLEAN Protein HflC OS=Oleispira antarctica RB-8 GN=hflC PE=3 SV=1
C35710	R4YRM9	0.582101	No	26.299 (a)	30.391 (a)	0.0978393	No	24.324 (b)	32.365 (a)	0.113685	No	23.053 (a)	29.544 (ab)	25.595 (ab)	35.186 (b)	392	0.0588087	0.0753673	0.0652934	0.0897602	0.149824	0.177309	0.149189	0.229308	>tr|R4YRM9|R4YRM9_OLEAN Protease subunit HflK OS=Oleispira antarctica RB-8 GN=hflK PE=4 SV=1
C35720	R4YUB5	0.269223	No	11.705 (a)	8.282 (b)	0.400161	No	11.197 (a)	8.789 (a)	0.16099	No	13.559 (a)	9.851 (a)	8.835 (a)	7.728 (a)	440	0.0308159	0.0223886	0.0200795	0.0175636	0.0785081	0.0526714	0.0458798	0.0448693	>tr|R4YUB5|R4YUB5_OLEAN GTPase HflX OS=Oleispira antarctica RB-8 GN=hflX PE=3 SV=1
C35730	R4YV83	0.301384	No	4.556 (a)	5.774 (a)	0.822412	No	5.318 (a)	5.013 (a)	0.338216	No	4.392 (a)	4.721 (a)	6.243 (a)	5.305 (a)	80	0.0549	0.0590125	0.0780375	0.0663125	0.139866	0.138832	0.178308	0.169407	>tr|R4YV83|R4YV83_OLEAN RNA-binding protein Hfq OS=Oleispira antarctica RB-8 GN=hfq PE=3 SV=1
C35750	R4YRA5	0.964088	No	2.293 (a)	2.227 (a)	0.0439655	Yes	1.503 (b)	3.017 (a)	0.0512342	No	1.831 (ab)	2.755 (ab)	1.174 (a)	3.280 (b)	658	0.00278267	0.00418693	0.00178419	0.0049848	0.00708928	0.00985015	0.00407671	0.0127345	>tr|R4YRA5|R4YRA5_OLEAN DNA mismatch repair protein MutL OS=Oleispira antarctica RB-8 GN=mutL PE=3 SV=1
C35810	R4YRP0	0.964088	No	1.884 (a)	1.933 (a)	0.402815	No	2.217 (a)	1.600 (a)	0.736988	No	2.192 (a)	1.576 (a)	2.242 (a)	1.625 (a)	405	0.00541235	0.00389136	0.0055358	0.00401235	0.0137888	0.00915479	0.0126488	0.0102502	>tr|R4YRP0|R4YRP0_OLEAN Phosphoserine phosphatase SerB OS=Oleispira antarctica RB-8 GN=serB PE=4 SV=1
C35860	R4YRP5	0.966583	No	10.109 (a)	9.947 (a)	0.0781429	No	7.782 (b)	12.275 (a)	0.173358	No	8.412 (a)	11.807 (a)	7.151 (a)	12.743 (a)	472	0.017822	0.0250148	0.0151504	0.0269979	0.0454043	0.0588497	0.0346173	0.0689707	>tr|R4YRP5|R4YRP5_OLEAN FAD linked oxidase-like OS=Oleispira antarctica RB-8 GN=OLEAN_C35860 PE=4 SV=1
C35870	R4YUC2	0.475618	No	44.615 (a)	36.894 (a)	0.0850415	No	34.323 (b)	47.186 (a)	0.0673409	No	38.407 (ab)	50.824 (b)	30.239 (a)	43.548 (ab)	409	0.0939046	0.124264	0.073934	0.106474	0.239236	0.292343	0.168932	0.272007	>tr|R4YUC2|R4YUC2_OLEAN D-3-phosphoglycerate dehydrogenase OS=Oleispira antarctica RB-8 GN=serA PE=3 SV=1
C35880	R4YV86	0.638302	No	5.679 (a)	6.761 (a)	0.486257	No	6.827 (a)	5.613 (a)	0.523152	No	5.836 (a)	5.522 (a)	7.818 (a)	5.705 (a)	193	0.0302383	0.0286114	0.0405078	0.0295596	0.0770366	0.067311	0.0925564	0.0755151	>tr|R4YV86|R4YV86_OLEAN Uncharacterized protein OS=Oleispira antarctica RB-8 GN=OLEAN_C35880 PE=4 SV=1
C35930	R4YV87	0.928678	No	5.147 (a)	5.367 (a)	0.931179	No	5.351 (a)	5.163 (a)	0.565089	No	4.392 (a)	5.903 (a)	6.311 (a)	4.423 (a)	69	0.0636522	0.0855507	0.0914638	0.0641014	0.162163	0.201266	0.208986	0.163758	>tr|R4YV87|R4YV87_OLEAN 50S ribosomal protein L31 OS=Oleispira antarctica RB-8 GN=rpmE PE=3 SV=1
C35950	R4YRC3	0.732158	No	6.230 (a)	3.862 (a)	0.00726718	Yes	9.467 (a)	0.626 (b)	0.000817636	Yes	12.063 (c)	0.398 (a)	6.871 (b)	0.854 (a)	639	0.0188779	0.000622848	0.0107527	0.00133646	0.0480943	0.00146531	0.024569	0.00341423	>tr|R4YRC3|R4YRC3_OLEAN Chemotaxis methyl-accepting protein/Histidine kinase OS=Oleispira antarctica RB-8 GN=OLEAN_C35950 PE=4 SV=1
C35980	R4YV88	0.785414	No	18.698 (a)	21.040 (a)	0.0530827	No	15.384 (b)	24.354 (a)	0.113668	No	14.945 (a)	22.451 (a)	15.824 (a)	26.257 (a)	454	0.0329185	0.0494515	0.0348546	0.0578348	0.0838648	0.116339	0.0796395	0.147749	>tr|R4YV88|R4YV88_OLEAN ATP-dependent protease ATPase subunit HslU OS=Oleispira antarctica RB-8 GN=hslU PE=3 SV=1
C35990	R4YS65	0.760747	No	1.319 (a)	1.033 (a)	0.954085	No	1.150 (a)	1.202 (a)	0.841053	No	1.459 (a)	1.179 (a)	0.841 (a)	1.226 (a)	182	0.00801648	0.00647802	0.00462088	0.00673626	0.0204232	0.0152402	0.0105583	0.0172089	>tr|R4YS65|R4YS65_OLEAN ATP-dependent protease subunit HslV OS=Oleispira antarctica RB-8 GN=hslV PE=3 SV=1
C36000	R4YRC7	0.0918815	No	0 (b)	2.086 (a)	0.962127	No	1.087 (a)	0.999 (a)	0.205164	No	0 (a)	0 (a)	2.174 (a)	1.998 (a)	203	0	0	0.0107094	0.00984236	0	0	0.0244699	0.025144	>tr|R4YRC7|R4YRC7_OLEAN 3-hydroxydecanoyl-[acyl-carrier-protein] dehydratase (Beta-hydroxydecanoyl thioester dehydrase) OS=Oleispira antarctica RB-8 GN=fabA PE=4 SV=1
C36030	R4YV89	0.880246	No	1.866 (a)	1.567 (a)	0.412377	No	2.229 (a)	1.204 (a)	0.684515	No	2.550 (a)	1.182 (a)	1.908 (a)	1.226 (a)	248	0.0102823	0.00476613	0.00769355	0.00494355	0.0261956	0.0112128	0.017579	0.0126291	>tr|R4YV89|R4YV89_OLEAN Uncharacterized protein OS=Oleispira antarctica RB-8 GN=OLEAN_C36030 PE=4 SV=1
C36050	R4YRD2	0.693266	No	1.350 (a)	0.667 (a)	0.969278	No	1.033 (a)	0.983 (a)	0.443916	No	0.733 (a)	1.966 (a)	1.333 (a)	0 (a)	209	0.00350718	0.0094067	0.00637799	0	0.00893505	0.0221301	0.0145731	0	>tr|R4YRD2|R4YRD2_OLEAN GTP cyclohydrolase-2 OS=Oleispira antarctica RB-8 GN=ribA PE=3 SV=1
C36060	R4YRR3	0.849537	No	1.320 (a)	1.640 (a)	0.561375	No	1.132 (a)	1.828 (a)	0.511005	No	1.463 (a)	1.177 (a)	0.802 (a)	2.479 (a)	633	0.00231122	0.0018594	0.00126698	0.00391627	0.00588817	0.00437441	0.00289493	0.0100048	>tr|R4YRR3|R4YRR3_OLEAN 1-deoxy-D-xylulose-5-phosphate synthase OS=Oleispira antarctica RB-8 GN=dxs PE=3 SV=1
C36150	R4YRE4	0.573583	No	23.881 (a)	19.385 (a)	0.143061	No	25.640 (a)	17.626 (b)	0.0925943	No	30.017 (b)	17.745 (a)	21.263 (ab)	17.507 (a)	904	0.0332046	0.0196294	0.023521	0.0193662	0.0845937	0.0461801	0.0537433	0.0494742	>tr|R4YRE4|R4YRE4_OLEAN Ribonuclease R OS=Oleispira antarctica RB-8 GN=rnr PE=3 SV=1
C36160	R4YRS2	0.62932	No	2.873 (a)	1.601 (a)	0.657024	No	2.705 (a)	1.769 (a)	0.242095	No	2.207 (a)	3.539 (a)	3.202 (a)	0 (a)	246	0.00897154	0.0143862	0.0130163	0	0.0228563	0.0338448	0.0297409	0	>tr|R4YRS2|R4YRS2_OLEAN 23S rRNA (guanosine-2-O-)-methyltransferase RlmB OS=Oleispira antarctica RB-8 GN=rlmB PE=3 SV=1
C36180	R4YV92	0.403343	No	1.140 (a)	1.613 (a)	0.313138	No	1.136 (a)	1.617 (a)	0.126053	No	1.098 (a)	1.182 (a)	1.174 (a)	2.052 (a)	332	0.00330723	0.00356024	0.00353614	0.00618072	0.00842565	0.0083758	0.00807975	0.0157897	>tr|R4YV92|R4YV92_OLEAN Uncharacterized protein OS=Oleispira antarctica RB-8 GN=OLEAN_C36180 PE=4 SV=1
C36190	R4YS82	0.903735	No	18.144 (a)	17.387 (a)	0.224518	No	20.136 (a)	15.395 (a)	0.368837	No	19.355 (a)	16.932 (a)	20.917 (a)	13.857 (a)	144	0.13441	0.117583	0.145257	0.0962292	0.342429	0.276626	0.331898	0.245834	>tr|R4YS82|R4YS82_OLEAN 30S ribosomal protein S6 OS=Oleispira antarctica RB-8 GN=rpsF PE=3 SV=1
C36200	R4YRF0	0.374093	No	10.338 (a)	25.110 (a)	0.68862	No	20.978 (a)	14.469 (a)	0.262772	No	7.307 (a)	13.369 (a)	34.649 (a)	15.570 (a)	75	0.0974267	0.178253	0.461987	0.2076	0.248209	0.419358	1.0556	0.53035	>tr|R4YRF0|R4YRF0_OLEAN 30S ribosomal protein S18 OS=Oleispira antarctica RB-8 GN=rpsR PE=3 SV=1
C36220	R4YUE0	0.383172	No	47.530 (a)	73.748 (a)	0.45488	No	70.633 (a)	50.645 (a)	0.0814877	No	43.048 (a)	52.011 (ab)	98.218 (b)	49.278 (a)	149	0.288913	0.349067	0.659181	0.330725	0.736048	0.821213	1.50617	0.844894	>tr|R4YUE0|R4YUE0_OLEAN 50S ribosomal protein L9 OS=Oleispira antarctica RB-8 GN=rplI PE=3 SV=1
C36230	R4YV93	0.446571	No	1.710 (a)	0.647 (a)	0.957568	No	1.137 (a)	1.220 (a)	0.639138	No	1.835 (a)	1.585 (a)	0.440 (a)	0.854 (a)	462	0.00397186	0.00343074	0.000952381	0.00184848	0.0101189	0.00807113	0.0021761	0.00472227	>tr|R4YV93|R4YV93_OLEAN Replicative DNA helicase OS=Oleispira antarctica RB-8 GN=OLEAN_C36230 PE=3 SV=1
C36280	R4YV94	0.634872	No	4.697 (a)	5.808 (a)	0.193103	No	6.265 (a)	4.240 (b)	0.296476	No	5.847 (a)	3.546 (a)	6.683 (a)	4.933 (a)	493	0.01186	0.0071927	0.0135558	0.0100061	0.0302152	0.0169215	0.0309737	0.0255623	>tr|R4YV94|R4YV94_OLEAN Probable malate:quinone oxidoreductase OS=Oleispira antarctica RB-8 GN=mqo PE=3 SV=1
C36290	R4YS90	0.293059	No	12.595 (a)	8.582 (a)	0.677813	No	9.794 (a)	11.383 (a)	0.375777	No	11.381 (a)	13.809 (a)	8.208 (a)	8.956 (a)	354	0.0321497	0.0390085	0.0231864	0.0252994	0.0819062	0.0917711	0.0529788	0.0646318	>tr|R4YS90|R4YS90_OLEAN Uroporphyrinogen decarboxylase OS=Oleispira antarctica RB-8 GN=hemE PE=3 SV=1
C36300	R4YRF9	0.391922	No	18.608 (a)	21.571 (a)	0.646001	No	19.322 (a)	20.858 (a)	0.517614	No	17.914 (a)	19.303 (a)	20.730 (a)	22.412 (a)	1011	0.0177191	0.019093	0.0205045	0.0221682	0.045142	0.044918	0.0468507	0.0566324	>tr|R4YRF9|R4YRF9_OLEAN Uncharacterized protein OS=Oleispira antarctica RB-8 GN=OLEAN_C36300 PE=4 SV=1
C36310	R4YRT4	0.779501	No	19.312 (a)	20.415 (a)	0.347386	No	21.095 (a)	18.632 (a)	0.591423	No	20.493 (a)	18.130 (a)	21.696 (a)	19.135 (a)	472	0.0434174	0.038411	0.0459661	0.0405403	0.110612	0.0903655	0.105028	0.103567	>tr|R4YRT4|R4YRT4_OLEAN Glutamate synthase subunit beta OS=Oleispira antarctica RB-8 GN=gltD PE=4 SV=1
C36320	R4YUE5	0.638302	No	73.138 (a)	80.191 (a)	0.55575	No	73.210 (a)	80.119 (a)	0.684494	No	70.229 (a)	76.046 (a)	76.190 (a)	84.191 (a)	1488	0.0471969	0.0511062	0.051203	0.05658	0.120241	0.120232	0.116994	0.144543	>tr|R4YUE5|R4YUE5_OLEAN Glutamate synthase [NADPH] large chain OS=Oleispira antarctica RB-8 GN=gltA PE=4 SV=1
C36330	R4YV95	0.903735	No	2.674 (a)	2.466 (a)	0.241678	No	1.941 (a)	3.199 (a)	0.481776	No	2.199 (a)	3.148 (a)	1.682 (a)	3.249 (a)	477	0.00461006	0.00659958	0.00352621	0.00681132	0.0117448	0.0155261	0.00805704	0.0174007	>tr|R4YV95|R4YV95_OLEAN Uncharacterized protein OS=Oleispira antarctica RB-8 GN=OLEAN_C36330 PE=4 SV=1
C36340	R4YS95	0.655465	No	4.529 (a)	3.901 (a)	0.423184	No	4.632 (a)	3.798 (a)	0.562629	No	5.114 (a)	3.945 (a)	4.150 (a)	3.651 (a)	326	0.0156871	0.0121012	0.0127301	0.0111994	0.0399652	0.0284693	0.029087	0.0286108	>tr|R4YS95|R4YS95_OLEAN 3-dehydroquinate synthase OS=Oleispira antarctica RB-8 GN=aroB PE=3 SV=1
C36360	R4YRT8	0.337922	No	0.574 (a)	2.766 (a)	0.526209	No	2.348 (a)	0.992 (a)	0.160226	No	0.361 (a)	0.787 (a)	4.335 (a)	1.196 (a)	706	0.000511331	0.00111473	0.00614023	0.00169405	0.00130269	0.00262251	0.0140298	0.00432775	>tr|R4YRT8|R4YRT8_OLEAN Type 4 pilus biogenesis protein OS=Oleispira antarctica RB-8 GN=pilQ PE=3 SV=1
C36370	R4YUE7	0.966583	No	5.674 (a)	5.562 (a)	0.250472	No	6.652 (a)	4.584 (a)	0.43892	No	6.230 (a)	5.117 (a)	7.073 (a)	4.052 (a)	177	0.0351977	0.0289096	0.0399605	0.0228927	0.0896714	0.0680126	0.0913058	0.0584832	>tr|R4YUE7|R4YUE7_OLEAN Type 4 pilus assembly protein OS=Oleispira antarctica RB-8 GN=pilP PE=4 SV=1
C36380	R4YV96	0.502698	No	3.190 (a)	4.440 (a)	0.612422	No	4.225 (a)	3.406 (a)	0.476612	No	4.020 (a)	2.361 (a)	4.431 (a)	4.450 (a)	209	0.0192344	0.0112967	0.021201	0.0212919	0.0490026	0.0265764	0.0484421	0.0543937	>tr|R4YV96|R4YV96_OLEAN Type 4 pilus biogenesis protein OS=Oleispira antarctica RB-8 GN=pilO PE=4 SV=1
C36390	R4YSA1	0.360566	No	5.308 (a)	4.241 (a)	0.480921	No	5.147 (a)	4.403 (a)	0.333251	No	5.490 (a)	5.127 (a)	4.803 (a)	3.678 (a)	185	0.0296757	0.0277135	0.0259622	0.0198811	0.0756032	0.0651987	0.059321	0.0507896	>tr|R4YSA1|R4YSA1_OLEAN Type 4 pilus biogenesis protein OS=Oleispira antarctica RB-8 GN=pilN PE=4 SV=1
C36400	R4YRH0	0.811042	No	6.587 (a)	7.248 (a)	0.648731	No	7.391 (a)	6.444 (a)	0.427342	No	8.043 (a)	5.131 (a)	6.740 (a)	7.757 (a)	354	0.0227203	0.0144944	0.0190395	0.0219124	0.0578834	0.0340993	0.0435035	0.0559791	>tr|R4YRH0|R4YRH0_OLEAN Type 4 pilus assembly protein OS=Oleispira antarctica RB-8 GN=pilM PE=4 SV=1
C36410	R4YRU3	0.0950333	No	2.449 (a)	0.639 (b)	0.585744	No	1.906 (a)	1.182 (a)	0.127518	No	2.933 (b)	1.966 (ab)	0.880 (ab)	0.399 (a)	861	0.0034065	0.00228339	0.00102207	0.000463415	0.00867857	0.00537189	0.00233533	0.00118387	>tr|R4YRU3|R4YRU3_OLEAN Penicillin-binding protein 1A (PBP-1a) OS=Oleispira antarctica RB-8 GN=mrcA PE=4 SV=1
C36420	R4YUE9	0.81054	No	75.875 (a)	83.113 (a)	0.0312854	Yes	62.660 (b)	96.328 (a)	0.0088547	Yes	67.384 (ab)	84.366 (bc)	57.936 (a)	108.291 (c)	420	0.160438	0.200871	0.137943	0.257836	0.40874	0.472569	0.315186	0.658686	>tr|R4YUE9|R4YUE9_OLEAN Malic enzyme, NAD-binding protein OS=Oleispira antarctica RB-8 GN=OLEAN_C36420 PE=3 SV=1
C36430	R4YV97	0.308006	No	0.396 (a)	1.233 (a)	0.266066	No	0.420 (a)	1.208 (a)	0.155754	No	0 (a)	0.792 (ab)	0.841 (ab)	1.625 (b)	473	0	0.00167442	0.00177801	0.00343552	0	0.00393923	0.00406259	0.00877662	>tr|R4YV97|R4YV97_OLEAN FAD-linked oxidoreductase OS=Oleispira antarctica RB-8 GN=OLEAN_C36430 PE=4 SV=1
C36450	R4YRH7	0.825084	No	2.486 (a)	2.174 (a)	0.111529	No	1.646 (b)	3.014 (a)	0.258203	No	1.824 (a)	3.148 (a)	1.468 (a)	2.879 (a)	450	0.00405333	0.00699556	0.00326222	0.00639778	0.0103265	0.0164577	0.00745386	0.0163442	>tr|R4YRH7|R4YRH7_OLEAN Sensor protein OS=Oleispira antarctica RB-8 GN=OLEAN_C36450 PE=4 SV=1
C36460	R4YRU7	0.723743	No	0.772 (a)	1.033 (a)	0.201778	No	0.601 (a)	1.204 (a)	0.312017	No	0.361 (a)	1.182 (a)	0.841 (a)	1.226 (a)	228	0.00158333	0.00518421	0.0036886	0.00537719	0.00403378	0.0121963	0.00842809	0.013737	>tr|R4YRU7|R4YRU7_OLEAN Two component transcriptional regulator, winged helix family OS=Oleispira antarctica RB-8 GN=OLEAN_C36460 PE=4 SV=1
C36550	R4YRI8	0.794883	No	2.866 (a)	2.260 (a)	0.128789	No	1.517 (b)	3.609 (a)	0.20802	No	2.192 (a)	3.540 (a)	0.841 (a)	3.678 (a)	281	0.00780071	0.0125979	0.00299288	0.013089	0.0198735	0.0296377	0.00683845	0.033438	>tr|R4YRI8|R4YRI8_OLEAN 33 kDa chaperonin OS=Oleispira antarctica RB-8 GN=hslO PE=4 SV=1
C36560	R4YRV7	0.0992602	No	53.776 (a)	44.387 (b)	0.229491	No	45.473 (a)	52.690 (a)	0.0138824	Yes	51.210 (b)	56.341 (b)	39.735 (a)	49.040 (b)	512	0.10002	0.110041	0.0776074	0.0957812	0.254815	0.258882	0.177325	0.24469	>tr|R4YRV7|R4YRV7_OLEAN Phosphoenolpyruvate carboxykinase [ATP] OS=Oleispira antarctica RB-8 GN=pckA PE=3 SV=1
C36580	R4YVA0	0.487166	No	20.342 (a)	17.726 (a)	0.256754	No	17.403 (a)	20.665 (a)	0.229951	No	19.395 (a)	21.288 (a)	15.412 (a)	20.041 (a)	791	0.0245196	0.0269128	0.0194842	0.0253363	0.0624673	0.0633148	0.0445195	0.0647259	>tr|R4YVA0|R4YVA0_OLEAN S1 RNA binding domain protein OS=Oleispira antarctica RB-8 GN=OLEAN_C36580 PE=4 SV=1
C36590	R4YSC0	0.81054	No	3.464 (a)	3.021 (a)	0.365069	No	2.696 (a)	3.788 (a)	0.177863	No	2.203 (a)	4.724 (a)	3.189 (a)	2.852 (a)	526	0.00418821	0.00898099	0.00606274	0.00542205	0.0106701	0.0211286	0.0138528	0.0138516	>tr|R4YSC0|R4YSC0_OLEAN Glutamate--cysteine ligase OS=Oleispira antarctica RB-8 GN=gshA PE=3 SV=1
C36620	R4YUF9	0.928678	No	1.517 (a)	1.587 (a)	0.59819	No	1.703 (a)	1.401 (a)	0.626043	No	1.459 (a)	1.576 (a)	1.947 (a)	1.226 (a)	159	0.0091761	0.00991195	0.0122453	0.00771069	0.0233775	0.0233188	0.0279793	0.0196983	>tr|R4YUF9|R4YUF9_OLEAN Regulator of sigma D OS=Oleispira antarctica RB-8 GN=OLEAN_C36620 PE=3 SV=1
C36660	R4YRW5	0.469132	No	16.107 (a)	14.194 (a)	0.823767	No	14.843 (a)	15.458 (a)	0.524732	No	16.437 (a)	15.777 (a)	13.249 (a)	15.138 (a)	355	0.0463014	0.0444423	0.0373211	0.0426423	0.11796	0.104555	0.0852752	0.108937	>tr|R4YRW5|R4YRW5_OLEAN Uncharacterized protein OS=Oleispira antarctica RB-8 GN=OLEAN_C36660 PE=4 SV=1
C36680	R4YVA2	0.864165	No	2.262 (a)	2.454 (a)	0.724991	No	2.506 (a)	2.209 (a)	0.873912	No	2.557 (a)	1.966 (a)	2.455 (a)	2.452 (a)	728	0.00351236	0.00270055	0.00337225	0.00336813	0.00894826	0.0063533	0.00770527	0.00860447	>tr|R4YVA2|R4YVA2_OLEAN Uncharacterized protein OS=Oleispira antarctica RB-8 GN=OLEAN_C36680 PE=4 SV=1
C36770	R4YUG6	0.814855	No	0.733 (a)	1.113 (a)	0.35045	No	1.433 (a)	0.413 (a)	0.55773	No	1.466 (a)	0 (a)	1.401 (a)	0.826 (a)	782	0.00187468	0	0.00179156	0.00105627	0.00477603	0	0.00409354	0.00269841	>tr|R4YUG6|R4YUG6_OLEAN Uncharacterized protein OS=Oleispira antarctica RB-8 GN=OLEAN_C36770 PE=4 SV=1
C36780	R4YVA4	0.666007	No	4.546 (a)	3.529 (a)	0.85456	No	3.836 (a)	4.238 (a)	0.77682	No	4.749 (a)	4.343 (a)	2.923 (a)	4.134 (a)	569	0.00834622	0.00763269	0.00513708	0.00726538	0.0212632	0.0179566	0.0117377	0.0185607	>tr|R4YVA4|R4YVA4_OLEAN Uncharacterized protein OS=Oleispira antarctica RB-8 GN=OLEAN_C36780 PE=4 SV=1
C36790	R4YSE2	6.52615e-05	Yes	10.035 (a)	2.633 (b)	0.988564	No	6.311 (a)	6.356 (a)	0.000432552	Yes	10.607 (b)	9.462 (b)	2.015 (a)	3.251 (a)	511	0.0207573	0.0185166	0.00394325	0.00636204	0.0528824	0.0435621	0.00900994	0.0162529	>tr|R4YSE2|R4YSE2_OLEAN Regulator of chromosome condensation OS=Oleispira antarctica RB-8 GN=OLEAN_C36790 PE=4 SV=1
C36890	R4YSF0	0.964088	No	2.062 (a)	1.999 (a)	0.956734	No	2.066 (a)	1.996 (a)	0.608306	No	2.557 (a)	1.568 (a)	1.575 (a)	2.424 (a)	653	0.00391577	0.00240123	0.00241194	0.0037121	0.00997601	0.00564911	0.00551106	0.00948319	>tr|R4YSF0|R4YSF0_OLEAN ABC transporter, ATP-binding protein OS=Oleispira antarctica RB-8 GN=OLEAN_C36890 PE=3 SV=1
C36910	R4YRY8	0.550641	No	4.420 (a)	1.978 (a)	0.561605	No	4.192 (a)	2.206 (a)	0.0634425	No	7.649 (b)	1.190 (a)	0.734 (a)	3.223 (ab)	446	0.0171502	0.00266816	0.00164574	0.00722646	0.0436927	0.0062771	0.00376036	0.0184612	>tr|R4YRY8|R4YRY8_OLEAN Serine/threonine protein kinase OS=Oleispira antarctica RB-8 GN=pkn32 PE=4 SV=1
C36940	R4YSF6	0.543893	No	2.121 (a)	0.987 (a)	0.589743	No	1.140 (a)	1.968 (a)	0.357855	No	1.105 (a)	3.137 (a)	1.174 (a)	0.799 (a)	265	0.00416981	0.0118377	0.00443019	0.00301509	0.0106232	0.0278494	0.0101226	0.00770258	>tr|R4YSF6|R4YSF6_OLEAN tRNA (guanine-N(7)-)-methyltransferase OS=Oleispira antarctica RB-8 GN=trmB PE=3 SV=1
C36980	R4YVA8	0.687015	No	5.142 (a)	3.832 (a)	0.0702761	No	2.749 (b)	6.225 (a)	0.000711558	Yes	4.764 (b)	5.520 (bc)	0.734 (a)	6.929 (c)	400	0.01191	0.0138	0.001835	0.0173225	0.0303425	0.0324658	0.0041928	0.0442533	>tr|R4YVA8|R4YVA8_OLEAN Uncharacterized enzyme of heme biosynthesis OS=Oleispira antarctica RB-8 GN=hemY PE=4 SV=1
C36990	R4YSG1	0.404568	No	3.833 (a)	2.300 (a)	0.546072	No	2.557 (a)	3.576 (a)	0.3894	No	2.940 (a)	4.725 (a)	2.174 (a)	2.427 (a)	362	0.00812155	0.0130525	0.00600552	0.00670442	0.0206908	0.0307072	0.013722	0.0171276	>tr|R4YSG1|R4YSG1_OLEAN Uncharacterized enzyme of heme biosynthesis OS=Oleispira antarctica RB-8 GN=OLEAN_C36990 PE=4 SV=1
C37010	R4YRZ9	0.750937	No	11.614 (a)	10.516 (a)	0.936132	No	10.938 (a)	11.192 (a)	0.707454	No	10.626 (a)	12.602 (a)	11.251 (a)	9.782 (a)	310	0.0342774	0.0406516	0.0362935	0.0315548	0.0873268	0.0956368	0.0829273	0.0806123	>tr|R4YRZ9|R4YRZ9_OLEAN Porphobilinogen deaminase OS=Oleispira antarctica RB-8 GN=hemC PE=3 SV=1
C37040	R4YSG6	0.205156	No	25.115 (a)	17.933 (b)	0.229491	No	18.423 (a)	24.625 (a)	0.0466782	Yes	23.020 (ab)	27.210 (b)	13.826 (a)	22.041 (ab)	463	0.0497192	0.0587689	0.0298618	0.0476048	0.126667	0.138259	0.0682313	0.121615	>tr|R4YSG6|R4YSG6_OLEAN Argininosuccinate lyase OS=Oleispira antarctica RB-8 GN=argH PE=3 SV=1
C37050	R4YRP1	0.600909	No	2.025 (a)	3.720 (a)	0.283943	No	4.134 (a)	1.611 (a)	0.371629	No	3.652 (a)	0.398 (a)	4.616 (a)	2.824 (a)	936	0.00390171	0.000425214	0.00493162	0.00301709	0.00994018	0.00100036	0.0112683	0.00770769	>tr|R4YRP1|R4YRP1_OLEAN Adenylate cyclase OS=Oleispira antarctica RB-8 GN=cyaA PE=4 SV=1
C37070	R4YUI0	0.910291	No	6.847 (a)	7.227 (a)	0.480921	No	6.218 (a)	7.856 (a)	0.689316	No	6.591 (a)	7.102 (a)	5.845 (a)	8.609 (a)	420	0.0156929	0.0169095	0.0139167	0.0204976	0.0399799	0.0397813	0.0317982	0.0523647	>tr|R4YUI0|R4YUI0_OLEAN Diaminopimelate decarboxylase OS=Oleispira antarctica RB-8 GN=lysA PE=3 SV=1
C37110	R4YS10	0.659068	No	3.420 (a)	5.315 (a)	0.166319	No	6.363 (a)	2.372 (b)	0.00335965	Yes	3.294 (a)	3.546 (a)	9.432 (b)	1.198 (a)	767	0.00429465	0.00462321	0.0122973	0.00156193	0.0109413	0.0108765	0.0280981	0.00399022	>tr|R4YS10|R4YS10_OLEAN Uncharacterized protein OS=Oleispira antarctica RB-8 GN=OLEAN_C37110 PE=4 SV=1
C37120	R4YUI2	0.4133	No	106.944 (a)	235.324 (a)	0.256754	No	243.662 (a)	98.606 (a)	0.058605	No	114.896 (a)	98.992 (a)	372.428 (b)	98.220 (a)	1096	0.104832	0.0903212	0.339807	0.0896168	0.267075	0.212489	0.776425	0.228942	>tr|R4YUI2|R4YUI2_OLEAN Uncharacterized protein OS=Oleispira antarctica RB-8 GN=OLEAN_C37120 PE=4 SV=1
C37160	R4YS16	0.901727	No	3.052 (a)	2.934 (a)	0.981492	No	2.986 (a)	2.999 (a)	0.115711	No	2.557 (a)	3.546 (a)	3.416 (a)	2.452 (a)	112	0.0228304	0.0316607	0.0305	0.0218929	0.0581637	0.0744848	0.0696896	0.0559291	>tr|R4YS16|R4YS16_OLEAN Putative nitrogen regulatory protein P-II OS=Oleispira antarctica RB-8 GN=OLEAN_C37160 PE=3 SV=1
C37300	R4YRR9	6.52615e-05	Yes	9.452 (a)	0.820 (b)	0.827385	No	5.740 (a)	4.532 (a)	0.000509626	Yes	10.239 (b)	8.665 (b)	1.242 (a)	0.399 (a)	256	0.0399961	0.0338477	0.00485156	0.00155859	0.101896	0.0796298	0.0110854	0.0039817	>tr|R4YRR9|R4YRR9_OLEAN Short chain dehydrogenase OS=Oleispira antarctica RB-8 GN=OLEAN_C37300 PE=3 SV=1
C37340	R4YSK0	0.921459	No	1.134 (a)	1.301 (a)	0.475998	No	1.632 (a)	0.802 (a)	0.519043	No	1.091 (a)	1.177 (a)	2.174 (a)	0.427 (a)	137	0.0079635	0.00859124	0.0158686	0.00311679	0.0202882	0.0202117	0.0362583	0.00796237	>tr|R4YSK0|R4YSK0_OLEAN Cytochrome c5 OS=Oleispira antarctica RB-8 GN=OLEAN_C37340 PE=4 SV=1
C37350	R4YRS4	0.4133	No	7.498 (a)	5.387 (a)	0.155138	No	7.874 (a)	5.010 (b)	0.0267738	Yes	9.878 (b)	5.117 (a)	5.871 (a)	4.903 (a)	753	0.0131182	0.00679548	0.00779681	0.00651129	0.0334205	0.015987	0.017815	0.0166342	>tr|R4YRS4|R4YRS4_OLEAN Uncharacterized protein OS=Oleispira antarctica RB-8 GN=OLEAN_C37350 PE=4 SV=1
C37520	R4YUK0	0.0950333	No	3.259 (a)	1.000 (b)	0.401305	No	1.481 (a)	2.779 (a)	0.0387503	Yes	2.189 (ab)	4.330 (b)	0.773 (a)	1.228 (a)	423	0.00517494	0.0102364	0.00182742	0.00290307	0.0131839	0.0240821	0.00417549	0.0074164	>tr|R4YUK0|R4YUK0_OLEAN Secretion protein HlyD OS=Oleispira antarctica RB-8 GN=OLEAN_C37520 PE=4 SV=1
C37530	R4YVB9	0.492826	No	4.411 (a)	2.487 (a)	0.105383	No	1.878 (b)	5.021 (a)	0.101065	No	2.915 (ab)	5.907 (b)	0.841 (a)	4.134 (ab)	1069	0.00272685	0.00552572	0.000786717	0.00386717	0.00694705	0.0129998	0.00179757	0.00987934	>tr|R4YVB9|R4YVB9_OLEAN Cation efflux system protein OS=Oleispira antarctica RB-8 GN=czcA PE=4 SV=1
C37610	R4YS69	0.326677	No	2.223 (a)	0.547 (a)	0.291245	No	2.163 (a)	0.607 (a)	0.0577341	No	3.659 (b)	0.787 (a)	0.667 (a)	0.427 (a)	1044	0.00350479	0.000753831	0.000638889	0.000409004	0.00892897	0.00177346	0.0014598	0.00104487	>tr|R4YS69|R4YS69_OLEAN Cation efflux system protein OS=Oleispira antarctica RB-8 GN=cusA PE=4 SV=1
C37620	R4YUK5	0.0158909	Yes	9.443 (a)	3.262 (b)	0.71124	No	7.108 (a)	5.597 (a)	0.025878	Yes	10.998 (b)	7.888 (ab)	3.217 (a)	3.306 (a)	582	0.0188969	0.0135533	0.00552749	0.00568041	0.0481427	0.0318853	0.0126298	0.0145116	>tr|R4YUK5|R4YUK5_OLEAN Putative cation efflux system protein OS=Oleispira antarctica RB-8 GN=OLEAN_C37620 PE=4 SV=1
C37680	R4YVC2	0.800656	No	6.541 (a)	5.549 (a)	0.241678	No	7.468 (a)	4.621 (a)	0.341551	No	8.743 (a)	4.338 (a)	6.193 (a)	4.904 (a)	608	0.0143799	0.00713487	0.0101859	0.00806579	0.036635	0.0167855	0.0232737	0.0206054	>tr|R4YVC2|R4YVC2_OLEAN Copper resistance protein A (CPx-type copper ATPase) OS=Oleispira antarctica RB-8 GN=copA PE=4 SV=1
C37690	R4YSN8	0.214301	No	2.414 (a)	0.367 (b)	0.460172	No	1.992 (a)	0.789 (a)	0.0739856	No	3.651 (b)	1.177 (ab)	0.333 (a)	0.400 (a)	317	0.0115174	0.00371293	0.00105047	0.00126183	0.0293422	0.00873503	0.00240023	0.00322356	>tr|R4YSN8|R4YSN8_OLEAN Copper resistance protein B OS=Oleispira antarctica RB-8 GN=copB PE=4 SV=1
C37700	R4YRY0	0.0950333	No	3.606 (a)	2.214 (b)	0.88946	No	2.821 (a)	2.999 (a)	0.180744	No	3.666 (a)	3.546 (a)	1.976 (a)	2.452 (a)	189	0.0193968	0.0187619	0.010455	0.0129735	0.0494163	0.0441392	0.0238887	0.0331432	>tr|R4YRY0|R4YRY0_OLEAN Secreted cytochrome c family protein OS=Oleispira antarctica RB-8 GN=OLEAN_C37700 PE=4 SV=1
C37780	R4YVC4	0.247237	No	2.100 (a)	1.400 (b)	0.909209	No	1.705 (a)	1.795 (a)	0.217352	No	1.835 (a)	2.364 (a)	1.575 (a)	1.226 (a)	96	0.0191146	0.024625	0.0164063	0.0127708	0.0486972	0.0579326	0.0374867	0.0326253	>tr|R4YVC4|R4YVC4_OLEAN Uncharacterized protein OS=Oleispira antarctica RB-8 GN=OLEAN_C37780 PE=4 SV=1
C37800	R4YRZ5	0.296137	No	14.915 (a)	3.226 (a)	0.19249	No	15.142 (a)	2.999 (b)	0.000434054	Yes	26.683 (b)	3.147 (a)	3.601 (a)	2.851 (a)	844	0.0316149	0.00372867	0.00426659	0.00337796	0.0805437	0.00877205	0.00974874	0.00862959	>tr|R4YRZ5|R4YRZ5_OLEAN Cu2+-exporting ATPase OS=Oleispira antarctica RB-8 GN=OLEAN_C37800 PE=3 SV=1
C37960	R4YSC3	0.351402	No	0.363 (a)	1.346 (a)	0.770978	No	0.696 (a)	1.012 (a)	0.135553	No	0.726 (ab)	0 (a)	0.667 (ab)	2.025 (b)	971	0.000747683	0	0.000686921	0.00208548	0.00190483	0	0.00156955	0.00532772	>tr|R4YSC3|R4YSC3_OLEAN Type I site-specific deoxyribonuclease, restriction subunit OS=Oleispira antarctica RB-8 GN=hsdR PE=4 SV=1
C37980	R4YVC8	0.671582	No	4.312 (a)	5.598 (a)	0.956962	No	4.873 (a)	5.037 (a)	0.363146	No	5.479 (a)	3.145 (a)	4.268 (a)	6.929 (a)	552	0.00992572	0.00569746	0.00773188	0.0125525	0.0252873	0.0134038	0.0176666	0.0320676	>tr|R4YVC8|R4YVC8_OLEAN Type I site-specific deoxyribonuclease, modification subunit OS=Oleispira antarctica RB-8 GN=hsdM PE=4 SV=1
C38080	R4YVD0	0.546778	No	20.962 (a)	9.605 (a)	0.0204438	Yes	27.945 (a)	2.622 (b)	3.36642e-06	Yes	39.158 (c)	2.766 (a)	16.732 (b)	2.479 (a)	656	0.0596921	0.00421646	0.0255061	0.00377896	0.152074	0.00991963	0.058279	0.00965401	>tr|R4YVD0|R4YVD0_OLEAN Acetyl-coenzyme A synthetase OS=Oleispira antarctica RB-8 GN=acsA PE=3 SV=1
C38090	R4YSR2	0.675602	No	21.104 (a)	12.453 (a)	0.0318487	Yes	29.088 (a)	4.470 (b)	0.000641704	Yes	40.227 (c)	1.982 (a)	17.949 (b)	6.958 (a)	402	0.100067	0.00493035	0.0446493	0.0173085	0.254936	0.0115991	0.102019	0.0442174	>tr|R4YSR2|R4YSR2_OLEAN Uncharacterized protein OS=Oleispira antarctica RB-8 GN=OLEAN_C38090 PE=4 SV=1
C38110	R4YSD4	0.72144	No	6.057 (a)	3.763 (a)	0.0168253	Yes	8.795 (a)	1.024 (b)	0.000720521	Yes	11.720 (c)	0.394 (a)	5.871 (b)	1.655 (a)	576	0.0203472	0.000684028	0.0101927	0.00287326	0.0518376	0.00160924	0.0232894	0.00734025	>tr|R4YSD4|R4YSD4_OLEAN Sodium/solute symporter family protein OS=Oleispira antarctica RB-8 GN=OLEAN_C38110 PE=3 SV=1
C38130	R4YVD1	0.284917	No	1.836 (a)	0 (b)	0.349706	No	1.640 (a)	0.197 (a)	0.0461009	Yes	3.279 (b)	0.394 (a)	0 (a)	0 (a)	613	0.0053491	0.000642741	0	0	0.0136276	0.00151211	0	0	>tr|R4YVD1|R4YVD1_OLEAN Uncharacterized protein OS=Oleispira antarctica RB-8 GN=OLEAN_C38130 PE=4 SV=1
C38160	R4YSD7	0.748698	No	3.370 (a)	4.014 (a)	0.526218	No	4.149 (a)	3.236 (a)	0.120508	No	4.775 (b)	1.966 (a)	3.522 (ab)	4.506 (ab)	430	0.0111047	0.00457209	0.0081907	0.0104791	0.0282907	0.0107563	0.018715	0.0267706	>tr|R4YSD7|R4YSD7_OLEAN Putative methyl-accepting chemotaxis sensory transducer OS=Oleispira antarctica RB-8 GN=OLEAN_C38160 PE=4 SV=1
C38210	R4YSE0	0.014764	Yes	6.186 (a)	0.419 (b)	0.51865	No	4.435 (a)	2.170 (a)	0.00147173	Yes	8.430 (c)	3.941 (b)	0.440 (a)	0.399 (a)	274	0.0307664	0.0143832	0.00160584	0.0014562	0.078382	0.0338379	0.00366919	0.00372012	>tr|R4YSE0|R4YSE0_OLEAN Short chain dehydrogenase OS=Oleispira antarctica RB-8 GN=OLEAN_C38210 PE=3 SV=1
C38220	R4YUN3	0.0197538	Yes	4.682 (a)	0.634 (b)	0.483897	No	3.525 (a)	1.792 (a)	0.00569968	Yes	6.208 (c)	3.156 (b)	0.841 (ab)	0.427 (a)	362	0.0171492	0.00871823	0.0023232	0.00117956	0.04369	0.0205105	0.0053083	0.00301338	>tr|R4YUN3|R4YUN3_OLEAN Aminoglycoside phosphotransferase OS=Oleispira antarctica RB-8 GN=OLEAN_C38220 PE=4 SV=1
C38280	R4YVD4	0.962281	No	25.326 (a)	24.846 (a)	0.0761012	No	20.466 (b)	29.705 (a)	0.138779	No	22.316 (a)	28.335 (a)	18.616 (a)	31.076 (a)	710	0.031431	0.0399085	0.0262197	0.043769	0.0800751	0.0938884	0.0599095	0.111815	>tr|R4YVD4|R4YVD4_OLEAN Oligopeptidase A OS=Oleispira antarctica RB-8 GN=prlC PE=3 SV=1
C38350	R4YS36	0.679336	No	5.184 (a)	6.328 (a)	0.854635	No	5.527 (a)	5.985 (a)	0.0279575	Yes	3.276 (a)	7.093 (b)	7.779 (b)	4.877 (ab)	195	0.0168	0.0363744	0.0398923	0.0250103	0.0428005	0.0855741	0.0911501	0.063893	>tr|R4YS36|R4YS36_OLEAN Uncharacterized protein OS=Oleispira antarctica RB-8 GN=OLEAN_C38350 PE=4 SV=1
C38440	R4YSS8	0.595238	No	1.549 (a)	2.180 (a)	0.180799	No	1.317 (b)	2.412 (a)	0.162768	No	0.726 (a)	2.372 (a)	1.908 (a)	2.452 (a)	578	0.00125606	0.00410381	0.00330104	0.00424221	0.00319999	0.00965459	0.00754255	0.0108375	>tr|R4YSS8|R4YSS8_OLEAN Gamma-glutamyl transferase OS=Oleispira antarctica RB-8 GN=ggt PE=4 SV=1
C38470	R4YUP1	0.494491	No	4.969 (a)	4.021 (a)	0.624048	No	4.195 (a)	4.795 (a)	0.165642	No	4.027 (a)	5.911 (a)	4.363 (a)	3.680 (a)	52	0.0774423	0.113673	0.0839038	0.0707692	0.197296	0.267427	0.191712	0.180792	>tr|R4YUP1|R4YUP1_OLEAN 50S ribosomal protein L33 OS=Oleispira antarctica RB-8 GN=rpmG PE=3 SV=1
C38480	R4YVD8	0.793942	No	9.261 (a)	10.148 (a)	0.32691	No	10.783 (a)	8.626 (a)	0.499964	No	9.853 (a)	8.670 (a)	11.713 (a)	8.582 (a)	78	0.126321	0.111154	0.150167	0.110026	0.32182	0.2615	0.343116	0.281079	>tr|R4YVD8|R4YVD8_OLEAN 50S ribosomal protein L28 OS=Oleispira antarctica RB-8 GN=rpmB PE=3 SV=1
C38500	R4YS48	0.824869	No	3.794 (a)	3.354 (a)	0.531567	No	3.122 (a)	4.026 (a)	0.390188	No	4.042 (a)	3.546 (a)	2.202 (a)	4.506 (a)	408	0.00990686	0.00869118	0.00539706	0.0110441	0.0252392	0.0204468	0.0123318	0.0282141	>tr|R4YS48|R4YS48_OLEAN Phosphopantothenate-cysteine ligase OS=Oleispira antarctica RB-8 GN=coaBC PE=4 SV=1
C38530	R4YVD9	0.889747	No	7.730 (a)	7.249 (a)	0.0212699	Yes	9.393 (a)	5.585 (b)	0.0418389	Yes	9.167 (b)	6.293 (ab)	9.620 (b)	4.877 (a)	300	0.0305567	0.0209767	0.0320667	0.0162567	0.0778476	0.0493496	0.0732692	0.0415305	>tr|R4YVD9|R4YVD9_OLEAN Acetylglutamate kinase OS=Oleispira antarctica RB-8 GN=argB PE=3 SV=1
C38560	R4YSG5	0.903735	No	5.571 (a)	5.212 (a)	0.299007	No	4.399 (a)	6.384 (a)	0.479949	No	4.049 (a)	7.093 (a)	4.749 (a)	5.675 (a)	214	0.0189206	0.0331449	0.0221916	0.0265187	0.0482029	0.0779764	0.0507056	0.0677466	>tr|R4YSG5|R4YSG5_OLEAN Orotate phosphoribosyltransferase OS=Oleispira antarctica RB-8 GN=pyrE PE=3 SV=1
C38570	R4YUP5	0.38632	No	4.525 (a)	2.474 (a)	0.153452	No	4.831 (a)	2.169 (b)	0.0861956	No	5.512 (b)	3.539 (ab)	4.150 (ab)	0.799 (a)	257	0.0214475	0.0137704	0.0161479	0.00310895	0.0546406	0.0323962	0.0368963	0.00794235	>tr|R4YUP5|R4YUP5_OLEAN Exonuclease III OS=Oleispira antarctica RB-8 GN=OLEAN_C38570 PE=4 SV=1
C38580	R4YVE0	0.819866	No	3.253 (a)	2.967 (a)	0.225526	No	2.621 (a)	3.599 (a)	0.373963	No	2.561 (a)	3.945 (a)	2.682 (a)	3.253 (a)	238	0.0107605	0.0165756	0.0112689	0.0136681	0.027414	0.0389957	0.0257484	0.0349174	>tr|R4YVE0|R4YVE0_OLEAN Ribonuclease PH OS=Oleispira antarctica RB-8 GN=rph PE=3 SV=1
C38610	R4YSG9	0.818314	No	3.591 (a)	2.969 (a)	0.737362	No	2.923 (a)	3.636 (a)	0.8444	No	3.644 (a)	3.537 (a)	2.202 (a)	3.735 (a)	707	0.00515417	0.00500283	0.00311457	0.00528289	0.013131	0.0117696	0.00711649	0.013496	>tr|R4YSG9|R4YSG9_OLEAN Guanosine-3\,5\-bis(Diphosphate) 3\-pyrophosphohydrolase OS=Oleispira antarctica RB-8 GN=spoT PE=3 SV=1
C38630	R4YVE1	0.986796	No	2.991 (a)	2.967 (a)	0.212055	No	3.744 (a)	2.213 (a)	0.178482	No	4.406 (a)	1.576 (a)	3.082 (a)	2.851 (a)	284	0.0155141	0.0055493	0.0108521	0.0100387	0.0395244	0.0130552	0.024796	0.0256457	>tr|R4YVE1|R4YVE1_OLEAN Putative ActC family protein OS=Oleispira antarctica RB-8 GN=OLEAN_C38630 PE=4 SV=1
C38660	R4YSH1	0.000833304	Yes	0.197 (b)	3.547 (a)	0.969278	No	1.908 (a)	1.836 (a)	0.0056504	Yes	0 (a)	0.394 (a)	3.816 (b)	3.278 (b)	464	0	0.000849138	0.00822414	0.00706466	0	0.00199768	0.0187914	0.0180479	>tr|R4YSH1|R4YSH1_OLEAN Uncharacterized protein OS=Oleispira antarctica RB-8 GN=OLEAN_C38660 PE=4 SV=1
C38680	R4YVE2	0.820364	No	1.140 (a)	1.033 (a)	0.487867	No	0.969 (a)	1.204 (a)	0.679757	No	1.098 (a)	1.182 (a)	0.841 (a)	1.226 (a)	435	0.00252414	0.00271724	0.00193333	0.00281839	0.00643061	0.00639257	0.00441748	0.00720006	>tr|R4YVE2|R4YVE2_OLEAN Proton/glutamate symporter OS=Oleispira antarctica RB-8 GN=OLEAN_C38680 PE=4 SV=1
C38710	R4YSH5	0.3345	No	2.262 (a)	4.792 (a)	0.436669	No	4.446 (a)	2.608 (a)	0.236683	No	2.557 (a)	1.966 (a)	6.335 (a)	3.249 (a)	90	0.0284111	0.0218444	0.0703889	0.0361	0.0723815	0.0513911	0.160832	0.0922237	>tr|R4YSH5|R4YSH5_OLEAN DNA-binding protein HU-alpha OS=Oleispira antarctica RB-8 GN=hupA PE=3 SV=1
C38720	R4YUP9	0.976065	No	2.280 (a)	2.241 (a)	0.45297	No	1.885 (a)	2.635 (a)	0.629228	No	2.196 (a)	2.364 (a)	1.575 (a)	2.906 (a)	383	0.00573368	0.00617232	0.00411227	0.00758747	0.0146074	0.014521	0.00939614	0.0193835	>tr|R4YUP9|R4YUP9_OLEAN Rubredoxin reductase OS=Oleispira antarctica RB-8 GN=rubB PE=4 SV=1
C38770	R4YUQ1	0.428711	No	2.599 (a)	1.400 (a)	0.174068	No	2.796 (a)	1.204 (b)	0.0230429	Yes	4.016 (b)	1.182 (a)	1.575 (a)	1.226 (a)	308	0.013039	0.00383766	0.00511364	0.00398052	0.0332187	0.00902846	0.0116842	0.0101689	>tr|R4YUQ1|R4YUQ1_OLEAN CheY-like receiver protein OS=Oleispira antarctica RB-8 GN=OLEAN_C38770 PE=4 SV=1
C38780	R4YVE4	0.903735	No	1.149 (a)	1.014 (a)	0.108979	No	0.563 (b)	1.599 (a)	0.250554	No	0.726 (a)	1.572 (a)	0.401 (a)	1.626 (a)	244	0.00297541	0.00644262	0.00164344	0.00666393	0.0075803	0.0151569	0.00375511	0.0170242	>tr|R4YVE4|R4YVE4_OLEAN Putative sulfate transport protein CysZ OS=Oleispira antarctica RB-8 GN=cysZ PE=4 SV=1
C38830	R4YVE5	0.0767299	No	6.613 (a)	2.961 (b)	0.39846	No	5.814 (a)	3.761 (a)	0.0220166	Yes	6.931 (b)	6.296 (b)	4.697 (b)	1.226 (a)	334	0.0207515	0.0188503	0.0140629	0.00367066	0.0528675	0.0443471	0.0321323	0.00937733	>tr|R4YVE5|R4YVE5_OLEAN HlyD family secretion protein OS=Oleispira antarctica RB-8 GN=OLEAN_C38830 PE=4 SV=1
C38840	R4YSU8	0.214301	No	2.796 (a)	1.033 (b)	0.46355	No	2.428 (a)	1.401 (a)	0.0275481	Yes	4.016 (b)	1.576 (a)	0.841 (a)	1.226 (a)	934	0.00429979	0.00168737	0.000900428	0.00131263	0.0109543	0.00396969	0.00205739	0.00335335	>tr|R4YSU8|R4YSU8_OLEAN ABC transporter-related protein OS=Oleispira antarctica RB-8 GN=OLEAN_C38840 PE=3 SV=1
C38880	R4YVE6	0.578815	No	1.560 (a)	0.787 (a)	0.453601	No	0.768 (a)	1.579 (a)	0.0225487	Yes	0.361 (a)	2.758 (b)	1.174 (a)	0.400 (a)	156	0.0023141	0.0176795	0.00752564	0.0025641	0.00589552	0.0415927	0.0171954	0.00655044	>tr|R4YVE6|R4YVE6_OLEAN Thioesterase superfamily protein OS=Oleispira antarctica RB-8 GN=OLEAN_C38880 PE=4 SV=1
[truncated: 19 more rows]

## Sheet: P-value SpC Substrate
Table S1. Mean spectral counts (SpC; n=3) of expressed proteins during growth on a medium-chain alkane (n-C14) and a non-hydrocarbon control (Tween) in Oleispira antarctica RB-8 at two different temperatures (4°C and 16°C), with differential expression analysis (Anova with Benjamini-Hochberg FDR correction (P-value) and Tukey HSD Post Hoc Test (a,b, c in parentheses indicate significant differenc…
[truncated: 1,249 more rows]

[truncated: 2 more sheets: P-value SpC Temperature, P-value SpC per treatment]
